# Supplementary material for: Pairwise common variant meta-analyses of schizophrenia with other psychiatric disorders reveals shared and distinct gene and gene-set associations
Source: Transl Psychiatry. 2020 May 12;10:134. doi: 10.1038/s41398-020-0817-7 (PMC7217970; doi:10.1038/s41398-020-0817-7)
Supplement: Supplementary file 2 — Supplemental Tables 1-8 [file 41398_2020_817_MOESM2_ESM.xlsx]

## Sheet: Index
Supplementary Tables - index
Supplementary Table 1 - Schizophrenia MAGMA gene-based association
Supplementary Table 2a - Bipolar disorder MAGMA gene-based association
Supplementary Table 2b - ADHD MAGMA gene-based association
Supplementary Table 2c - Major depressive disorder MAGMA gene-based association
Supplementary Table 2d - Obsessive compulsive disorder MAGMA gene-based association
Supplementary Table 2e - Eating disorder MAGMA gene-based association
Supplementary Table 2f - Autism spectrum disorder MAGMA gene-based association
Supplementary Table 2g - Tourette's Syndrome MAGMA gene-based association
Supplementary Table 3 - Genes significantly associated with schizophrenia shared with at least one other psychiatric disorder
Supplementary Table 4a - Transcriptome-wide association study of schizophrenia associated genes significant in at least one other psychiatric disorder using DLPFC SNP weights: schizophrenia results
Supplementary Table 4b - Transcriptome-wide association study of schizophrenia associated genes significant in at least one other psychiatric disorder using DLPFC SNP weights: bipolar disorder results
Supplementary Table 4c - Transcriptome-wide association study of schizophrenia associated genes significant in at least one other psychiatric disorder using DLPFC SNP weights: ADHD results
Supplementary Table 4d - Transcriptome-wide association study of schizophrenia associated genes significant in at least one other psychiatric disorder using DLPFC SNP weights: ASD results
Supplementary Table 4e - Transcriptome-wide association study of schizophrenia associated genes significant in at least one other psychiatric disorder using DLPFC SNP weights: MDD results
Supplementary Table 5a - Transcriptome-wide association study of schizophrenia associated genes significant in at least one other psychiatric disorder using blood SNP weights: schizophrenia results
Supplementary Table 5b - Transcriptome-wide association study of schizophrenia associated genes significant in at least one other psychiatric disorder using blood SNP weights: bipolar disorder results
Supplementary Table 5c - Transcriptome-wide association study of schizophrenia associated genes significant in at least one other psychiatric disorder using blood SNP weights: ADHD results
Supplementary Table 5d - Transcriptome-wide association study of schizophrenia associated genes significant in at least one other psychiatric disorder using blood SNP weights: ASD results
Supplementary Table 5e - Transcriptome-wide association study of schizophrenia associated genes significant in at least one other psychiatric disorder using blood SNP weights: MDD results
Supplementary Table 6 - Schizophrenia associated genes which did not display nominal uncorrected association with any other phenotype tested (P > 0.05)
Supplementary Table 7 - Transcriptome-wide association study of MAGMA genes only significantly associated with schizophrenia, raw and conditional analyses
Supplementary Table 8a - Gene-set association analysis of genes intolerant to LoF variation (pLI ≥ 0.9) (N = 3230)
Supplementary Table 8b - Gene-set association analysis of genes intolerant to LoF variation (pLI ≥ 0.9) (N = 3230) [Covariation for median TPM in cortex]

## Sheet: Supplementary Table 1
Supplementary Table 1 - Schizophrenia MAGMA gene-based association
GENE	CHR	START	STOP	NSNPS	NPARAM	N	ZSTAT	P
C1orf159	1	1015698	1056736	79	4	105318	-0.15535	0.56173
TTLL10	1	1104286	1134815	39	1	105318	-0.27542	0.6085
TNFRSF4	1	1145206	1154703	1	1	105318	0.70952	0.239
SCNN1D	1	1210816	1228909	3	1	105318	0.16101	0.43604
ACAP3	1	1226264	1248304	9	1	105318	-1.013	0.84446
PUSL1	1	1238962	1248557	4	1	105318	-0.8538	0.80339
CPSF3L	1	1245465	1265067	14	1	105318	-0.1163	0.54629
CPTP	1	1255136	1265776	12	1	105318	-0.1162	0.54625
TAS1R3	1	1261726	1271344	10	1	105318	0.34475	0.36514
DVL1	1	1269158	1289509	19	1	105318	0.70315	0.24098
MXRA8	1	1286571	1302183	20	1	105318	0.52138	0.30105
AURKAIP1	1	1307610	1315818	16	2	105318	0.53021	0.29798
CCNL2	1	1319591	1339718	9	1	105318	-0.024508	0.50978
MRPL20	1	1335776	1347693	14	1	105318	0.13824	0.44502
ANKRD65	1	1352300	1361824	14	1	105318	0.49228	0.31126
TMEM88B	1	1356508	1364667	3	1	105318	0.72378	0.2346
SSU72	1	1475553	1515262	2	1	105318	2.5916	0.0047761
CDK11A	1	1632322	1660999	2	1	105318	0.34377	0.36551
SLC35E2	1	1654777	1682438	29	2	105318	-0.066682	0.52658
NADK	1	1681171	1716508	58	6	105318	0.26651	0.39492
GNB1	1	1715225	1827552	112	10	105318	0.66822	0.252
CALML6	1	1841266	1850233	24	4	105318	1.0187	0.15417
TMEM52	1	1847529	1855740	32	4	105318	0.69272	0.24424
CFAP74	1	1851890	1940276	118	10	105318	1.674	0.047064
GABRD	1	1945768	1963692	1	1	105318	-0.047644	0.519
PRKCZ	1	1976909	2118334	349	23	105318	3.3532	0.00039949
LOC100506504	1	2111750	2120812	17	4	105318	3.9299	4.2485e-05
C1orf86	1	2114399	2149159	65	15	105318	4.0944	2.1162e-05
SKI	1	2155134	2243152	231	40	105318	2.678	0.003703
MORN1	1	2250219	2328190	325	38	105318	0.78378	0.21659
RER1	1	2318214	2338383	51	15	105318	2.97	0.0014889
PEX10	1	2334741	2349010	42	15	105318	2.2062	0.013685
PLCH2	1	2402754	2438464	69	12	105318	1.0228	0.1532
PANK4	1	2438475	2463061	57	8	105318	1.5303	0.062973
HES5	1	2458684	2466684	22	5	105318	0.51667	0.30269
TNFRSF14	1	2482291	2496768	32	5	105318	0.95763	0.16912
FAM213B	1	2512899	2524408	29	4	105318	2.7677	0.0028224
MMEL1	1	2520578	2569499	164	9	105318	3.0877	0.0010085
TTC34	1	2571307	2711230	80	9	105318	2.3704	0.0088839
ACTRT2	1	2933046	2940967	19	3	105318	-0.88486	0.81189
PRDM16	1	2980565	3356685	1270	144	105318	2.9034	0.0018457
ARHGEF16	1	3366147	3399177	96	9	105318	1.7159	0.043088
MEGF6	1	3403006	3533059	461	68	105318	-1.2001	0.88494
TPRG1L	1	3536556	3548195	31	7	105318	0.83429	0.20206
WRAP73	1	3545831	3571671	40	8	105318	0.1091	0.45656
TP73	1	3564129	3654265	250	44	105318	2.1178	0.017097
CCDC27	1	3663965	3689709	68	12	105318	-0.87152	0.80827
SMIM1	1	3684352	3694046	35	9	105318	-1.0909	0.86235
LRRC47	1	3695284	3718068	75	12	105318	-1.0089	0.84348
CEP104	1	3727145	3778797	292	14	105318	-0.91169	0.81903
DFFB	1	3768845	3803493	200	23	105318	-0.37591	0.64651
C1orf174	1	3804197	3821857	63	8	105318	0.21889	0.41337
AJAP1	1	4710105	4845351	672	83	105318	0.82657	0.20424
NPHP4	1	5921370	6057618	412	23	105318	-0.98818	0.83847
KCNAB2	1	6047358	6162753	300	42	105318	0.55203	0.29047
CHD5	1	6160347	6245194	276	28	105318	0.41744	0.33818
RPL22	1	6243580	6264679	43	8	105318	0.36233	0.35855
RNF207	1	6261189	6282859	50	7	105318	-0.19095	0.57572
ICMT	1	6279753	6301044	38	5	105318	-1.181	0.8812
HES3	1	6299252	6307138	14	4	105318	-0.73618	0.76919
GPR153	1	6305906	6326035	52	5	105318	0.15738	0.43747
ACOT7	1	6322832	6458826	391	22	105318	-0.41296	0.66018
HES2	1	6473792	6489724	50	6	105318	-0.03629	0.51447
ESPN	1	6479836	6522504	115	11	105318	0.39977	0.34466
TNFRSF25	1	6519287	6532432	36	6	105318	2.8302	0.0023258
PLEKHG5	1	6524652	6585121	146	21	105318	3.1236	0.00089339
NOL9	1	6579907	6619658	118	3	105318	0.43974	0.33006
TAS1R1	1	6609987	6641317	68	6	105318	0.7187	0.23616
ZBTB48	1	6635051	6650840	19	9	105318	3.4471	0.00028329
KLHL21	1	6649284	6667958	35	10	105318	4.9098	4.558e-07
PHF13	1	6668756	6685593	31	6	105318	4.1471	1.6836e-05
THAP3	1	6679925	6697146	37	6	105318	4.6054	2.0588e-06
DNAJC11	1	6692728	6766966	162	17	105318	5.7385	4.777e-09
CAMTA1	1	6840384	7831266	2679	206	105318	0.41018	0.34084
VAMP3	1	7826329	7842992	46	11	105318	1.2377	0.10792
PER3	1	7839413	7906741	249	30	105318	1.3257	0.092478
UTS2	1	7906172	7918551	62	17	105318	0.80461	0.21052
TNFRSF9	1	7974431	8008225	66	8	105318	-0.32505	0.62743
PARK7	1	8016714	8046842	57	8	105318	-0.29437	0.61576
ERRFI1	1	8070279	8091393	25	5	105318	-0.88241	0.81122
SLC45A1	1	8373171	8405727	96	15	105318	4.8579	5.9306e-07
RERE	1	8410964	8882699	677	26	105318	4.941	3.8857e-07
ENO1	1	8919559	8944151	36	6	105318	1.707	0.043909
CA6	1	9000893	9036651	141	32	105318	0.13018	0.44821
SLC2A7	1	9061859	9091404	93	23	105318	0.37024	0.3556
SLC2A5	1	9095505	9136763	135	19	105318	-0.22261	0.58808
GPR157	1	9161972	9194229	75	10	105318	-1.0435	0.85165
H6PD	1	9289822	9332896	123	20	105318	0.55463	0.28957
SPSB1	1	9330202	9431091	465	71	105318	1.5082	0.065751
SLC25A33	1	9594528	9644331	66	8	105318	-0.34587	0.63528
TMEM201	1	9643932	9676435	37	5	105318	-0.61055	0.72925
PIK3CD	1	9706789	9790672	151	26	105318	0.15099	0.43999
CLSTN1	1	9787579	9889550	121	11	105318	0.69952	0.24211
CTNNBIP1	1	9906834	9975316	60	7	105318	-0.043195	0.51723
LZIC	1	9980668	10008460	56	8	105318	-0.57831	0.71847
NMNAT1	1	9998486	10047056	81	10	105318	0.42443	0.33563
RBP7	1	10052255	10077578	47	6	105318	1.1172	0.13196
UBE4B	1	10088041	10242797	299	16	105318	1.1874	0.11753
KIF1B	1	10265606	10443164	555	16	105318	1.966	0.024648
PGD	1	10453884	10482065	64	7	105318	1.582	0.05683
APITD1	1	10484944	10511739	73	7	105318	-0.90953	0.81847
APITD1-CORT	1	10485159	10513560	75	7	105318	-0.91448	0.81977
CORT	1	10504776	10513560	20	4	105318	-0.91219	0.81916
DFFA	1	10519088	10537613	20	5	105318	-0.96561	0.83288
PEX14	1	10530003	10692315	356	26	105318	-1.2621	0.89655
CASZ1	1	10695161	10861733	367	65	105318	-1.4317	0.92388
C1orf127	1	11005030	11047094	145	15	105318	-0.88614	0.81223
TARDBP	1	11067462	11087049	39	4	105318	0.93507	0.17488
MASP2	1	11085080	11112296	61	7	105318	0.14024	0.44424
SRM	1	11113149	11125091	20	3	105318	-0.31469	0.6235
EXOSC10	1	11125175	11164961	106	5	105318	-1.0897	0.86207
MTOR	1	11165088	11327614	328	8	105318	-1.2521	0.89474
ANGPTL7	1	11244346	11257538	17	1	105318	-0.81535	0.79256
UBIAD1	1	11328255	11349991	29	3	105318	0.003512	0.4986
PTCHD2	1	11534295	11599140	163	15	105318	1.6564	0.04882
FBXO2	1	11706424	11719888	31	11	105318	0.00213	0.49915
FBXO44	1	11709432	11724884	37	11	105318	-0.18276	0.57251
FBXO6	1	11719150	11735911	47	10	105318	-1.2416	0.89281
MAD2L2	1	11733037	11756678	68	14	105318	-1.4858	0.93134
DRAXIN	1	11746781	11781836	106	20	105318	0.86527	0.19344
AGTRAP	1	11791142	11812328	51	9	105318	-0.0035549	0.50142
C1orf167	1	11818827	11851142	155	12	105318	1.0253	0.15261
MTHFR	1	11844287	11871160	115	13	105318	1.5009	0.066694
CLCN6	1	11861153	11904701	218	15	105318	1.6833	0.046154
NPPA	1	11904266	11912840	31	7	105318	1.2754	0.10109
NPPB	1	11916021	11923992	20	5	105318	2.7942	0.0026013
KIAA2013	1	11978145	11991485	41	10	105318	1.4066	0.079778
PLOD1	1	11989724	12037099	118	12	105318	0.90768	0.18202
MFN2	1	12035238	12075072	97	10	105318	-0.12801	0.55093
MIIP	1	12074299	12093606	38	8	105318	-0.98582	0.83789
TNFRSF8	1	12118434	12205764	195	37	105318	2.6088	0.0045428
TNFRSF1B	1	12222044	12270779	150	19	105318	-0.55902	0.71192
VPS13D	1	12285101	12573599	512	19	105318	-1.0026	0.84197
DHRS3	1	12626439	12682820	182	34	105318	-0.162	0.56435
AADACL4	1	12699566	12728597	74	7	105318	-1.2333	0.89127
AADACL3	1	12771118	12790226	61	8	105318	1.5369	0.062153
C1orf158	1	12801163	12822602	63	7	105318	0.10914	0.45654
PRAMEF12	1	12829984	12839549	24	4	105318	-0.088294	0.53518
PRAMEF1	1	12846546	12858277	21	5	105318	-1.6085	0.94614
PRAMEF11	1	12882968	12896264	3	2	105318	-0.82256	0.79462
LRRC38	1	13799945	13845242	185	38	105318	-0.60307	0.72677
PDPN	1	13905252	13945952	125	26	105318	0.96391	0.16755
PRDM2	1	14021714	14153074	383	28	105318	0.89227	0.18612
KAZN	1	14214646	15446044	4340	318	105318	1.5825	0.056764
TMEM51	1	15474028	15548474	379	28	105318	-1.6117	0.94649
C1orf195	1	15489192	15503120	63	11	105318	-0.72305	0.76518
FHAD1	1	15568730	15726267	453	53	105318	0.0044216	0.49824
EFHD2	1	15731391	15758339	79	21	105318	-0.9746	0.83512
CTRC	1	15759938	15774653	32	9	105318	-0.25894	0.60216
CELA2A	1	15778223	15800086	83	15	105318	-0.83402	0.79786
CELA2B	1	15797596	15819395	65	10	105318	-0.36226	0.64142
CASP9	1	15816396	15856407	142	8	105318	0.32435	0.37284
DNAJC16	1	15848343	15899728	133	11	105318	0.082954	0.46694
AGMAT	1	15896694	15916605	90	7	105318	0.54695	0.29221
DDI2	1	15938953	15997039	133	7	105318	0.49628	0.30985
RSC1A1	1	15981364	15989717	13	2	105318	0.44916	0.32666
PLEKHM2	1	16005632	16062764	162	13	105318	0.088296	0.46482
SLC25A34	1	16057721	16069384	15	3	105318	0.00092387	0.49963
TMEM82	1	16063987	16075792	22	7	105318	-0.78236	0.783
FBLIM1	1	16078107	16114589	80	14	105318	0.38686	0.34943
UQCRHL	1	16132157	16139194	27	3	105318	0.68567	0.24646
SPEN	1	16169359	16268451	151	17	105318	0.83293	0.20244
ZBTB17	1	16266864	16307627	66	13	105318	0.49284	0.31106
TBC1D3P6	1	16297626	16325201	96	14	105318	0.39494	0.34644
C1orf64	1	16325731	16334684	57	8	105318	-0.68096	0.75205
HSPB7	1	16339023	16351084	78	9	105318	0.28861	0.38644
CLCNKA	1	16343486	16362048	111	15	105318	1.6063	0.054106
CLCNKB	1	16365231	16385321	170	19	105318	-0.5022	0.69224
FAM131C	1	16382764	16405127	86	11	105318	-0.60695	0.72806
EPHA2	1	16449332	16487582	60	12	105318	0.4874	0.31299
ARHGEF19	1	16523099	16544104	67	7	105318	2.5328	0.0056584
ANO7P1	1	16549843	16558528	21	2	105318	3.0643	0.0010909
RSG1	1	16556682	16568659	24	6	105318	3.6226	0.00014581
FBXO42	1	16571839	16683965	222	12	105318	2.8286	0.0023379
SZRD1	1	16688525	16726143	68	8	105318	1.7783	0.037679
SPATA21	1	16720601	16768919	125	21	105318	1.7912	0.036633
NECAP2	1	16762167	16788085	56	11	105318	2.9876	0.0014057
FAM231B	1	16860561	16867698	1	1	105318	1.0152	0.155
CROCC	1	17243445	17300974	98	11	105318	0.24246	0.40421
MFAP2	1	17299497	17313081	34	7	105318	2.7384	0.0030872
ATP13A2	1	17310953	17343467	67	11	105318	1.8275	0.033813
SDHB	1	17343717	17385665	139	14	105318	2.7509	0.002972
PADI2	1	17391756	17450948	258	13	105318	2.5158	0.0059383
PADI1	1	17526621	17574001	178	45	105318	1.8696	0.030772
PADI3	1	17570593	17612228	193	27	105318	1.4843	0.068858
PADI4	1	17629690	17691995	344	25	105318	0.26018	0.39736
PADI6	1	17693741	17729695	203	18	105318	0.28303	0.38858
RCC2	1	17731751	17771250	86	12	105318	0.44715	0.32738
ARHGEF10L	1	17841693	18025870	414	46	105318	-1.297	0.90269
ACTL8	1	18076808	18155058	210	24	105318	0.33166	0.37007
IGSF21	1	18429240	18706477	943	116	105318	3.4441	0.00028647
KLHDC7A	1	18802424	18814040	73	9	105318	1.0057	0.15728
PAX7	1	18952500	19076860	333	51	105318	1.3313	0.091553
TAS1R2	1	19164593	19191155	137	25	105318	1.0493	0.14702
ALDH4A1	1	19196424	19234293	157	20	105318	0.42953	0.33377
IFFO2	1	19229274	19287826	184	31	105318	-0.29074	0.61438
UBR4	1	19399500	19541812	268	17	105318	-0.11191	0.54455
EMC1	1	19540658	19583053	132	17	105318	0.060485	0.47588
MRTO4	1	19573075	19588122	82	13	105318	-0.65756	0.74459
AKR7A3	1	19607557	19620280	45	7	105318	0.45539	0.32441
AKR7A2	1	19627702	19643640	51	14	105318	0.75934	0.22382
PQLC2	1	19633740	19660425	122	18	105318	0.19641	0.42214
CAPZB	1	19663767	19817066	527	23	105318	-0.38734	0.65075
MINOS1	1	19918471	19957815	94	15	105318	1.0446	0.14809
MINOS1-NBL1	1	19918471	19986449	197	32	105318	0.64754	0.25864
NBL1	1	19964723	19986449	77	20	105318	0.025045	0.49001
HTR6	1	19986780	20007555	56	9	105318	0.13431	0.44658
TMCO4	1	20007206	20131424	385	48	105318	-1.0623	0.85596
RNF186	1	20139022	20146771	46	10	105318	-1.4442	0.92566
OTUD3	1	20203356	20240938	87	15	105318	-0.25964	0.60243
PLA2G2E	1	20245300	20255110	36	10	105318	-0.36367	0.64195
PLA2G2A	1	20300424	20311932	32	11	105318	-1.3676	0.91428
PLA2G5	1	20381157	20419894	130	20	105318	-0.29868	0.61741
PLA2G2D	1	20437643	20451059	34	10	105318	-0.51758	0.69763
PLA2G2F	1	20460823	20478379	44	19	105318	0.37736	0.35295
PLA2G2C	1	20488984	20506687	51	12	105318	-0.72963	0.76719
UBXN10	1	20507578	20524040	20	5	105318	-0.74004	0.77036
VWA5B1	1	20612412	20683162	264	25	105318	0.77067	0.22045
CAMK2N1	1	20807384	20817728	17	6	105318	0.89921	0.18427
MUL1	1	20824441	20839674	41	11	105318	1.5712	0.058063
FAM43B	1	20873932	20883013	35	7	105318	1.7187	0.042835
CDA	1	20910444	20946901	158	22	105318	-1.321	0.90675
PINK1	1	20954948	20979504	92	12	105318	-0.90758	0.81795
DDOST	1	20976760	20993037	51	7	105318	-0.50164	0.69204
KIF17	1	20988975	21049317	215	45	105318	2.1638	0.01524
SH2D5	1	21044725	21064133	50	12	105318	2.9543	0.0015668
HP1BP3	1	21067670	21118808	98	13	105318	3.7745	8.0157e-05
EIF4G3	1	21131285	21508381	693	23	105318	3.6693	0.0001216
ECE1	1	21542240	21677034	352	35	105318	1.6621	0.048251
NBPF3	1	21761583	21812893	163	14	105318	-0.93958	0.82628
ALPL	1	21830475	21906405	317	32	105318	-0.15974	0.56346
RAP1GAP	1	21921208	22001010	300	43	105318	0.15482	0.43848
USP48	1	22003291	22114688	349	30	105318	2.1684	0.015063
LDLRAD2	1	22133758	22153214	68	23	105318	-0.34715	0.63576
HSPG2	1	22147237	22268750	350	32	105318	-0.49965	0.69134
CELA3B	1	22298418	22317347	191	19	105318	-0.23739	0.59382
CELA3A	1	22323149	22340535	100	13	105318	-0.22978	0.59087
CDC42	1	22374120	22420939	119	16	105318	3.1406	0.00084313
WNT4	1	22442298	22475474	104	18	105318	4.0837	2.2165e-05
ZBTB40	1	22773344	22859150	139	16	105318	-0.3124	0.62263
EPHA8	1	22885004	22931587	173	29	105318	-0.072152	0.52876
C1QA	1	22958118	22967675	39	5	105318	-1.0709	0.85789
C1QC	1	22964969	22976103	40	7	105318	-1.1549	0.87594
C1QB	1	22974682	22989630	47	8	105318	-0.13545	0.55387
EPHB2	1	23032263	23243323	431	50	105318	1.8866	0.029605
LACTBL1	1	23278036	23304524	74	14	105318	-0.96356	0.83237
C1orf234	1	23335827	23347343	18	5	105318	-0.88006	0.81059
KDM1A	1	23340937	23411684	81	8	105318	-0.19677	0.57799
LUZP1	1	23409016	23509301	195	21	105318	-0.10532	0.54194
HTR1D	1	23516888	23526222	31	4	105318	0.47198	0.31847
HNRNPR	1	23634453	23676143	36	6	105318	0.24511	0.40318
ZNF436	1	23684441	23701357	42	6	105318	-0.73503	0.76884
TCEA3	1	23706055	23756269	134	19	105318	-1.1894	0.88287
ASAP3	1	23753556	23815750	135	13	105318	-1.9403	0.97383
E2F2	1	23831420	23862712	55	9	105318	0.47601	0.31703
ID3	1	23882921	23891285	22	9	105318	1.0366	0.14996
RPL11	1	24013269	24024415	15	5	105318	0.61846	0.26813
TCEB3	1	24064856	24090049	25	8	105318	1.3028	0.096324
PITHD1	1	24099876	24116222	10	4	105318	0.23304	0.40786
LYPLA2	1	24112275	24123529	5	2	105318	-0.028779	0.51148
GALE	1	24120589	24132294	7	3	105318	0.63724	0.26198
HMGCL	1	24126867	24170110	55	4	105318	-0.56364	0.7135
FUCA1	1	24170067	24199859	74	6	105318	-0.9928	0.8396
CNR2	1	24195505	24290549	220	14	105318	-0.049676	0.51981
MYOM3	1	24381031	24443665	213	25	105318	0.83767	0.20111
IL22RA1	1	24444761	24474783	92	17	105318	-1.5377	0.93794
IFNLR1	1	24479147	24518765	143	20	105318	1.1333	0.12854
GRHL3	1	24640812	24692472	117	28	105318	0.024571	0.4902
STPG1	1	24681989	24746587	166	17	105318	0.90594	0.18248
NIPAL3	1	24737245	24800973	183	17	105318	1.0728	0.14168
RCAN3	1	24823841	24865010	116	15	105318	2.5492	0.0053978
NCMAP	1	24877567	24937319	258	28	105318	1.357	0.087387
SRRM1	1	24964594	25001272	37	7	105318	1.6145	0.053205
CLIC4	1	25066760	25172315	103	10	105318	-0.052742	0.52103
RUNX3	1	25224502	25296648	160	28	105318	0.64635	0.25903
SYF2	1	25547267	25564013	4	2	105318	-0.23004	0.59097
RSRP1	1	25567240	25579010	9	4	105318	-0.56351	0.71346
RHD	1	25593884	25658436	32	3	105318	0.50615	0.30638
TMEM50A	1	25659789	25690352	21	4	105318	-0.47471	0.6825
RHCE	1	25686353	25752363	56	3	105318	-0.46603	0.6794
TMEM57	1	25752388	25828200	90	2	105318	-0.55122	0.70926
LDLRAP1	1	25865071	25896877	32	2	105318	-1.295	0.90234
MAN1C1	1	25938959	26112758	234	23	105318	0.48008	0.31558
SEPN1	1	26121667	26146213	55	5	105318	-0.49125	0.68838
MTFR1L	1	26141397	26160933	38	3	105318	-0.46149	0.67778
AUNIP	1	26156914	26190939	72	3	105318	-0.54312	0.70648
PAQR7	1	26186475	26207461	17	3	105318	0.47091	0.31885
STMN1	1	26209170	26238368	37	4	105318	0.61249	0.27011
PAFAH2	1	26284758	26331366	94	7	105318	0.28611	0.3874
EXTL1	1	26343266	26364455	35	7	105318	0.16161	0.4358
SLC30A2	1	26363013	26378439	36	3	105318	-0.65941	0.74518
TRIM63	1	26376292	26399142	56	7	105318	-0.82626	0.79567
PDIK1L	1	26432656	26453539	47	2	105318	-0.77157	0.77982
FAM110D	1	26480511	26490619	28	7	105318	1.2632	0.10327
ZNF593	1	26491388	26498864	24	5	105318	1.3962	0.081323
CNKSR1	1	26498981	26517875	45	8	105318	1.8156	0.034716
CATSPER4	1	26512119	26530533	69	11	105318	0.29186	0.3852
CEP85	1	26555644	26607029	160	14	105318	1.1776	0.11948
SH3BGRL3	1	26601213	26609513	23	5	105318	0.9042	0.18294
UBXN11	1	26607273	26649756	151	12	105318	0.76307	0.22271
CD52	1	26639411	26648514	34	5	105318	0.27583	0.39134
AIM1L	1	26646850	26685621	128	17	105318	0.42983	0.33366
ZNF683	1	26686625	26706023	71	13	105318	0.47097	0.31883
LIN28A	1	26732269	26757719	48	12	105318	0.23144	0.40849
DHDDS	1	26753773	26799297	69	14	105318	-0.35106	0.63723
HMGN2	1	26793902	26804633	22	7	105318	-0.96006	0.83149
RPS6KA1	1	26851249	26903020	105	14	105318	0.93855	0.17398
LOC101928728	1	27017123	27027896	16	4	105318	2.6857	0.0036193
ARID1A	1	27017522	27110101	122	8	105318	3.1979	0.00069209
PIGV	1	27108739	27126394	15	4	105318	2.9805	0.001439
ZDHHC18	1	27148201	27185592	49	7	105318	2.2784	0.011351
SFN	1	27184633	27192447	9	2	105318	2.1381	0.016256
GPN2	1	27204372	27221869	20	5	105318	2.3377	0.0097003
GPATCH3	1	27215479	27231962	19	5	105318	2.3306	0.0098874
NR0B2	1	27236475	27245567	19	5	105318	2.1706	0.014981
NUDC	1	27243187	27274862	44	7	105318	2.9429	0.0016256
KDF1	1	27274547	27291901	16	3	105318	3.1758	0.00074714
TRNP1	1	27315189	27328877	14	3	105318	0.96513	0.16724
FAM46B	1	27330011	27344333	10	3	105318	0.11115	0.45575
SLC9A1	1	27423800	27486621	55	5	105318	1.9866	0.023485
WDTC1	1	27556007	27636624	112	12	105318	2.1055	0.017624
TMEM222	1	27643636	27664391	34	8	105318	2.0989	0.017911
SYTL1	1	27663483	27681923	40	9	105318	2.0422	0.020565
MAP3K6	1	27680170	27698558	39	11	105318	2.1547	0.015594
FCN3	1	27694101	27706315	14	7	105318	3.2979	0.000487
CD164L2	1	27704096	27714823	12	1	105318	-0.39545	0.65375
GPR3	1	27714148	27723818	7	2	105318	-0.10293	0.54099
WASF2	1	27729234	27821678	123	7	105318	-0.43945	0.66983
AHDC1	1	27859256	27935463	66	9	105318	1.9268	0.027
FGR	1	27937300	27966727	43	7	105318	2.9124	0.0017934
IFI6	1	27991072	28003724	18	4	105318	0.96347	0.16766
FAM76A	1	28047490	28090926	71	3	105318	0.68769	0.24582
STX12	1	28094694	28152463	56	5	105318	0.76311	0.2227
PPP1R8	1	28152252	28179683	26	3	105318	0.61446	0.26946
THEMIS2	1	28194055	28214696	60	10	105318	-0.95277	0.82965
RPA2	1	28216535	28246255	73	5	105318	-0.4579	0.67649
SMPDL3B	1	28256456	28287163	83	10	105318	0.082659	0.46706
XKR8	1	28281504	28296104	26	10	105318	0.010526	0.4958
EYA3	1	28295355	28420173	241	24	105318	0.14134	0.4438
PTAFR	1	28472177	28525447	67	13	105318	2.2708	0.011579
DNAJC8	1	28525289	28564542	107	10	105318	1.5553	0.059935
ATPIF1	1	28557602	28566116	27	4	105318	1.1405	0.12703
SESN2	1	28580963	28610502	64	10	105318	1.9182	0.027542
MED18	1	28650513	28663978	16	5	105318	1.119	0.13156
PHACTR4	1	28691093	28828381	400	10	105318	1.8132	0.034898
RCC1	1	28827455	28867208	91	8	105318	1.9367	0.026393
TRNAU1AP	1	28874529	28906557	53	8	105318	3.7435	9.0739e-05
RAB42	1	28913712	28922598	12	4	105318	3.0217	0.0012567
TAF12	1	28928108	28980416	58	9	105318	3.1962	0.00069633
GMEB1	1	28990234	29043615	72	7	105318	2.2006	0.013883
YTHDF2	1	29058133	29097787	58	8	105318	1.3653	0.086081
OPRD1	1	29133654	29191708	173	21	105318	3.9149	4.5225e-05
EPB41	1	29208603	29448058	415	23	105318	2.5522	0.0053528
TMEM200B	1	29444437	29455421	26	6	105318	2.3432	0.0095606
SRSF4	1	29472750	29513637	80	14	105318	1.5983	0.054984
MECR	1	29517885	29562460	109	16	105318	1.2471	0.10618
PTPRU	1	29558028	29654825	251	37	105318	0.93016	0.17615
MATN1	1	31182624	31201432	57	8	105318	2.1109	0.017392
LAPTM5	1	31203815	31235683	69	17	105318	1.7028	0.044302
SDC3	1	31340813	31386480	90	26	105318	0.99184	0.16064
PUM1	1	31402853	31543838	257	16	105318	0.95484	0.16983
NKAIN1	1	31651092	31717734	244	18	105318	3.1462	0.00082716
SNRNP40	1	31730915	31774644	113	7	105318	3.6268	0.0001435
ZCCHC17	1	31764832	31840069	166	10	105318	3.8923	4.9647e-05
FABP3	1	31836600	31850923	26	7	105318	3.9586	3.7698e-05
SERINC2	1	31877412	31909027	87	8	105318	3.1524	0.00080974
TINAGL1	1	32037086	32054790	30	11	105318	-0.70097	0.75834
HCRTR1	1	32078290	32094714	35	4	105318	0.66959	0.25156
PEF1	1	32093963	32115838	32	5	105318	0.68161	0.24774
COL16A1	1	32116348	32174768	103	18	105318	0.30883	0.37873
ADGRB2	1	32191218	32235494	41	9	105318	-0.33286	0.63038
SPOCD1	1	32254523	32286630	60	12	105318	-1.5621	0.94087
PTP4A2	1	32370522	32408988	52	10	105318	1.0974	0.13622
KHDRBS1	1	32474295	32527960	28	10	105318	-1.3009	0.90335
TMEM39B	1	32533503	32569967	46	7	105318	1.032	0.15105
KPNA6	1	32568644	32643669	78	9	105318	0.81147	0.20855
TXLNA	1	32640293	32665386	31	5	105318	0.96376	0.16758
CCDC28B	1	32661202	32672491	11	4	105318	1.0998	0.1357
IQCC	1	32666236	32675788	12	4	105318	0.67814	0.24884
DCDC2B	1	32669695	32683297	21	5	105318	0.83258	0.20254
TMEM234	1	32678540	32692954	20	5	105318	0.89723	0.1848
EIF3I	1	32682971	32698705	18	3	105318	0.98602	0.16206
FAM167B	1	32707818	32715961	16	4	105318	1.8161	0.034681
LCK	1	32711840	32753266	43	12	105318	1.4733	0.070329
HDAC1	1	32752708	32800727	23	13	105318	-1.0494	0.85299
MARCKSL1	1	32797930	32806840	3	2	105318	-0.58017	0.7191
TSSK3	1	32813365	32831598	9	6	105318	0.051508	0.47946
FAM229A	1	32825371	32832844	4	2	105318	0.014043	0.4944
BSDC1	1	32829204	32865062	21	11	105318	0.018581	0.49259
ZBTB8B	1	32925658	32954960	24	5	105318	1.6438	0.050106
ZBTB8A	1	32999772	33073042	168	9	105318	0.37734	0.35296
ZBTB8OS	1	33084921	33121565	90	5	105318	-0.93477	0.82505
RBBP4	1	33111749	33153312	88	4	105318	-0.97642	0.83557
SYNC	1	33144007	33173361	51	3	105318	-0.50174	0.69207
KIAA1522	1	33202492	33242071	55	14	105318	0.70772	0.23956
YARS	1	33239340	33288633	79	9	105318	1.0344	0.15047
S100PBP	1	33277368	33325980	61	9	105318	1.2684	0.10233
FNDC5	1	33326369	33343093	18	4	105318	1.0848	0.13901
HPCA	1	33346688	33361747	20	6	105318	0.75862	0.22404
TMEM54	1	33358696	33372041	11	3	105318	0.74418	0.22838
RNF19B	1	33400550	33435467	63	8	105318	-0.38438	0.64965
AK2	1	33472041	33507512	48	7	105318	0.8038	0.21076
AZIN2	1	33541711	33587632	58	9	105318	0.61398	0.26962
TRIM62	1	33609500	33652671	88	5	105318	1.9721	0.024299
ZNF362	1	33716908	33767821	89	13	105318	2.7539	0.0029442
A3GALT2	1	33770867	33791699	59	11	105318	1.2188	0.11146
PHC2	1	33787724	33846194	163	20	105318	0.90227	0.18346
ZSCAN20	1	33933232	33963605	61	8	105318	2.7109	0.0033555
CSMD2	1	33978109	34636443	1747	155	105318	0.37136	0.35519
HMGB4	1	34321076	34331892	20	5	105318	-0.3232	0.62673
C1orf94	1	34627624	34686232	191	27	105318	1.8683	0.030861
GJB5	1	35215648	35225613	34	8	105318	-0.28288	0.61136
GJB4	1	35220342	35230825	37	11	105318	-0.32113	0.62594
GJB3	1	35241790	35253467	38	9	105318	0.60627	0.27217
GJA4	1	35253559	35262851	31	7	105318	0.19416	0.42303
SMIM12	1	35314463	35330417	40	13	105318	1.8102	0.035134
DLGAP3	1	35329537	35396083	93	27	105318	2.3793	0.0086721
ZMYM6NB	1	35445627	35455948	11	1	105318	1.1823	0.11855
ZMYM6	1	35450266	35502569	71	2	105318	1.1934	0.11635
ZMYM1	1	35520387	35582960	62	5	105318	1.7347	0.041394
SFPQ	1	35640481	35663766	34	2	105318	0.96909	0.16625
ZMYM4	1	35729444	35889045	129	6	105318	2.0105	0.022187
KIAA0319L	1	35897591	36028037	98	7	105318	2.3537	0.0092945
NCDN	1	36018311	36033880	13	2	105318	1.9372	0.026361
TFAP2E	1	36033971	36062429	15	3	105318	2.9146	0.0017807
PSMB2	1	36038759	36112445	34	4	105318	2.5034	0.0061511
C1orf216	1	36177977	36189790	14	3	105318	4.1037	2.033e-05
CLSPN	1	36184319	36240568	54	5	105318	3.8047	7.0989e-05
AGO4	1	36268231	36324991	53	8	105318	3.8286	6.4441e-05
AGO1	1	36330412	36396711	42	5	105318	3.82	6.6729e-05
AGO3	1	36391364	36523860	76	6	105318	4.0475	2.5888e-05
TEKT2	1	36544676	36555377	8	2	105318	4.0142	2.9819e-05
ADPRHL2	1	36549453	36561033	7	2	105318	3.8152	6.8034e-05
COL8A2	1	36559340	36596305	62	8	105318	3.1441	0.0008329
TRAPPC3	1	36600670	36626654	32	4	105318	4.109	1.987e-05
MAP7D1	1	36616751	36647950	30	6	105318	4.4417	4.4627e-06
THRAP3	1	36685017	36772458	88	7	105318	-0.33916	0.63275
SH3D21	1	36766889	36795044	35	6	105318	-0.49794	0.69074
EVA1B	1	36786131	36795567	14	4	105318	-0.26033	0.60269
STK40	1	36803725	36856525	62	7	105318	0.51819	0.30216
LSM10	1	36857531	36868493	59	5	105318	-0.048302	0.51926
OSCP1	1	36882007	36921086	147	7	105318	0.77903	0.21798
MRPS15	1	36919862	36935040	56	7	105318	0.60403	0.27291
CSF3R	1	36930144	36953915	56	14	105318	0.64432	0.25968
GRIK3	1	37259628	37504844	461	50	105318	0.48297	0.31456
ZC3H12A	1	37935119	37951478	25	8	105318	-0.33237	0.6302
MEAF6	1	37954061	37985420	97	15	105318	1.5947	0.055393
SNIP1	1	37998550	38024945	58	12	105318	0.51535	0.30315
DNALI1	1	38017520	38033958	46	11	105318	0.0052007	0.49793
GNL2	1	38030913	38066586	83	13	105318	0.69898	0.24228
RSPO1	1	38075321	38105595	84	16	105318	1.2881	0.098851
C1orf109	1	38145742	38163007	53	6	105318	0.43029	0.33349
CDCA8	1	38153073	38176891	74	9	105318	0.10242	0.45921
EPHA10	1	38180146	38235824	200	22	105318	2.1172	0.01712
MANEAL	1	38254721	38268778	19	6	105318	3.1077	0.00094262
YRDC	1	38267114	38278865	17	5	105318	3.5578	0.00018697
C1orf122	1	38268473	38276626	9	3	105318	3.4221	0.00031072
MTF1	1	38273739	38330292	90	15	105318	3.2131	0.0006565
INPP5B	1	38324869	38417729	189	21	105318	2.765	0.0028463
SF3A3	1	38421147	38461019	93	10	105318	1.7399	0.040941
FHL3	1	38460939	38476199	30	11	105318	-0.72185	0.76481
UTP11L	1	38473384	38491997	35	13	105318	-0.08597	0.53425
POU3F1	1	38508023	38517450	16	5	105318	0.6525	0.25704
RRAGC	1	39302369	39330495	70	14	105318	1.1168	0.13203
MYCBP	1	39326662	39344050	40	10	105318	1.3952	0.081475
GJA9	1	39338239	39352298	47	8	105318	1.9951	0.023017
RHBDL2	1	39349114	39412456	223	32	105318	1.9024	0.028556
AKIRIN1	1	39451916	39473237	69	7	105318	2.7802	0.0027165
NDUFS5	1	39486967	39501808	57	7	105318	3.0044	0.0013306
MACF1	1	39544839	39954310	759	30	105318	3.4059	0.00032974
KIAA0754	1	39870176	39883654	21	6	105318	2.8353	0.002289
BMP8A	1	39952318	39997041	103	17	105318	1.6689	0.04757
PABPC4	1	40024985	40047522	56	12	105318	2.4009	0.0081768
HEYL	1	40087603	40110348	61	20	105318	1.8912	0.029299
NT5C1A	1	40123293	40142710	43	10	105318	1.3773	0.084206
HPCAL4	1	40142820	40162382	96	16	105318	1.9827	0.023703
PPIE	1	40199517	40231086	79	12	105318	0.14401	0.44275
BMP8B	1	40222403	40259533	140	19	105318	-1.0598	0.85537
OXCT2	1	40233697	40242020	9	4	105318	-0.91143	0.81897
LOC101929536	1	40249654	40257343	50	6	105318	-0.92764	0.8232
TRIT1	1	40305203	40354177	129	14	105318	0.64694	0.25884
MYCL	1	40359596	40372687	22	8	105318	2.1751	0.014812
MFSD2A	1	40415784	40437130	26	8	105318	-0.14935	0.55936
CAP1	1	40500912	40539821	130	7	105318	-0.89078	0.81348
PPT1	1	40536882	40568142	115	13	105318	0.35195	0.36244
RLF	1	40622041	40708093	97	16	105318	0.22712	0.41017
TMCO2	1	40708573	40718865	11	6	105318	0.43569	0.33153
ZMPSTE24	1	40718722	40761356	51	11	105318	1.0249	0.15272
COL9A2	1	40764662	40787939	82	13	105318	0.049784	0.48015
SMAP2	1	40834378	40890498	121	21	105318	0.50549	0.30661
ZFP69B	1	40910774	40930890	87	17	105318	-0.39984	0.65536
ZFP69	1	40938043	40963515	73	11	105318	2.1661	0.015151
EXO5	1	40969391	40983728	51	9	105318	1.9073	0.028242
ZNF684	1	40992233	41015341	72	10	105318	1.7531	0.039793
RIMS3	1	41084852	41136324	124	18	105318	2.0518	0.020092
NFYC	1	41152242	41238775	210	18	105318	2.7958	0.0025889
KCNQ4	1	41244684	41307624	199	45	105318	2.0024	0.022618
CITED4	1	41325228	41333018	52	8	105318	0.87477	0.19085
CTPS1	1	41440007	41479737	98	20	105318	2.5119	0.0060047
SLFNL1	1	41479769	41494116	46	9	105318	2.0022	0.022634
SCMH1	1	41491371	41712815	528	22	105318	2.0153	0.021937
FOXO6	1	41822328	41850763	76	16	105318	5.5315	1.5871e-08
EDN2	1	41942946	41955348	44	12	105318	2.5119	0.006004
HIVEP3	1	41970536	42506596	1327	63	105318	-0.37727	0.64701
GUCA2B	1	42614092	42622995	21	5	105318	-1.1346	0.87172
GUCA2A	1	42626862	42635395	17	6	105318	-0.036646	0.51462
FOXJ3	1	42640710	42806548	272	12	105318	0.55666	0.28888
RIMKLA	1	42841468	42891400	156	10	105318	3.5483	0.00019385
ZMYND12	1	42894500	42926938	99	9	105318	0.90753	0.18206
PPCS	1	42916968	42940588	46	6	105318	0.51725	0.30249
CCDC30	1	42995560	43121835	375	20	105318	0.17222	0.43163
PPIH	1	43118706	43143929	41	8	105318	-1.5964	0.9448
YBX1	1	43143060	43169524	41	10	105318	-1.4285	0.92343
CLDN19	1	43197264	43210925	34	9	105318	-1.3173	0.90613
P3H1	1	43210506	43237755	53	11	105318	-0.68456	0.75319
C1orf50	1	43227916	43242913	26	9	105318	-0.040147	0.51601
LOC100129924	1	43248661	43265727	21	7	105318	0.14398	0.44276
CCDC23	1	43271223	43288059	35	7	105318	-0.41477	0.66084
ERMAP	1	43277776	43312160	60	13	105318	-0.56815	0.71504
ZNF691	1	43307244	43319648	11	3	105318	-0.68931	0.75469
SLC2A1	1	43389546	43429847	146	19	105318	1.1954	0.11596
FAM183A	1	43605800	43623567	72	11	105318	-0.24255	0.59582
EBNA1BP2	1	43628345	43643241	77	7	105318	-0.49233	0.68876
CFAP57	1	43633001	43721529	335	26	105318	-0.89572	0.8148
TMEM125	1	43730665	43741173	25	9	105318	-0.32122	0.62598
C1orf210	1	43746054	43756334	22	9	105318	1.1747	0.12006
TIE1	1	43761566	43790281	40	5	105318	3.2087	0.00066672
MPL	1	43798475	43821635	25	5	105318	3.8594	5.6829e-05
CDC20	1	43819626	43830374	14	6	105318	4.476	3.8023e-06
ELOVL1	1	43827568	43838745	14	6	105318	3.3449	0.00041151
MED8	1	43848079	43860483	20	6	105318	4.5849	2.2706e-06
SZT2	1	43850556	43921418	104	10	105318	4.5999	2.1138e-06
HYI	1	43915174	43924938	15	5	105318	5.2177	9.0566e-08
PTPRF	1	43986708	44090843	245	19	105318	5.2966	5.8991e-08
KDM4A	1	44110797	44172689	96	13	105318	5.1281	1.4633e-07
ST3GAL3	1	44168204	44398337	504	21	105318	5.4159	3.0499e-08
ARTN	1	44393992	44404412	24	6	105318	4.1772	1.4754e-05
IPO13	1	44407478	44435194	40	6	105318	4.6645	1.5467e-06
DPH2	1	44430653	44440543	11	2	105318	4.4514	4.2648e-06
ATP6V0B	1	44435118	44445472	15	5	105318	4.639	1.7505e-06
B4GALT2	1	44439874	44458343	32	8	105318	4.1432	1.7121e-05
CCDC24	1	44452280	44463700	19	5	105318	3.7198	9.9675e-05
SLC6A9	1	44460655	44502171	81	19	105318	2.2366	0.012658
KLF17	1	44508987	44602312	354	29	105318	2.4872	0.0064378
DMAP1	1	44674104	44687851	16	6	105318	3.412	0.00032248
ERI3	1	44685242	44826315	206	21	105318	1.764	0.038868
RNF220	1	44865837	45118896	666	81	105318	1.9377	0.026327
TMEM53	1	45117420	45145253	57	8	105318	0.44049	0.32979
C1orf228	1	45135370	45192763	95	25	105318	0.74585	0.22788
KIF2C	1	45200396	45234939	72	9	105318	1.3007	0.096679
RPS8	1	45236213	45245927	19	6	105318	1.1934	0.11635
BEST4	1	45246331	45258648	13	3	105318	0.72432	0.23443
PLK3	1	45260638	45273167	20	3	105318	1.2688	0.10226
BTBD19	1	45268373	45281301	20	3	105318	0.96652	0.16689
TCTEX1D4	1	45270080	45278378	15	3	105318	0.65411	0.25652
PTCH2	1	45284016	45314226	60	7	105318	1.8264	0.033897
EIF2B3	1	45314694	45457394	344	12	105318	0.9641	0.1675
HECTD3	1	45466720	45482027	34	6	105318	1.453	0.073112
UROD	1	45472805	45482841	23	5	105318	1.665	0.047955
ZSWIM5	1	45480571	45677250	317	19	105318	0.3094	0.37851
HPDL	1	45787545	45795847	5	2	105318	-0.098762	0.53934
MUTYH	1	45793414	45811142	23	9	105318	1.4629	0.071747
TOE1	1	45800342	45811150	16	7	105318	1.3398	0.090155
TESK2	1	45808055	45961840	222	15	105318	-0.27116	0.60686
MMACHC	1	45960856	45978239	31	6	105318	-0.46299	0.67831
PRDX1	1	45975207	45993562	53	5	105318	-0.14225	0.55656
AKR1A1	1	46011455	46037223	54	7	105318	0.41724	0.33825
NASP	1	46044660	46086078	58	6	105318	-0.44106	0.67042
CCDC17	1	46084216	46095424	34	3	105318	-0.24264	0.59586
GPBP1L1	1	46091476	46158782	134	7	105318	-0.52198	0.69916
TMEM69	1	46148847	46161610	24	3	105318	-0.37651	0.64673
IPP	1	46158496	46221485	120	7	105318	-0.89894	0.81566
MAST2	1	46264269	46503296	462	13	105318	-0.3823	0.64888
PIK3R3	1	46504312	46647167	234	18	105318	-0.25775	0.6017
TSPAN1	1	46635749	46653134	23	6	105318	-0.40409	0.65693
POMGNT1	1	46652853	46690977	51	10	105318	-0.35011	0.63687
LURAP1	1	46664006	46688428	28	9	105318	-1.0449	0.85198
RAD54L	1	46708367	46745645	37	10	105318	-0.23595	0.59327
LRRC41	1	46742572	46774038	30	10	105318	0.39161	0.34767
UQCRH	1	46764324	46783948	31	11	105318	0.44827	0.32698
NSUN4	1	46800849	46832324	200	4	105318	-0.3077	0.62084
FAAH	1	46854939	46881020	52	9	105318	-0.053424	0.5213
DMBX1	1	46967668	46981398	33	9	105318	1.5562	0.059833
KNCN	1	47009816	47021887	29	5	105318	1.3395	0.090199
MKNK1	1	47021579	47074966	99	12	105318	0.29147	0.38535
MOB3C	1	47071887	47087563	29	4	105318	0.33996	0.36694
ATPAF1	1	47099211	47139099	72	4	105318	-0.35199	0.63758
TEX38	1	47132497	47140766	13	2	105318	-0.4888	0.68751
EFCAB14	1	47139331	47189792	101	7	105318	-0.63732	0.73804
CYP4B1	1	47259670	47286521	85	12	105318	1.5566	0.059788
CYP4A11	1	47393346	47412156	45	5	105318	0.39356	0.34695
CYP4X1	1	47422036	47517923	161	15	105318	0.8769	0.19027
CYP4Z1	1	47528160	47585492	154	5	105318	0.93977	0.17367
CYP4A22	1	47598107	47616028	62	6	105318	1.1674	0.12153
PDZK1IP1	1	47647761	47660771	24	7	105318	0.85578	0.19606
TAL1	1	47680462	47702938	43	7	105318	0.84608	0.19875
STIL	1	47714311	47784819	163	10	105318	1.1398	0.12719
CMPK1	1	47794469	47846011	122	10	105318	0.87842	0.18986
FOXE3	1	47876744	47885224	15	4	105318	-1.1135	0.86726
FOXD2	1	47896689	47907863	16	4	105318	-0.34373	0.63447
TRABD2B	1	48224700	48468009	600	31	105318	0.66836	0.25195
SLC5A9	1	48683339	48715816	68	13	105318	-1.4327	0.92402
SPATA6	1	48759544	48942876	318	28	105318	-1.6198	0.94736
AGBL4	1	48997027	50494626	2028	51	105318	4.5973	2.1404e-06
BEND5	1	49192038	49247547	90	17	105318	1.363	0.086436
ELAVL4	1	50508686	50670942	183	30	105318	5.329	4.9388e-08
DMRTA2	1	50881723	50894119	21	5	105318	1.5843	0.056568
FAF1	1	50905435	51430936	668	27	105318	1.9169	0.027625
CDKN2C	1	51429367	51441809	11	3	105318	1.4419	0.074671
C1orf185	1	51437129	51615254	325	24	105318	2.2068	0.013665
RNF11	1	51696945	51740619	48	7	105318	1.3427	0.089687
TTC39A	1	51751430	51815785	125	23	105318	1.1512	0.12482
EPS15	1	51818435	51990026	513	19	105318	1.3744	0.084658
OSBPL9	1	52077546	52256391	199	17	105318	-1.12	0.86865
NRD1	1	52253364	52349609	217	26	105318	-0.86411	0.80624
RAB3B	1	52372128	52461436	177	21	105318	-0.3812	0.64847
TXNDC12	1	52484303	52526843	68	8	105318	-0.25901	0.60219
KTI12	1	52496277	52504472	17	4	105318	-0.26395	0.60409
BTF3L4	1	52516857	52557888	49	8	105318	1.0599	0.14459
ZFYVE9	1	52602678	52813858	219	17	105318	1.4615	0.071934
CC2D1B	1	52814765	52836877	26	8	105318	0.85153	0.19724
ORC1	1	52837001	52875143	31	8	105318	1.568	0.05844
PRPF38A	1	52865219	52885492	13	4	105318	0.91724	0.17951
ZCCHC11	1	52887447	53023764	202	18	105318	1.516	0.064757
GPX7	1	53063043	53076223	41	7	105318	0.77355	0.2196
FAM159A	1	53093961	53134752	94	18	105318	-1.0197	0.84607
COA7	1	53150514	53169038	45	7	105318	-1.0242	0.84714
ZYG11B	1	53187126	53294514	281	15	105318	-0.74032	0.77045
ZYG11A	1	53303183	53361747	133	10	105318	0.35818	0.36011
ECHDC2	1	53360082	53397846	44	9	105318	0.37668	0.3532
SCP2	1	53387901	53518789	462	21	105318	-0.041444	0.51653
PODN	1	53522724	53552674	137	15	105318	0.32717	0.37177
SLC1A7	1	53551355	53613304	326	36	105318	0.53861	0.29508
CPT2	1	53657101	53681369	44	9	105318	4.1754	1.4875e-05
C1orf123	1	53678271	53691289	20	6	105318	3.872	5.3978e-05
MAGOH	1	53691064	53709282	35	7	105318	3.9625	3.7088e-05
LRP8	1	53706536	53798821	190	29	105318	5.4164	3.0412e-08
DMRTB1	1	53920072	53934658	43	7	105318	1.2158	0.11203
GLIS1	1	53970404	54208748	582	38	105318	-0.80979	0.79097
NDC1	1	54229633	54309225	121	10	105318	-1.2586	0.89592
YIPF1	1	54315892	54360487	147	13	105318	0.69594	0.24323
DIO1	1	54354860	54378263	98	10	105318	1.869	0.030813
HSPB11	1	54385734	54416975	53	6	105318	0.59609	0.27556
LRRC42	1	54406999	54435341	40	8	105318	0.17936	0.42883
LDLRAD1	1	54471471	54488859	52	7	105318	1.8494	0.032203
TMEM59	1	54495846	54524135	43	7	105318	0.466	0.32061
TCEANC2	1	54514274	54566916	89	11	105318	0.1616	0.43581
CDCP2	1	54603168	54623679	88	16	105318	-0.70985	0.7611
CYB5RL	1	54636509	54670746	65	20	105318	0.31449	0.37658
MRPL37	1	54660840	54692907	80	15	105318	2.5427	0.0054993
SSBP3	1	54689604	54877068	481	73	105318	2.3968	0.0082694
ACOT11	1	55002930	55101917	390	37	105318	-0.039586	0.51579
FAM151A	1	55073350	55094200	79	15	105318	-0.11342	0.54515
MROH7	1	55102427	55177439	245	39	105318	-0.42937	0.66617
TTC4	1	55176495	55209830	177	5	105318	1.1769	0.11963
PARS2	1	55221071	55235226	51	8	105318	0.98804	0.16157
TTC22	1	55245252	55271941	88	14	105318	-1.1949	0.88393
C1orf177	1	55266736	55309437	177	12	105318	0.60878	0.27134
DHCR24	1	55313800	55357921	154	17	105318	1.1933	0.11638
TMEM61	1	55441271	55459466	57	4	105318	-1.353	0.91197
BSND	1	55459617	55475965	49	6	105318	-0.62381	0.73362
PCSK9	1	55500149	55532026	127	26	105318	1.4717	0.070545
USP24	1	55530532	55686039	251	18	105318	2.4364	0.0074162
PPAP2B	1	56958919	57050257	260	29	105318	-0.14477	0.55755
PRKAA2	1	57105990	57182508	266	14	105318	-0.50636	0.6937
C1orf168	1	57182977	57290369	363	54	105318	2.1207	0.016974
C8A	1	57315443	57385394	228	29	105318	0.24805	0.40205
C8B	1	57393383	57438213	143	26	105318	0.34087	0.3666
DAB1	1	57458953	58721211	3574	209	105318	1.8175	0.03457
OMA1	1	58879552	59017469	535	39	105318	1.9327	0.026637
TACSTD2	1	59039595	59048166	43	8	105318	1.5035	0.06636
MYSM1	1	59118911	59170747	194	12	105318	1.3405	0.09004
JUN	1	59244963	59254785	14	5	105318	0.29988	0.38213
FGGY	1	59757625	60229902	1024	71	105318	0.36755	0.3566
HOOK1	1	60275458	60343550	140	19	105318	0.5248	0.29986
CYP2J2	1	60357480	60397445	84	14	105318	0.96215	0.16799
C1orf87	1	60454566	60544442	192	33	105318	2.8802	0.0019868
NFIA	1	61537946	61929960	901	101	105318	1.8568	0.031671
TM2D1	1	62145218	62196095	105	10	105318	0.78798	0.21535
INADL	1	62203149	62631092	1326	90	105318	0.35251	0.36223
L1TD1	1	62655474	62679500	159	23	105318	-1.0777	0.85943
KANK4	1	62700337	62790083	371	29	105318	-1.097	0.86368
USP1	1	62896975	62918975	46	5	105318	0.8896	0.18684
DOCK7	1	62918897	63159039	303	9	105318	0.73023	0.23262
ANGPTL3	1	63058158	63073476	8	4	105318	0.27997	0.38975
ATG4C	1	63244777	63332441	178	11	105318	0.20206	0.41993
FOXD3	1	63783730	63792297	18	9	105318	-0.43781	0.66924
ALG6	1	63828261	63905733	168	20	105318	0.09399	0.46256
ITGB3BP	1	63904941	63993944	194	15	105318	-0.18393	0.57297
EFCAB7	1	63984013	64052541	166	15	105318	-0.12668	0.5504
PGM1	1	64053947	64127416	217	36	105318	0.29178	0.38523
ROR1	1	64234690	64648681	939	75	105318	0.74525	0.22806
UBE2U	1	64664135	64734469	179	18	105318	-1.0059	0.84276
CACHD1	1	64931476	65160241	466	66	105318	1.1101	0.13347
RAVER2	1	65205778	65300415	170	19	105318	2.0168	0.021861
JAK1	1	65297406	65437593	359	27	105318	2.8772	0.0020062
AK4	1	65608232	65699328	212	21	105318	2.6046	0.0045987
DNAJC6	1	65715133	65883052	446	30	105318	-1.1974	0.88442
LEPROT	1	65881131	66108742	623	26	105318	1.3927	0.08186
LEPR	1	65881335	66104676	601	28	105318	1.3429	0.08965
PDE4B	1	66253193	66841762	1408	80	105318	5.4701	2.2483e-08
SGIP1	1	66994066	67212268	765	25	105318	1.1982	0.11543
TCTEX1D1	1	67212978	67246230	98	14	105318	0.26062	0.39719
INSL5	1	67261924	67271942	28	6	105318	-0.9965	0.8405
WDR78	1	67277068	67395907	228	30	105318	-0.089533	0.53567
MIER1	1	67385578	67455802	151	13	105318	0.46481	0.32103
SLC35D1	1	67463515	67525080	177	17	105318	0.69422	0.24377
C1orf141	1	67556359	67605654	213	20	105318	-1.104	0.8652
IL23R	1	67599590	67727162	340	28	105318	-1.6822	0.95373
IL12RB2	1	67768047	67864083	274	20	105318	2.1813	0.01458
SERBP1	1	67871993	67901123	35	10	105318	2.6399	0.0041462
GADD45A	1	68145860	68155521	30	7	105318	3.2956	0.00049102
GNG12	1	68165649	68304436	319	29	105318	3.0446	0.0011651
DIRAS3	1	68510145	68522314	14	3	105318	1.2466	0.10627
WLS	1	68562642	68703284	535	62	105318	0.88826	0.1872
RPE65	1	68893007	68920642	93	16	105318	0.20837	0.41747
DEPDC1	1	68938335	68967799	76	10	105318	2.8993	0.0018698
LRRC7	1	70028230	70590671	1549	68	105318	2.133	0.016464
LRRC40	1	70608985	70676361	92	11	105318	-0.37967	0.6479
SRSF11	1	70666365	70719203	63	9	105318	-0.086017	0.53427
ANKRD13C	1	70723185	70825471	152	22	105318	0.23665	0.40646
HHLA3	1	70815493	70835206	36	8	105318	0.7463	0.22774
CTH	1	70871901	70907034	85	19	105318	2.4045	0.0080969
PTGER3	1	71316536	71518497	595	44	105318	1.7075	0.043862
ZRANB2	1	71527474	71551972	48	11	105318	1.6121	0.053475
NEGR1	1	71867125	72753533	1773	84	105318	3.8751	5.3281e-05
LRRIQ3	1	74490199	74668871	290	13	105318	-0.67252	0.74937
FPGT	1	74658896	74676033	52	4	105318	-0.61723	0.73146
FPGT-TNNI3K	1	74658896	75011616	597	44	105318	0.74912	0.22689
TNNI3K	1	74696071	75011616	501	42	105318	0.97753	0.16415
ERICH3	1	75032295	75144422	157	18	105318	1.3669	0.085823
CRYZ	1	75169670	75204092	104	19	105318	2.2074	0.013644
TYW3	1	75193836	75233861	138	17	105318	1.7133	0.043332
LHX8	1	75589119	75628718	72	14	105318	1.7012	0.044454
SLC44A5	1	75666316	76086698	1014	38	105318	1.5008	0.066707
ACADM	1	76185043	76230855	157	13	105318	1.134	0.12839
RABGGTB	1	76246879	76262275	42	10	105318	1.2361	0.10822
MSH4	1	76257556	76381081	431	24	105318	0.90962	0.18151
ASB17	1	76383058	76403116	82	14	105318	1.1953	0.11599
ST6GALNAC3	1	76535389	77101811	1666	137	105318	2.4521	0.0071009
ST6GALNAC5	1	77328126	77534723	456	34	105318	0.054194	0.47839
PIGK	1	77553166	77690132	361	20	105318	0.35273	0.36214
AK5	1	77742662	78027154	996	75	105318	1.5656	0.058723
ZZZ3	1	78026660	78154119	201	21	105318	0.12889	0.44872
USP33	1	78160172	78230564	97	18	105318	0.025709	0.48974
FAM73A	1	78240309	78346725	168	27	105318	0.795	0.21331
NEXN	1	78349200	78413509	113	19	105318	1.3121	0.09474
FUBP1	1	78408240	78449839	78	13	105318	1.2496	0.10572
DNAJB4	1	78439847	78485148	107	21	105318	0.97817	0.16399
GIPC2	1	78505646	78605629	246	24	105318	0.26841	0.39419
PTGFR	1	78951728	79007886	169	20	105318	-0.42141	0.66327
IFI44L	1	79081067	79113330	67	14	105318	-0.37765	0.64715
IFI44	1	79110477	79131263	36	10	105318	1.3318	0.091458
ADGRL4	1	79353949	79477495	503	24	105318	1.6696	0.047498
ADGRL2	1	82261082	82459607	541	38	105318	0.73021	0.23263
TTLL7	1	84333557	84469850	356	15	105318	0.61392	0.26964
PRKACB	1	84538745	84705681	241	22	105318	1.3169	0.093943
SAMD13	1	84759049	84817981	94	13	105318	1.2929	0.098017
DNASE2B	1	84859215	84882191	89	12	105318	-0.070376	0.52805
RPF1	1	84939920	84965533	109	18	105318	0.97757	0.16414
GNG5	1	84962506	84977262	59	13	105318	0.75694	0.22454
SPATA1	1	84966902	85023650	184	20	105318	0.83478	0.20192
CTBS	1	85017304	85053039	93	14	105318	0.28068	0.38948
SSX2IP	1	85107890	85161440	128	15	105318	0.067405	0.47313
LPAR3	1	85277586	85363896	294	47	105318	0.77679	0.21864
MCOLN2	1	85389766	85467796	264	17	105318	1.338	0.090448
MCOLN3	1	85482265	85519585	68	13	105318	2.4254	0.0076467
WDR63	1	85522993	85600321	255	27	105318	0.42257	0.3363
SYDE2	1	85621856	85672292	135	15	105318	-0.12445	0.54952
C1orf52	1	85714136	85730355	47	12	105318	0.2823	0.38886
BCL10	1	85729959	85747604	71	17	105318	1.1749	0.12002
DDAH1	1	85782668	86049046	745	65	105318	1.747	0.04032
CYR61	1	86041444	86051150	20	9	105318	0.63624	0.26231
ZNHIT6	1	86113606	86179116	159	21	105318	-0.51464	0.6966
COL24A1	1	86193416	86627121	1510	57	105318	1.1648	0.12205
ODF2L	1	86811007	86867025	145	14	105318	-0.38651	0.65044
CLCA2	1	86884769	86923741	179	21	105318	0.36609	0.35715
CLCA1	1	86929526	86967477	134	29	105318	1.5911	0.055798
CLCA4	1	87007759	87047937	94	17	105318	-0.14105	0.55608
SH3GLB1	1	87165253	87215367	102	17	105318	-0.12142	0.54832
2015-09-01	1	87326628	87385107	130	9	105318	0.38155	0.3514
HS2ST1	1	87375335	87577181	421	13	105318	0.32995	0.37072
LOC101927844	1	87673352	87718514	143	20	105318	-1.0057	0.84271
LMO4	1	87789151	87816106	54	13	105318	0.3431	0.36576
PKN2	1	89144876	89303438	350	10	105318	-1.2372	0.892
GTF2B	1	89316821	89362301	124	11	105318	-0.6793	0.75153
CCBL2	1	89399956	89463643	116	11	105318	0.40349	0.34329
RBMXL1	1	89443639	89463643	31	9	105318	-0.49654	0.69024
GBP3	1	89470860	89493556	49	8	105318	-0.71591	0.76298
GBP1	1	89516487	89536043	60	11	105318	-0.55676	0.71115
GBP2	1	89570315	89596842	76	8	105318	-0.79884	0.78781
GBP7	1	89595934	89646723	87	9	105318	-1.2983	0.9029
GBP4	1	89645331	89669633	43	7	105318	-1.1913	0.88323
GBP5	1	89723133	89743544	29	5	105318	0.10286	0.45904
GBP6	1	89824436	89855219	93	16	105318	2.8412	0.0022475
LRRC8B	1	89984933	90064920	193	15	105318	1.0012	0.15837
LRRC8C	1	90093644	90186594	165	13	105318	0.10159	0.45954
LRRC8D	1	90281573	90403491	179	39	105318	1.1895	0.11713
ZNF326	1	90455678	90495601	62	15	105318	0.3244	0.37282
BARHL2	1	91176079	91187794	19	8	105318	0.53111	0.29767
ZNF644	1	91379355	91492812	184	15	105318	3.3626	0.00038611
HFM1	1	91724823	91875426	326	24	105318	1.4198	0.077833
CDC7	1	91961338	91992821	66	14	105318	1.8181	0.034528
TGFBR3	1	92144400	92376559	698	60	105318	0.67747	0.24905
BRDT	1	92409928	92481485	206	14	105318	0.24817	0.402
EPHX4	1	92490533	92530593	107	14	105318	0.52065	0.30131
SETSIP	1	92538593	92545968	5	3	105318	0.11776	0.45313
BTBD8	1	92540862	92614897	138	12	105318	0.11501	0.45422
KIAA1107	1	92627609	92651780	39	5	105318	-0.62117	0.73276
C1orf146	1	92678573	92712867	37	7	105318	2.71	0.003364
GLMN	1	92710455	92769566	56	7	105318	2.7194	0.0032703
RPAP2	1	92759522	92855232	102	13	105318	3.0403	0.0011817
GFI1	1	92938818	92957433	31	6	105318	3.0372	0.0011941
EVI5	1	92972753	93262961	600	12	105318	2.2567	0.012014
RPL5	1	93292594	93308981	25	4	105318	0.96872	0.16634
FAM69A	1	93296786	93432079	190	9	105318	1.9941	0.023071
MTF2	1	93539792	93606138	103	11	105318	0.43808	0.33066
TMED5	1	93613799	93651246	75	12	105318	0.69687	0.24294
CCDC18	1	93641038	93746269	237	18	105318	0.23819	0.40587
DR1	1	93806478	93829649	44	8	105318	0.2742	0.39197
FNBP1L	1	93908688	94021718	121	20	105318	0.5397	0.2947
BCAR3	1	94025843	94317706	926	34	105318	-0.12354	0.54916
DNTTIP2	1	94333514	94350474	69	12	105318	-0.52411	0.6999
GCLM	1	94351090	94380154	71	12	105318	0.37759	0.35287
ABCA4	1	94456893	94591705	483	73	105318	-0.73522	0.7689
ARHGAP29	1	94632963	94718251	133	25	105318	0.66126	0.25422
ABCD3	1	94878933	94985719	119	15	105318	1.1664	0.12174
F3	1	94993232	95012413	34	9	105318	2.1141	0.017254
SLC44A3	1	95280898	95362303	307	47	105318	0.32982	0.37077
CNN3	1	95361007	95397735	131	29	105318	1.2306	0.10924
ALG14	1	95446779	95543512	264	20	105318	3.2955	0.00049128
TMEM56	1	95577894	95664663	242	31	105318	1.9553	0.025273
TMEM56-RWDD3	1	95578479	95712011	368	28	105318	1.8699	0.030747
RWDD3	1	95694711	95714281	59	11	105318	1.0093	0.15641
PTBP2	1	97182161	97282105	185	15	105318	4.2895	8.9529e-06
DPYD	1	97541799	98391615	2089	110	105318	8.9672	1.5206e-19
SNX7	1	99122236	99227556	343	21	105318	1.4593	0.072247
LPPR5	1	99354301	99475449	468	47	105318	1.485	0.068768
LPPR4	1	99724848	99776640	133	19	105318	1.1223	0.13086
PALMD	1	100106431	100161597	150	20	105318	-0.37603	0.64655
FRRS1	1	100172706	100237186	239	10	105318	-1.1776	0.88053
AGL	1	100310633	100391079	276	22	105318	-0.31113	0.62215
SLC35A3	1	100430345	100494035	191	14	105318	0.55696	0.28878
HIAT1	1	100498670	100550433	144	15	105318	0.69437	0.24372
SASS6	1	100547600	100603518	117	16	105318	0.67856	0.24871
TRMT13	1	100593669	100617554	48	12	105318	1.1594	0.12315
LRRC39	1	100612504	100648829	56	12	105318	0.71944	0.23594
DBT	1	100650978	100720409	130	10	105318	0.12312	0.45101
RTCA	1	100726714	100759825	77	5	105318	-0.1724	0.56844
CDC14A	1	100805598	100987333	253	15	105318	0.4722	0.31839
GPR88	1	100998728	101009083	20	5	105318	-0.8769	0.80973
VCAM1	1	101180196	101206101	38	14	105318	0.33649	0.36825
EXTL2	1	101336428	101366548	30	9	105318	3.7207	9.9343e-05
SLC30A7	1	101356632	101554321	264	15	105318	0.79976	0.21193
DPH5	1	101453679	101496365	47	6	105318	0.41934	0.33748
S1PR1	1	101697305	101708576	21	10	105318	-0.49798	0.69075
OLFM3	1	102266626	102467790	656	60	105318	3.5566	0.00018782
COL11A1	1	103340523	103579052	1004	34	105318	1.4223	0.077464
RNPC3	1	104063323	104099361	52	11	105318	1.2725	0.1016
AMY2B	1	104090894	104123656	41	13	105318	0.20321	0.41948
AMY2A	1	104154999	104169900	9	4	105318	-0.41899	0.66239
PRMT6	1	107594267	107603416	13	2	105318	2.1447	0.015988
NTNG1	1	107677540	108025977	745	70	105318	1.3361	0.090753
VAV3	1	108112282	108512545	1323	81	105318	2.7994	0.0025601
SLC25A24	1	108675844	108747980	228	22	105318	1.7939	0.036412
NBPF4	1	108764402	108791720	6	1	105318	2.0014	0.022674
NBPF6	1	108987887	109015139	9	2	105318	0.36535	0.35743
FAM102B	1	109097653	109183449	148	7	105318	-0.89374	0.81427
HENMT1	1	109189410	109209148	36	9	105318	-0.29891	0.6175
PRPF38B	1	109229932	109245925	11	6	105318	-0.3085	0.62115
FNDC7	1	109250556	109286871	75	19	105318	0.12291	0.45109
STXBP3	1	109284285	109353648	219	12	105318	0.78759	0.21547
AKNAD1	1	109357020	109405864	211	23	105318	0.18826	0.42534
GPSM2	1	109412972	109474544	155	18	105318	-1.0285	0.84815
CLCC1	1	109470630	109511121	128	22	105318	-1.5465	0.939
WDR47	1	109511335	109589860	204	21	105318	-0.51236	0.6958
TAF13	1	109605498	109623624	47	10	105318	1.4679	0.071071
TMEM167B	1	109628403	109641054	39	8	105318	-1.0084	0.84337
C1orf194	1	109647073	109661484	44	9	105318	-1.6024	0.94547
KIAA1324	1	109651585	109750903	343	36	105318	-1.603	0.94554
SARS	1	109751515	109782304	48	10	105318	0.46375	0.32141
CELSR2	1	109787641	109819878	85	16	105318	0.37054	0.35549
PSRC1	1	109820676	109830790	25	9	105318	0.28434	0.38808
MYBPHL	1	109833487	109854663	50	12	105318	-0.21901	0.58668
SORT1	1	109850687	109945563	127	10	105318	-0.90801	0.81806
PSMA5	1	109940153	109974108	46	6	105318	-0.87337	0.80877
SYPL2	1	110004100	110026264	57	5	105318	-0.74006	0.77037
ATXN7L2	1	110021533	110036926	22	5	105318	-0.44521	0.67192
CYB561D1	1	110031658	110044563	15	4	105318	-0.16135	0.56409
AMIGO1	1	110047946	110057336	27	6	105318	0.70244	0.2412
GPR61	1	110077494	110089987	16	5	105318	0.97195	0.16554
GNAI3	1	110086186	110139965	68	11	105318	0.089691	0.46427
GNAT2	1	110144389	110160705	29	9	105318	1.1836	0.11829
AMPD2	1	110157435	110176177	35	8	105318	0.7448	0.2282
GSTM4	1	110193698	110209623	43	8	105318	-0.90344	0.81685
GSTM2	1	110205644	110228119	54	13	105318	0.86052	0.19475
GSTM1	1	110225418	110242328	37	5	105318	0.82113	0.20579
GSTM5	1	110249406	110262390	51	12	105318	0.86876	0.19249
GSTM3	1	110275054	110288660	21	5	105318	0.39466	0.34655
EPS8L3	1	110291202	110311644	61	10	105318	-0.81163	0.7915
CSF1	1	110448233	110475116	63	16	105318	-1.1934	0.88364
AHCYL1	1	110522387	110567864	28	10	105318	1.4148	0.078559
STRIP1	1	110569199	110598763	29	8	105318	1.9269	0.026997
ALX3	1	110601497	110618322	31	4	105318	2.2197	0.013221
UBL4B	1	110650062	110658069	24	6	105318	0.91919	0.179
SLC6A17	1	110688132	110746324	114	15	105318	1.1199	0.13137
KCNC4	1	110748336	110778174	60	15	105318	2.0182	0.021783
RBM15	1	110876945	110890803	19	4	105318	1.6453	0.049953
SLC16A4	1	110903973	110938704	77	14	105318	2.7404	0.0030683
LAMTOR5	1	110942375	110955546	25	5	105318	2.0044	0.022516
PROK1	1	110988788	111001476	41	8	105318	0.87833	0.18988
KCNA10	1	111058339	111066797	24	9	105318	-0.19411	0.57696
KCNA2	1	111134702	111179096	115	15	105318	0.69114	0.24474
KCNA3	1	111194682	111222655	67	11	105318	0.88697	0.18755
CD53	1	111408821	111444058	106	15	105318	2.8503	0.0021839
LRIF1	1	111488312	111511825	25	8	105318	1.2683	0.10235
DRAM2	1	111658454	111687838	63	8	105318	0.95489	0.16982
CEPT1	1	111677249	111729224	84	15	105318	1.8835	0.029818
DENND2D	1	111727091	111752160	61	20	105318	3.7415	9.1456e-05
CHI3L2	1	111765281	111787562	90	11	105318	0.89893	0.18435
CHIA	1	111828474	111864688	251	24	105318	0.19426	0.42298
PIFO	1	111862285	111897139	149	20	105318	0.67212	0.25075
OVGP1	1	111955437	111975399	67	10	105318	-1.0623	0.85595
WDR77	1	111981012	111996915	31	6	105318	-1.13	0.87076
ATP5F1	1	111986467	112006040	37	6	105318	-0.59662	0.72462
C1orf162	1	112011474	112022634	21	7	105318	-1.0959	0.86345
ADORA3	1	112024470	112111602	286	36	105318	0.84126	0.2001
RAP1A	1	112157405	112258307	314	22	105318	2.4786	0.0065943
FAM212B	1	112263186	112303419	147	22	105318	2.1923	0.014178
DDX20	1	112293190	112311699	65	8	105318	1.2397	0.10754
KCND3	1	112316944	112537147	666	86	105318	6.0067	9.4684e-10
LOC643355	1	112527593	112542964	37	10	105318	3.6028	0.00015741
CTTNBP2NL	1	112933800	113005286	167	7	105318	2.7996	0.0025584
WNT2B	1	113005040	113065410	141	27	105318	2.5129	0.0059874
ST7L	1	113064640	113167040	212	17	105318	3.1932	0.00070356
CAPZA1	1	113157075	113215741	88	13	105318	3.2898	0.00050134
MOV10	1	113212048	113244868	61	10	105318	3.6211	0.00014665
RHOC	1	113242249	113255025	28	9	105318	1.9272	0.026976
PPM1J	1	113251116	113262950	15	5	105318	0.60093	0.27394
FAM19A3	1	113256619	113271357	23	6	105318	0.60637	0.27213
SLC16A1	1	113452969	113503975	64	11	105318	0.0122	0.49513
LRIG2	1	113610792	113669324	98	13	105318	0.60409	0.27289
MAGI3	1	113928087	114230045	556	30	105318	-0.82472	0.79523
PHTF1	1	114238324	114307165	108	13	105318	-1.0019	0.84181
RSBN1	1	114302954	114360070	79	15	105318	-0.60643	0.72789
PTPN22	1	114354933	114419375	111	14	105318	-0.43759	0.66916
BCL2L15	1	114417936	114435230	32	7	105318	-0.89233	0.81389
AP4B1	1	114435870	114452741	31	7	105318	-0.70144	0.75848
DCLRE1B	1	114442915	114458208	25	7	105318	-0.73061	0.76749
HIPK1	1	114466819	114521991	80	15	105318	0.4444	0.32838
OLFML3	1	114517030	114526375	22	11	105318	0.8077	0.20963
SYT6	1	114630414	114701472	277	53	105318	2.6286	0.0042872
TRIM33	1	114933899	115058781	287	17	105318	2.0349	0.020932
BCAS2	1	115108678	115129265	40	10	105318	0.49746	0.30943
DENND2C	1	115125655	115217732	188	20	105318	0.40508	0.34271
AMPD1	1	115214219	115243239	69	16	105318	2.5141	0.0059665
NRAS	1	115245585	115264515	22	6	105318	3.8108	6.9264e-05
CSDE1	1	115258034	115305671	77	10	105318	4.2991	8.5733e-06
SIKE1	1	115310600	115328308	10	4	105318	3.7349	9.3877e-05
SYCP1	1	115392455	115539491	336	20	105318	2.0497	0.020198
TSHB	1	115567445	115578430	42	4	105318	1.7619	0.039045
TSPAN2	1	115589132	115637121	188	25	105318	4.1545	1.6297e-05
NGF	1	115827037	115885857	193	36	105318	4.0749	2.3012e-05
VANGL1	1	116179574	116242345	210	34	105318	0.56899	0.28468
CASQ2	1	116241124	116316426	328	19	105318	0.74727	0.22745
NHLH2	1	116377498	116388747	32	5	105318	1.4418	0.074681
SLC22A15	1	116514119	116614175	222	24	105318	1.1478	0.12553
MAB21L3	1	116649376	116679361	71	12	105318	-0.11587	0.54612
ATP1A1	1	116909802	116949569	63	6	105318	-0.27682	0.60904
CD58	1	117055656	117118715	55	9	105318	-0.61193	0.72971
IGSF3	1	117115520	117215377	96	18	105318	0.66233	0.25388
C1orf137	1	117231734	117250725	22	5	105318	0.77584	0.21892
CD2	1	117292057	117313351	34	7	105318	1.818	0.034531
PTGFRN	1	117447689	117534472	235	26	105318	0.49313	0.31096
CD101	1	117539372	117580673	119	22	105318	1.2316	0.10905
TTF2	1	117597910	117646992	124	20	105318	-0.96174	0.83191
TRIM45	1	117652177	117669411	47	9	105318	-1.6379	0.94927
VTCN1	1	117684709	117758582	205	26	105318	1.6847	0.046022
MAN1A2	1	117905085	118069820	434	23	105318	2.1078	0.017523
FAM46C	1	118143604	118172511	82	9	105318	1.1312	0.12899
GDAP2	1	118404607	118477302	59	15	105318	-0.051734	0.52063
WDR3	1	118467372	118504549	42	10	105318	0.87295	0.19135
SPAG17	1	118494788	118732848	410	20	105318	0.12191	0.45149
TBX15	1	119424166	119537179	293	24	105318	-0.13764	0.55474
WARS2	1	119572339	119688404	288	21	105318	-0.67373	0.74976
HAO2	1	119906399	119938253	78	13	105318	-0.23455	0.59272
HSD3B2	1	119952554	119967162	38	6	105318	-0.48253	0.68529
HSD3B1	1	120044826	120059181	16	4	105318	1.4137	0.078731
ZNF697	1	120160500	120195813	84	13	105318	0.079652	0.46826
PHGDH	1	120249419	120288349	86	21	105318	0.26201	0.39666
HMGCS2	1	120289119	120316555	57	13	105318	-0.87733	0.80985
REG4	1	120335141	120359203	61	8	105318	-0.050164	0.52
NBPF7	1	120375888	120392503	25	3	105318	0.016049	0.4936
ADAM30	1	120434656	120444147	15	3	105318	-0.63359	0.73683
NOTCH2	1	120452676	120644880	111	8	105318	-1.104	0.86521
HFE2	1	145408191	145419045	9	3	105318	1.2665	0.10267
TXNIP	1	145433438	145444135	8	3	105318	0.85577	0.19606
POLR3GL	1	145454736	145481081	11	5	105318	-0.58407	0.72041
ANKRD34A	1	145465508	145477147	7	3	105318	-1.4805	0.93062
LIX1L	1	145472059	145503170	13	5	105318	-0.16664	0.56617
RBM8A	1	145502557	145515036	11	4	105318	-0.34507	0.63498
PEX11B	1	145511165	145525232	2	1	105318	-0.90365	0.81691
ITGA10	1	145519709	145545368	20	5	105318	-0.12371	0.54923
ANKRD35	1	145544209	145570026	55	7	105318	1.4199	0.077816
PIAS3	1	145570257	145588046	9	3	105318	1.4799	0.069446
NUDT17	1	145584991	145594435	8	3	105318	2.1873	0.014361
POLR3C	1	145591105	145615972	18	3	105318	1.3772	0.08423
RNF115	1	145605990	145690505	93	6	105318	1.5709	0.058097
CD160	1	145694298	145720639	25	3	105318	0.75632	0.22473
PDZK1	1	145722662	145765707	16	4	105318	2.3243	0.010053
PRKAB2	1	146625185	146649168	82	8	105318	3.3848	0.00035609
FMO5	1	146654384	146702390	231	12	105318	2.548	0.0054168
CHD1L	1	146709291	146768947	217	20	105318	3.0584	0.0011127
BCL9	1	147008222	147099522	276	46	105318	0.45152	0.32581
ACP6	1	147117668	147147634	86	13	105318	-0.45983	0.67718
GJA5	1	147226832	147258165	118	16	105318	2.5893	0.0048083
GJA8	1	147369946	147382896	47	11	105318	0.66803	0.25206
GPR89B	1	147395506	147467253	12	2	105318	0.11372	0.45473
FCGR1A	1	149749232	149765574	4	1	105318	1.7127	0.043385
HIST2H2BF	1	149752745	149788965	25	2	105318	2.3149	0.010308
HIST2H3D	1	149783280	149790236	9	1	105318	2.0048	0.022493
HIST2H3C	1	149810759	149817765	4	1	105318	2.0408	0.020636
HIST2H2AA3	1	149812285	149819318	4	1	105318	2.0408	0.020636
HIST2H2AC	1	149853525	149860461	5	2	105318	1.4205	0.077728
HIST2H2BE	1	149854510	149863232	8	2	105318	1.6902	0.045492
HIST2H2AB	1	149857519	149864466	6	1	105318	1.7663	0.03867
BOLA1	1	149866110	149873848	14	1	105318	1.881	0.029984
SV2A	1	149873370	149894434	17	2	105318	1.9144	0.027788
SF3B4	1	149893709	149906449	21	1	105318	1.737	0.041198
MTMR11	1	149899043	149913791	17	2	105318	1.6707	0.04739
OTUD7B	1	149910729	149987686	55	4	105318	1.9106	0.028026
VPS45	1	150034350	150119005	103	4	105318	5.6416	8.4244e-09
PLEKHO1	1	150117170	150133325	23	4	105318	5.9253	1.5587e-09
ANP32E	1	150189217	150213504	33	4	105318	3.8286	6.4432e-05
CA14	1	150224554	150238978	12	5	105318	4.9458	3.7926e-07
APH1A	1	150236299	150246609	9	3	105318	4.6983	1.3118e-06
C1orf54	1	150239687	150254835	19	5	105318	4.3797	5.9409e-06
CIART	1	150249930	150261005	15	3	105318	3.0938	0.00098793
MRPS21	1	150261262	150282914	70	7	105318	3.641	0.00013581
PRPF3	1	150288928	150327204	104	11	105318	4.115	1.9358e-05
RPRD2	1	150331624	150450542	335	13	105318	4.7585	9.7515e-07
TARS2	1	150454840	150481585	82	8	105318	4.2551	1.0448e-05
ECM1	1	150475487	150487765	28	5	105318	3.0957	0.00098178
ADAMTSL4	1	150516846	150534913	29	10	105318	2.3186	0.010208
MCL1	1	150545527	150557214	27	6	105318	0.99225	0.16054
ENSA	1	150593099	150607098	25	7	105318	1.0007	0.1585
GOLPH3L	1	150617201	150674672	142	9	105318	0.92953	0.17631
HORMAD1	1	150669035	150698372	83	5	105318	0.85348	0.1967
CTSS	1	150701172	150743433	79	10	105318	1.5209	0.064142
CTSK	1	150767184	150785917	19	5	105318	1.8016	0.035804
ARNT	1	150780681	150854244	105	13	105318	1.8839	0.029787
SETDB1	1	150893815	150938889	83	12	105318	0.8826	0.18873
CERS2	1	150936149	150952479	38	7	105318	1.2096	0.11321
ANXA9	1	150949499	150969614	51	11	105318	4.076	2.2905e-05
FAM63A	1	150967713	150985854	42	11	105318	4.1757	1.4852e-05
PRUNE	1	150975867	151009689	88	22	105318	3.4554	0.00027471
BNIPL	1	151004029	151021576	42	11	105318	3.6484	0.00013195
C1orf56	1	151015259	151025396	15	6	105318	3.858	5.715e-05
CDC42SE1	1	151021947	151037125	18	7	105318	1.0031	0.1579
MLLT11	1	151027151	151042473	22	8	105318	2.1606	0.015363
GABPB2	1	151037784	151092507	131	17	105318	3.1799	0.00073662
SEMA6C	1	151102661	151124146	56	12	105318	4.2856	9.1111e-06
TNFAIP8L2	1	151124095	151134231	9	4	105318	3.487	0.00024425
TNFAIP8L2-SC	NM1 1	151124105	151144273	16	6	105318	4.3832	5.8472e-06
LYSMD1	1	151130724	151143424	8	4	105318	4.4763	3.7979e-06
SCNM1	1	151133482	151144273	8	4	105318	4.1653	1.5549e-05
TMOD4	1	151140963	151153547	10	4	105318	2.2464	0.012338
VPS72	1	151147276	151167689	12	4	105318	-0.31753	0.62458
PIP5K1A	1	151166021	151223507	79	10	105318	-0.22647	0.58958
PSMD4	1	151222176	151241455	24	4	105318	-0.30155	0.6185
ZNF687	1	151249094	151265881	14	4	105318	-0.6736	0.74972
PI4KB	1	151262773	151305191	37	7	105318	0.26803	0.39434
RFX5	1	151311616	151324785	14	4	105318	-0.97658	0.83561
SELENBP1	1	151335278	151350210	31	9	105318	1.6023	0.05455
PSMB4	1	151367041	151375912	12	2	105318	2.9653	0.0015118
POGZ	1	151373700	151450753	86	4	105318	3.1958	0.00069733
CGN	1	151478331	151512668	46	9	105318	-0.77938	0.78212
TUFT1	1	151507781	151557559	102	16	105318	-0.57996	0.71903
SNX27	1	151579454	151673059	114	14	105318	2.588	0.0048264
CELF3	1	151671034	151694290	41	7	105318	1.9996	0.022772
RIIAD1	1	151689013	151703582	26	7	105318	0.5073	0.30597
OAZ3	1	151730445	151745306	36	5	105318	1.3226	0.092984
MRPL9	1	151730619	151741040	18	4	105318	0.62724	0.26525
TDRKH	1	151741241	151768052	80	6	105318	1.3613	0.086706
LINGO4	1	151771265	151782882	20	3	105318	1.0606	0.14444
RORC	1	151777047	151809348	75	17	105318	1.3989	0.080925
C2CD4D	1	151808839	151818033	30	6	105318	-0.45066	0.67388
THEM5	1	151816720	151831173	35	6	105318	-0.30231	0.61879
THEM4	1	151841842	151887361	102	9	105318	-0.27003	0.60643
S100A10	1	151953886	151971714	37	5	105318	-0.79883	0.78781
S100A11	1	152003482	152014511	19	3	105318	-1.272	0.89831
LOC100131107	1	152050533	152058058	7	5	105318	0.56857	0.28482
TCHHL1	1	152055120	152066540	9	6	105318	-0.88972	0.81319
TCHH	1	152077293	152092930	13	4	105318	-0.52396	0.69985
RPTN	1	152124571	152136704	12	5	105318	-0.1716	0.56813
HRNR	1	152183052	152201672	61	5	105318	1.3648	0.086161
FLG	1	152273151	152302679	86	6	105318	0.75387	0.22546
FLG2	1	152319713	152337482	23	3	105318	-0.10877	0.54331
CRNN	1	152380219	152391750	22	3	105318	1.1589	0.12324
LCE5A	1	152478320	152486153	29	6	105318	0.42761	0.33447
CRCT1	1	152481978	152489981	25	3	105318	0.51045	0.30487
LCE3E	1	152536675	152544229	12	6	105318	1.1383	0.12749
LCE3D	1	152550360	152557980	13	3	105318	1.1551	0.12402
LCE3B	1	152581287	152588074	2	1	105318	0.81504	0.20752
LCE3A	1	152593810	152600579	25	1	105318	-0.46005	0.67726
LCE2D	1	152630887	152638635	11	3	105318	-0.61432	0.7305
LCE2C	1	152642791	152650550	13	2	105318	-0.95204	0.82946
LCE2B	1	152653599	152661377	20	5	105318	-0.30312	0.6191
LCE2A	1	152665840	152673418	20	4	105318	-0.67536	0.75028
LCE4A	1	152676523	152683410	12	2	105318	-0.60223	0.72649
C1orf68	1	152686998	152694405	28	2	105318	0.34079	0.36663
KPRP	1	152725506	152736029	32	3	105318	-0.14818	0.5589
LCE1F	1	152743848	152750945	20	4	105318	0.39671	0.34579
LCE1E	1	152753753	152762402	39	6	105318	-0.19141	0.5759
LCE1D	1	152764227	152772157	19	5	105318	0.87398	0.19107
LCE1C	1	152775811	152784107	28	7	105318	1.2973	0.097271
LCE1B	1	152779447	152787085	16	7	105318	1.8331	0.033391
LCE1A	1	152794949	152802073	7	3	105318	0.8917	0.18628
LCE6A	1	152810330	152817959	4	2	105318	0.63352	0.2632
SMCP	1	152845798	152859023	8	2	105318	1.2372	0.108
IVL	1	152876039	152885862	23	2	105318	1.0189	0.15413
SPRR4	1	152938128	152946569	12	3	105318	0.31976	0.37457
SPRR1A	1	152951564	152959790	27	2	105318	-0.39495	0.65356
SPRR3	1	152969223	152977832	54	3	105318	-0.27113	0.60685
SPRR1B	1	152998679	153006876	62	2	105318	-0.91123	0.81891
SPRR2D	1	153010701	153018594	30	2	105318	-0.94001	0.82639
SPRR2A	1	153027096	153034988	14	2	105318	0.024195	0.49035
SPRR2B	1	153041217	153049084	31	3	105318	-0.087328	0.53479
SPRR2E	1	153064111	153072001	29	10	105318	-0.32732	0.62829
SPRR2F	1	153083112	153090989	18	7	105318	-0.72194	0.76483
SPRR2G	1	153120558	153128427	14	2	105318	-0.68309	0.75272
LELP1	1	153170906	153179101	12	4	105318	0.14293	0.44317
PRR9	1	153185060	153193293	30	3	105318	1.0868	0.13856
LOR	1	153227179	153236100	20	5	105318	0.024731	0.49013
PGLYRP3	1	153268838	153288194	59	9	105318	-0.051109	0.52038
PGLYRP4	1	153301096	153326039	122	7	105318	1.0902	0.1378
S100A9	1	153325330	153335003	23	8	105318	0.73473	0.23125
S100A12	1	153344684	153353075	12	2	105318	-0.27033	0.60655
S100A8	1	153361008	153400054	82	5	105318	-0.4919	0.68861
S100A7A	1	153384000	153397201	30	5	105318	-1.0886	0.86183
S100A7L2	1	153407971	153417503	14	3	105318	0.38167	0.35135
S100A7	1	153428720	153441559	28	5	105318	-0.65656	0.74427
S100A6	1	153505576	153513717	12	2	105318	0.56804	0.28501
S100A5	1	153508123	153520772	25	3	105318	-0.18076	0.57172
S100A4	1	153514595	153523282	28	2	105318	-0.80574	0.7898
S100A3	1	153518305	153526734	32	2	105318	-0.81472	0.79238
S100A2	1	153532084	153543306	13	2	105318	-0.54724	0.70789
S100A16	1	153577862	153590514	23	3	105318	0.028912	0.48847
S100A14	1	153585231	153593808	16	2	105318	0.0955	0.46196
S100A13	1	153589775	153611582	44	5	105318	0.036129	0.48559
S100A1	1	153595873	153606013	17	3	105318	0.35936	0.35966
CHTOP	1	153601458	153620282	43	4	105318	0.24506	0.4032
SNAPIN	1	153626130	153635828	12	3	105318	-0.43723	0.66903
ILF2	1	153632764	153648504	26	5	105318	-0.26058	0.60279
NPR1	1	153646093	153667968	26	6	105318	-0.16812	0.56676
INTS3	1	153695526	153748055	86	11	105318	0.4899	0.3121
SLC27A3	1	153741830	153754133	23	6	105318	0.29884	0.38253
GATAD2B	1	153775701	153900451	205	17	105318	4.4173	4.9979e-06
DENND4B	1	153900477	153924162	33	5	105318	3.9637	3.6905e-05
CRTC2	1	153918648	153936132	20	5	105318	3.9412	4.0543e-05
SLC39A1	1	153930075	153945660	24	6	105318	4.3918	5.6199e-06
CREB3L4	1	153935315	153948340	17	4	105318	4.159	1.5985e-05
JTB	1	153945245	153956096	10	3	105318	3.3653	0.00038231
RAB13	1	153952593	153963853	10	5	105318	4.1401	1.7361e-05
RPS27	1	153958239	153966131	8	4	105318	3.1098	0.00093595
NUP210L	1	153963666	154132592	230	19	105318	3.7524	8.7571e-05
TPM3	1	154126280	154169611	60	10	105318	2.5634	0.0051831
C1orf189	1	154170061	154183841	9	4	105318	2.6045	0.0046008
C1orf43	1	154177683	154198273	24	6	105318	2.6512	0.00401
UBAP2L	1	154187427	154245486	81	10	105318	2.6503	0.0040206
HAX1	1	154240039	154249851	5	2	105318	3.336	0.00042489
AQP10	1	154288592	154299301	37	8	105318	2.3314	0.0098657
ATP8B2	1	154293036	154325280	71	11	105318	2.485	0.0064776
IL6R	1	154372669	154443426	168	20	105318	2.7537	0.0029463
SHE	1	154440618	154479786	51	8	105318	2.203	0.013798
TDRD10	1	154469695	154522124	161	10	105318	2.0644	0.01949
UBE2Q1	1	154519551	154536138	17	3	105318	2.7056	0.0034091
CHRNB2	1	154535257	154553854	30	9	105318	1.4993	0.066903
ADAR	1	154553033	154605456	102	9	105318	1.6778	0.04669
KCNN3	1	154668438	154847754	526	85	105318	5.3941	3.4433e-08
PMVK	1	154895708	154914484	41	7	105318	3.713	0.0001024
PBXIP1	1	154915053	154933624	22	9	105318	5.0362	2.3745e-07
PYGO2	1	154928002	154939258	12	4	105318	0.41107	0.34051
LOC101928120	1	154929036	154936601	6	3	105318	1.1811	0.11878
SHC1	1	154933274	154951959	16	3	105318	1.1946	0.11613
CKS1B	1	154942118	154953225	8	2	105318	1.2444	0.10668
FLAD1	1	154950770	154967087	18	3	105318	-0.092632	0.5369
LENEP	1	154961062	154968291	11	2	105318	0.005216	0.49792
ZBTB7B	1	154970106	154992501	28	9	105318	4.3987	5.4446e-06
DCST2	1	154989503	155011257	38	7	105318	4.4667	3.9711e-06
DCST1	1	155001256	155024906	33	8	105318	4.3131	8.05e-06
ADAM15	1	155018748	155036752	26	9	105318	4.4323	4.6614e-06
EFNA4	1	155031213	155043529	17	5	105318	3.129	0.0008771
EFNA3	1	155046348	155061514	25	7	105318	1.4939	0.067601
EFNA1	1	155095349	155108886	19	5	105318	-0.80633	0.78997
SLC50A1	1	155102817	155112834	12	4	105318	0.0021358	0.49915
DPM3	1	155110867	155117996	9	4	105318	1.2212	0.11101
KRTCAP2	1	155140384	155156331	25	6	105318	2.1707	0.014976
TRIM46	1	155140702	155158947	29	8	105318	2.4192	0.0077779
MUC1	1	155156800	155167768	14	6	105318	2.9893	0.0013981
THBS3	1	155163879	155182772	25	7	105318	3.0265	0.0012369
MTX1	1	155173490	155185125	13	4	105318	3.0614	0.0011016
GBA	1	155202739	155219653	29	4	105318	1.5148	0.064912
FAM189B	1	155215496	155230274	28	2	105318	1.9998	0.022761
SCAMP3	1	155224270	155237176	14	2	105318	1.8657	0.031045
CLK2	1	155231159	155248305	20	3	105318	2.0348	0.020934
HCN3	1	155242218	155261139	33	4	105318	2.3926	0.0083642
PKLR	1	155257584	155283531	32	4	105318	2.4186	0.0077894
FDPS	1	155273539	155291957	20	3	105318	2.4199	0.0077613
RUSC1	1	155285640	155302409	11	5	105318	1.6476	0.049713
RUSC1-AS1	1	155288751	155298938	3	2	105318	1.0281	0.15195
ASH1L	1	155303552	155537324	168	19	105318	2.876	0.0020135
MSTO1	1	155574961	155586258	6	3	105318	2.9701	0.0014884
YY1AP1	1	155627733	155663823	29	7	105318	3.5903	0.00016518
DAP3	1	155652693	155710301	61	9	105318	2.2273	0.012963
GON4L	1	155717950	155834185	150	10	105318	1.4954	0.067401
SYT11	1	155824260	155856490	40	8	105318	1.5738	0.057762
RIT1	1	155866099	155886193	34	5	105318	2.7004	0.003463
KIAA0907	1	155881334	155909209	35	5	105318	2.4356	0.0074338
RXFP4	1	155906480	155914125	7	3	105318	2.5584	0.0052571
ARHGEF2	1	155914931	155958396	44	6	105318	2.1477	0.015869
SSR2	1	155977339	155995758	29	8	105318	3.7204	9.9469e-05
UBQLN4	1	156001445	156028613	37	10	105318	4.6659	1.5364e-06
LAMTOR2	1	156019517	156029801	13	6	105318	4.0596	2.4584e-05
RAB25	1	156025966	156041795	16	8	105318	3.2371	0.00060384
MEX3A	1	156040304	156056789	23	7	105318	2.8554	0.0021491
LMNA	1	156047369	156111380	149	12	105318	2.2596	0.011924
SEMA4A	1	156112145	156149042	68	13	105318	3.4397	0.00029114
SLC25A44	1	156158728	156184087	53	7	105318	0.074151	0.47045
PMF1	1	156177779	156211368	87	9	105318	-0.34142	0.63361
PMF1-BGLAP	1	156177779	156214623	90	10	105318	-0.2549	0.6006
BGLAP	1	156206951	156214623	11	5	105318	2.2623	0.011838
PAQR6	1	156211612	156222908	14	5	105318	0.73669	0.23065
SMG5	1	156217515	156257676	92	9	105318	1.9304	0.026776
TMEM79	1	156247704	156263734	32	4	105318	1.8321	0.033471
GLMP	1	156260978	156270480	18	5	105318	1.8061	0.035448
VHLL	1	156266915	156274428	17	5	105318	1.8708	0.030689
CCT3	1	156277252	156313206	78	6	105318	1.4815	0.069231
TSACC	1	156302105	156318286	27	6	105318	1.4098	0.079304
RHBG	1	156333980	156356513	58	11	105318	0.95349	0.17017
C1orf61	1	156372548	156431441	68	19	105318	0.5741	0.28295
MEF2D	1	156432013	156475634	76	10	105318	0.016919	0.49325
IQGAP3	1	156493697	156547396	102	12	105318	-0.5603	0.71236
TTC24	1	156544519	156558062	36	5	105318	0.038414	0.48468
APOA1BP	1	156556554	156565591	35	3	105318	-0.041658	0.51661
GPATCH4	1	156562600	156576288	68	4	105318	-0.081069	0.53231
HAPLN2	1	156584085	156597017	21	3	105318	0.5631	0.28668
BCAN	1	156606740	156630824	43	12	105318	0.15931	0.43671
NES	1	156637055	156652189	37	5	105318	1.1885	0.11733
CRABP2	1	156667898	156680608	16	5	105318	-0.45543	0.6756
ISG20L2	1	156690187	156703577	20	7	105318	0.70166	0.24145
RRNAD1	1	156693263	156708252	25	8	105318	0.67081	0.25117
MRPL24	1	156705594	156715923	17	6	105318	0.7957	0.2131
HDGF	1	156710399	156727240	33	9	105318	1.5253	0.063594
PRCC	1	156732274	156772109	99	13	105318	0.63617	0.26233
SH2D2A	1	156774535	156791640	34	7	105318	-0.1728	0.5686
NTRK1	1	156780542	156853142	143	24	105318	0.40934	0.34114
INSRR	1	156809165	156833712	21	9	105318	0.93254	0.17553
PEAR1	1	156858496	156887726	99	10	105318	0.3062	0.37973
LRRC71	1	156885400	156904381	42	5	105318	1.0097	0.15632
ARHGEF11	1	156903132	157020512	248	20	105318	0.60561	0.27239
ETV3L	1	157060335	157074600	49	13	105318	-0.15154	0.56023
ETV3	1	157092959	157113383	21	7	105318	0.23763	0.40609
FCRL5	1	157481667	157527310	104	12	105318	1.8737	0.030483
FCRL4	1	157542039	157572870	98	9	105318	-0.64386	0.74017
FCRL3	1	157644771	157675775	62	10	105318	-1.3825	0.91659
FCRL2	1	157714023	157752119	70	15	105318	-0.96656	0.83312
FCRL1	1	157762693	157794940	78	9	105318	-0.31732	0.6245
CD5L	1	157795361	157816634	31	7	105318	-0.21083	0.58349
KIRREL	1	157958063	158067346	351	56	105318	1.3839	0.083201
CD1D	1	158142828	158157717	37	4	105318	-0.34985	0.63678
CD1A	1	158213119	158229559	49	11	105318	1.1513	0.12481
CD1C	1	158254563	158266064	12	6	105318	1.1409	0.12696
CD1B	1	158296240	158306321	14	6	105318	1.9946	0.023042
CD1E	1	158318486	158328843	22	6	105318	1.98	0.023851
OR10T2	1	158366812	158374256	36	7	105318	2.2686	0.011646
OR10K2	1	158388218	158395656	29	4	105318	-0.67753	0.75097
OR10K1	1	158430352	158437793	28	7	105318	-0.85128	0.80269
OR10R2	1	158444668	158452175	26	5	105318	0.014579	0.49418
OR6Y1	1	158515418	158522895	23	5	105318	0.32441	0.37281
OR6P1	1	158530941	158538394	20	4	105318	0.0072176	0.49712
OR10X1	1	158547209	158554689	23	7	105318	0.28376	0.3883
OR10Z1	1	158571229	158578670	16	5	105318	0.70325	0.24095
SPTA1	1	158578996	158661506	193	22	105318	-0.17326	0.56878
OR6K2	1	158667968	158675442	12	3	105318	0.028968	0.48844
OR6K3	1	158685458	158692905	13	4	105318	0.69269	0.24425
OR6K6	1	158719606	158727137	17	5	105318	-0.69977	0.75796
OR6N1	1	158734034	158741472	41	8	105318	-0.94903	0.8287
OR6N2	1	158744972	158752425	34	10	105318	-0.4335	0.66768
MNDA	1	158796168	158820770	56	11	105318	-1.7573	0.96057
PYHIN1	1	158896337	158948349	118	18	105318	1.2793	0.10039
IFI16	1	158974682	159026445	202	13	105318	-0.052023	0.52074
AIM2	1	159027290	159051685	51	7	105318	1.0198	0.1539
CADM3	1	159136377	159174432	80	18	105318	2.3077	0.010509
ACKR1	1	159168803	159177790	35	13	105318	1.8387	0.032981
FCER1A	1	159248678	159279514	87	15	105318	0.39177	0.34761
OR10J3	1	159281960	159289449	20	6	105318	1.0543	0.14587
OR10J1	1	159404512	159412100	26	8	105318	-0.23996	0.59482
OR10J5	1	159503368	159510797	19	5	105318	1.344	0.089474
APCS	1	159552616	159560161	32	8	105318	1.6507	0.049402
CRP	1	159680579	159689396	22	6	105318	-0.31384	0.62318
DUSP23	1	159745730	159753833	23	7	105318	0.61411	0.26957
FCRL6	1	159765282	159787547	77	8	105318	1.5278	0.063279
SLAMF8	1	159791440	159808782	41	10	105318	2.0484	0.020261
C1orf204	1	159802764	159830544	71	17	105318	0.83848	0.20088
VSIG8	1	159822606	159837447	53	10	105318	-0.91908	0.82097
CFAP45	1	159840650	159874992	95	13	105318	-1.4225	0.92256
TAGLN2	1	159886397	159900332	35	12	105318	1.017	0.15457
IGSF9	1	159895329	159920386	74	18	105318	-0.79443	0.78653
SLAMF9	1	159919782	159929044	37	7	105318	-0.67047	0.74872
PIGM	1	159995962	160006783	18	6	105318	2.102	0.017775
KCNJ10	1	160005757	160045051	79	16	105318	0.93138	0.17583
KCNJ9	1	160046360	160060712	33	7	105318	1.2928	0.098045
IGSF8	1	160059629	160073650	23	5	105318	1.9102	0.028055
ATP1A2	1	160080520	160114881	104	21	105318	1.137	0.12777
ATP1A4	1	160116352	160158267	173	37	105318	0.58472	0.27937
CASQ1	1	160155285	160173176	39	15	105318	3.7385	9.2564e-05
PEA15	1	160170125	160186662	19	7	105318	3.269	0.0005397
DCAF8	1	160184005	160237350	60	7	105318	3.9581	3.7775e-05
PEX19	1	160245099	160259941	20	6	105318	3.316	0.00045658
COPA	1	160256877	160318354	87	12	105318	4.0324	2.7609e-05
NCSTN	1	160308063	160330242	55	11	105318	4.7698	9.2216e-07
NHLH1	1	160331861	160344138	21	5	105318	3.3986	0.00033864
VANGL2	1	160365364	160399968	67	12	105318	2.1164	0.017155
SLAMF6	1	160453320	160498052	84	14	105318	0.95398	0.17005
CD84	1	160509384	160554306	114	12	105318	-0.14605	0.55806
SLAMF1	1	160578391	160622081	78	13	105318	-0.76657	0.77833
CD48	1	160647036	160686641	162	22	105318	-0.33691	0.63191
SLAMF7	1	160703865	160726111	40	8	105318	-0.40056	0.65563
LY9	1	160760864	160799545	101	8	105318	1.3018	0.096492
CD244	1	160798450	160837692	108	8	105318	1.7219	0.042543
ITLN1	1	160844830	160859960	51	3	105318	2.0665	0.019389
ITLN2	1	160913310	160929589	49	10	105318	1.1134	0.13277
F11R	1	160963501	160996133	90	9	105318	-0.037753	0.51506
TSTD1	1	161005918	161013887	23	7	105318	0.43745	0.33089
USF1	1	161007541	161020769	34	8	105318	0.37029	0.35558
ARHGAP30	1	161015231	161044760	50	12	105318	0.27377	0.39213
PVRL4	1	161039281	161064385	46	13	105318	0.31791	0.37528
KLHDC9	1	161063151	161071638	20	8	105318	0.91211	0.18086
PFDN2	1	161068846	161092866	44	9	105318	0.49108	0.31169
NIT1	1	161082862	161096735	15	5	105318	0.3075	0.37923
DEDD	1	161089267	161108192	19	4	105318	0.57159	0.2838
UFC1	1	161118534	161130146	20	6	105318	0.69809	0.24256
USP21	1	161124248	161137016	20	7	105318	0.71213	0.23819
PPOX	1	161130832	161149636	27	8	105318	0.57069	0.28411
B4GALT3	1	161139600	161152758	20	6	105318	1.0694	0.14244
ADAMTS4	1	161158038	161173845	29	10	105318	1.6136	0.053302
NDUFS2	1	161162209	161185685	42	13	105318	0.85186	0.19715
FCER1G	1	161180087	161190538	29	10	105318	0.77882	0.21804
APOA2	1	161190583	161198418	18	5	105318	0.98082	0.16334
TOMM40L	1	161190729	161202036	25	6	105318	1.0867	0.13859
NR1I3	1	161197956	161213432	44	10	105318	0.39934	0.34482
PCP4L1	1	161223517	161256740	126	18	105318	1.8837	0.0298
MPZ	1	161273025	161284762	33	11	105318	-0.37149	0.64486
SDHC	1	161279166	161336041	262	9	105318	-0.86338	0.80603
CFAP126	1	161333021	161342673	50	2	105318	-0.79279	0.78605
FCGR2A	1	161470205	161490860	60	11	105318	1.9224	0.027276
HSPA6	1	161489036	161498187	29	6	105318	0.81875	0.20646
FCGR3A	1	161510049	161525413	23	6	105318	-0.29848	0.61733
FCGR2C	1	161546129	161572510	49	10	105318	1.697	0.044847
FCGR3B	1	161591486	161606753	50	6	105318	-0.28201	0.61103
FCGR2B	1	161627905	161649944	30	8	105318	0.40776	0.34172
FCRLA	1	161671762	161685642	66	15	105318	-0.53266	0.70286
FCRLB	1	161686598	161699433	64	14	105318	-0.28549	0.61237
DUSP12	1	161714558	161728452	56	11	105318	0.21139	0.41629
ATF6	1	161731034	161935360	583	19	105318	-1.0999	0.86431
OLFML2B	1	161951482	161999172	132	24	105318	-0.39451	0.6534
NOS1AP	1	162034581	162341313	1077	61	105318	0.71686	0.23673
C1orf111	1	162342015	162352017	36	14	105318	-1.0451	0.852
C1orf226	1	162343696	162358108	51	15	105318	-0.56147	0.71276
SH2D1B	1	162363556	162386928	72	9	105318	-1.0212	0.84643
UHMK1	1	162461964	162500919	92	5	105318	0.23971	0.40528
UAP1	1	162526296	162571879	83	14	105318	2.3412	0.0096098
DDR2	1	162597228	162757909	381	29	105318	1.9225	0.027273
HSD17B7	1	162755496	162784108	61	15	105318	0.47826	0.31623
C1orf110	1	162819266	162843605	108	16	105318	-1.4636	0.92835
RGS4	1	163033396	163048092	31	8	105318	1.5028	0.066448
RGS5	1	163110589	163296581	717	42	105318	4.0843	2.2102e-05
NUF2	1	163286723	163327053	147	15	105318	0.67538	0.24972
PBX1	1	164523597	164822567	719	95	105318	1.0717	0.14192
LMX1A	1	165169604	165330952	516	53	105318	0.55647	0.28895
RXRG	1	165368659	165419592	210	31	105318	0.71708	0.23666
LRRC52	1	165508478	165534685	117	14	105318	0.55826	0.28834
MGST3	1	165595110	165626873	155	21	105318	1.6919	0.045334
ALDH9A1	1	165629949	165672900	176	20	105318	-0.43412	0.6679
TMCO1	1	165692028	165743159	90	13	105318	2.361	0.0091124
UCK2	1	165791732	165882355	164	26	105318	1.7534	0.039769
FAM78B	1	166025163	166140992	258	20	105318	-0.060119	0.52397
POGK	1	166803681	166825209	31	7	105318	1.9557	0.025248
TADA1	1	166824247	166850654	72	8	105318	2.457	0.007006
ILDR2	1	166880941	166949576	122	20	105318	2.6121	0.0044992
MAEL	1	166953394	166992951	102	16	105318	0.23138	0.40851
GPA33	1	167020582	167064868	129	22	105318	-0.14106	0.55609
DUSP27	1	167058314	167099902	147	19	105318	1.0948	0.13681
POU2F1	1	167185066	167398082	350	20	105318	1.5859	0.056386
CD247	1	167398377	167492847	316	56	105318	-0.048943	0.51952
CREG1	1	167508750	167528056	87	11	105318	-0.52123	0.6989
RCSD1	1	167594474	167679433	309	49	105318	-0.75493	0.77486
MPZL1	1	167686187	167762656	216	30	105318	-0.11255	0.54481
ADCY10	1	167776857	167888608	369	49	105318	-0.62972	0.73556
MPC2	1	167884413	167911307	33	6	105318	0.90984	0.18145
DCAF6	1	167900797	168046581	203	16	105318	1.0529	0.14619
GPR161	1	168047280	168111905	128	16	105318	0.76502	0.22213
TIPRL	1	168143171	168172852	93	10	105318	1.0405	0.14906
SFT2D2	1	168190255	168213588	32	6	105318	0.082372	0.46718
TBX19	1	168245278	168285164	99	18	105318	1.1261	0.13007
XCL2	1	168508503	168518235	43	8	105318	0.81957	0.20623
XCL1	1	168540711	168552815	46	8	105318	-0.33198	0.63005
DPT	1	168663195	168703442	172	25	105318	-1.8298	0.96636
LOC101928596	1	169068226	169075645	34	6	105318	0.40461	0.34288
ATP1B1	1	169070947	169103460	127	22	105318	1.3258	0.09246
NME7	1	169099758	169342186	892	24	105318	-0.12108	0.54819
BLZF1	1	169332122	169367282	113	15	105318	-0.10357	0.54124
CCDC181	1	169362608	169434907	213	23	105318	0.021627	0.49137
SLC19A2	1	169431647	169460208	51	14	105318	0.36532	0.35744
F5	1	169479692	169560769	329	26	105318	-0.15008	0.55965
SELP	1	169556587	169604377	142	26	105318	0.45522	0.32448
SELL	1	169658306	169685843	121	16	105318	1.7921	0.036555
SELE	1	169690281	169708220	110	9	105318	1.5417	0.061568
C1orf112	1	169758224	169823729	235	18	105318	1.6086	0.053855
METTL18	1	169760170	169769088	38	8	105318	1.1869	0.11763
SCYL3	1	169820715	169868100	151	14	105318	1.5129	0.065157
KIFAP3	1	169888961	170048882	437	13	105318	2.0584	0.019775
METTL11B	1	170110188	170138423	82	14	105318	-0.53982	0.70534
GORAB	1	170496263	170524474	37	10	105318	2.4433	0.0072778
PRRX1	1	170628313	170710041	147	24	105318	-1.0995	0.86422
MROH9	1	170899612	171035406	431	27	105318	1.2682	0.10237
FMO3	1	171055018	171088461	134	16	105318	0.03349	0.48664
FMO2	1	171149388	171183322	172	17	105318	-0.11407	0.54541
FMO1	1	171212610	171256613	132	24	105318	-1.1683	0.87865
FMO4	1	171278318	171312723	49	10	105318	0.062666	0.47502
PRRC2C	1	171449652	171564150	275	17	105318	0.66873	0.25183
MYOC	1	171603057	171626773	100	17	105318	1.7566	0.039497
VAMP4	1	171667796	171716379	130	11	105318	0.92927	0.17638
METTL13	1	171745761	171768356	79	6	105318	2.6038	0.0046096
DNM3	1	171805618	172389106	1347	69	105318	1.3966	0.081264
C1orf105	1	172384828	172439469	154	20	105318	0.29009	0.38587
PIGC	1	172409097	172418230	18	6	105318	0.62733	0.26522
SUCO	1	172496494	172582473	131	19	105318	0.0025468	0.49898
FASLG	1	172623185	172637513	33	8	105318	0.096531	0.46155
TNFSF18	1	173008860	173025103	37	7	105318	-1.063	0.85611
TNFSF4	1	173151370	173181471	70	12	105318	0.12369	0.45078
PRDX6	1	173441486	173459446	31	8	105318	3.0491	0.0011477
SLC9C2	1	173468104	173577233	239	14	105318	1.7249	0.042272
ANKRD45	1	173575975	173644001	67	11	105318	4.5399	2.8147e-06
LOC730159	1	173599661	173607773	6	3	105318	4.0982	2.0816e-05
KLHL20	1	173679063	173757460	87	12	105318	4.746	1.0373e-06
CENPL	1	173767188	173799325	31	6	105318	4.2781	9.4231e-06
DARS2	1	173788719	173829182	41	8	105318	4.1551	1.6254e-05
ZBTB37	1	173832220	173858096	66	12	105318	4.308	8.2385e-06
SERPINC1	1	173871438	173891516	35	7	105318	4.8677	5.646e-07
RC3H1	1	173898852	173967210	108	9	105318	5.0455	2.2617e-07
RABGAP1L	1	174123552	174965945	1766	22	105318	3.6707	0.00012094
GPR52	1	174412212	174420183	10	5	105318	2.5423	0.0055055
CACYBP	1	174963571	174982663	28	9	105318	3.5588	0.00018625
MRPS14	1	174980594	174997591	32	10	105318	3.1719	0.00075723
TNN	1	175031994	175118702	321	29	105318	0.71286	0.23797
KIAA0040	1	175124623	175167229	137	16	105318	4.2118	1.2668e-05
TNR	1	175290435	175717752	1208	113	105318	3.7461	8.9807e-05
RFWD2	1	175912467	176181386	584	24	105318	2.5683	0.0051102
PAPPA2	1	176427307	176816237	792	34	105318	2.3011	0.010693
ASTN1	1	176824941	177139024	724	61	105318	3.2076	0.00066916
BRINP2	1	177135058	177253058	211	30	105318	3.4678	0.00026236
SEC16B	1	177891325	177944188	202	38	105318	2.4464	0.0072148
RASAL2	1	178057864	178450149	592	20	105318	1.7755	0.03791
LINC00083	1	178461534	178473769	31	9	105318	1.3556	0.087619
TEX35	1	178477212	178494135	31	5	105318	0.29781	0.38293
RALGPS2	1	178689300	178892475	384	21	105318	-1.0614	0.85574
ANGPTL1	1	178817170	178845215	48	11	105318	-1.3443	0.91058
FAM20B	1	178989939	179047202	182	19	105318	-0.0089191	0.50356
TOR3A	1	179045415	179068658	66	15	105318	-0.43396	0.66784
ABL2	1	179066962	179203819	314	16	105318	0.79382	0.21365
SOAT1	1	179257849	179329315	296	20	105318	2.1942	0.014112
AXDND1	1	179329855	179525370	1129	23	105318	0.466	0.32061
NPHS2	1	179518174	179550086	116	16	105318	0.3868	0.34945
TDRD5	1	179555748	179661907	308	16	105318	-0.9923	0.83947
FAM163A	1	179691912	179786833	289	31	105318	0.088281	0.46483
TOR1AIP2	1	179807602	179852867	84	12	105318	1.0185	0.15421
TOR1AIP1	1	179846177	179890712	108	12	105318	0.98312	0.16277
CEP350	1	179918908	180085515	392	18	105318	0.021281	0.49151
QSOX1	1	180118968	180170930	197	19	105318	-0.072754	0.529
LHX4	1	180194433	180245688	213	37	105318	1.0472	0.1475
ACBD6	1	180255852	180477022	533	19	105318	2.315	0.010307
XPR1	1	180596146	180860915	504	27	105318	3.9303	4.2418e-05
KIAA1614	1	180877313	180922245	118	30	105318	1.667	0.047754
STX6	1	180940664	180997074	88	11	105318	0.10574	0.45789
MR1	1	180997561	181032574	114	21	105318	-0.85788	0.80452
IER5	1	181052638	181061479	20	7	105318	0.41181	0.34024
CACNA1E	1	181447447	181777420	770	64	105318	2.1633	0.015257
ZNF648	1	182022205	182035847	27	5	105318	1.2039	0.11432
GLUL	1	182349339	182366341	59	9	105318	3.2857	0.0005087
TEDDM1	1	182365752	182374751	34	8	105318	3.1332	0.00086448
RGSL1	1	182414256	182531232	352	17	105318	-0.42499	0.66458
RNASEL	1	182541269	182563420	48	12	105318	1.0387	0.14948
RGS16	1	182566258	182578548	20	6	105318	1.4376	0.07527
RGS8	1	182611536	182658502	120	16	105318	2.3403	0.0096352
NPL	1	182753584	182801019	81	12	105318	2.7969	0.0025794
DHX9	1	182803439	182858617	66	9	105318	2.6927	0.003544
SHCBP1L	1	182867500	182927553	72	10	105318	2.6434	0.0041034
LAMC1	1	182987572	183116227	481	12	105318	1.5678	0.058469
LAMC2	1	183142952	183215762	264	17	105318	-0.39445	0.65338
NMNAT2	1	183215872	183392634	431	29	105318	1.6614	0.048319
SMG7	1	183436506	183524828	103	18	105318	1.9431	0.026003
NCF2	1	183523197	183565056	116	19	105318	2.128	0.01667
ARPC5	1	183593828	183610076	93	3	105318	1.1754	0.11992
RGL1	1	183600208	183899166	859	45	105318	0.70388	0.24075
APOBEC4	1	183613910	183627448	63	3	105318	1.2027	0.11454
COLGALT2	1	183897488	184011904	357	33	105318	1.6493	0.04954
TSEN15	1	184015811	184044846	38	9	105318	1.341	0.089965
C1orf21	1	184351150	184599655	584	37	105318	2.2257	0.013018
EDEM3	1	184658125	184729041	131	16	105318	1.1843	0.11815
FAM129A	1	184758659	184948718	375	27	105318	2.5828	0.0049006
RNF2	1	185009482	185073240	60	12	105318	1.5609	0.059276
TRMT1L	1	185085717	185131230	67	6	105318	1.3291	0.091902
SWT1	1	185121155	185262413	154	14	105318	0.17737	0.42961
IVNS1ABP	1	185264020	185291461	31	8	105318	-0.29529	0.61611
HMCN1	1	185698683	186161585	590	33	105318	0.22127	0.41244
PRG4	1	186260405	186285188	44	8	105318	0.82038	0.206
TPR	1	186279284	186349883	153	15	105318	0.92308	0.17798
C1orf27	1	186339890	186392003	99	17	105318	0.93299	0.17541
OCLM	1	186364704	186372087	13	5	105318	0.5079	0.30576
PDC	1	186411198	186435240	31	5	105318	1.1091	0.1337
PTGS2	1	186639444	186654559	44	7	105318	0.4572	0.32376
PLA2G4A	1	186793032	186959613	505	42	105318	-1.5719	0.94202
LOC101929766	1	189233712	189309663	210	8	105318	1.0451	0.14799
BRINP3	1	190065292	190452534	696	34	105318	0.96514	0.16724
RGS18	1	192122592	192156445	42	8	105318	3.0943	0.00098629
RGS21	1	192281122	192337915	110	12	105318	2.1177	0.017102
RGS1	1	192539857	192550659	28	6	105318	-1.4089	0.92057
RGS13	1	192600268	192630941	83	9	105318	1.6483	0.049651
RGS2	1	192773169	192782907	13	4	105318	1.7567	0.039481
UCHL5	1	192979996	193034237	53	12	105318	3.4387	0.00029229
TROVE2	1	193023552	193062407	60	10	105318	2.8306	0.0023227
GLRX2	1	193064095	193080659	36	7	105318	3.1435	0.00083463
CDC73	1	193086088	193225445	307	16	105318	3.1976	0.00069277
B3GALT2	1	193146360	193160743	26	5	105318	3.4063	0.00032923
KCNT2	1	196193413	196582690	627	19	105318	1.2324	0.10889
CFH	1	196616008	196718134	228	17	105318	2.246	0.012353
CFHR3	1	196738925	196764703	103	3	105318	1.2064	0.11384
CFHR1	1	196783861	196802819	90	3	105318	0.54675	0.29227
CFHR4	1	196852144	196889343	61	10	105318	1.533	0.062642
CFHR2	1	196907888	196929856	42	9	105318	1.8698	0.030759
CFHR5	1	196941667	196980304	74	10	105318	0.93528	0.17482
F13B	1	197006377	197041568	70	8	105318	1.4426	0.074566
ASPM	1	197051757	197120824	107	9	105318	0.90768	0.18202
ZBTB41	1	197121314	197174672	87	12	105318	1.318	0.093756
CRB1	1	197165592	197449085	406	37	105318	2.7087	0.0033773
DENND1B	1	197472378	197749623	331	16	105318	3.5907	0.00016492
C1orf53	1	197866682	197877997	20	8	105318	1.2504	0.10557
LHX9	1	197876635	197906106	63	14	105318	1.4024	0.080402
NEK7	1	198121108	198293050	509	21	105318	0.47719	0.31661
ATP6V1G3	1	198490852	198515075	51	11	105318	-0.69828	0.7575
PTPRC	1	198603098	198728105	328	27	105318	0.61933	0.26785
NR5A2	1	199991730	200148052	538	56	105318	-1.5359	0.93772
ZNF281	1	200372575	200384186	14	4	105318	3.8781	5.2648e-05
KIF14	1	200519125	200594862	262	19	105318	1.3964	0.081295
DDX59	1	200608435	200644126	98	14	105318	0.63605	0.26237
CAMSAP2	1	200703686	200831332	247	23	105318	2.1998	0.013909
GPR25	1	200837083	200844806	24	8	105318	2.5366	0.0055967
C1orf106	1	200855627	200886364	81	17	105318	4.5334	2.9019e-06
KIF21B	1	200937014	200997828	139	14	105318	3.914	4.5385e-05
CACNA1S	1	201007135	201086694	258	40	105318	3.6685	0.00012197
ASCL5	1	201081581	201089500	19	4	105318	1.4604	0.072092
TMEM9	1	201102400	201145710	155	27	105318	0.50318	0.30742
IGFN1	1	201154952	201199580	175	31	105318	-0.63565	0.7375
PKP1	1	201247580	201303621	233	21	105318	0.85765	0.19554
TNNT2	1	201326636	201351836	108	16	105318	0.25983	0.3975
LAD1	1	201348466	201373669	73	18	105318	1.2849	0.099415
TNNI1	1	201371395	201395874	47	14	105318	0.01012	0.49596
PHLDA3	1	201433107	201443299	36	9	105318	0.9356	0.17474
CSRP1	1	201451158	201481387	116	17	105318	-1.0412	0.8511
NAV1	1	201503243	201797602	745	76	105318	0.52582	0.29951
IPO9	1	201793288	201854922	104	17	105318	3.2621	0.00055299
SHISA4	1	201852797	201863215	18	6	105318	3.0313	0.0012173
LMOD1	1	201864084	201920716	129	23	105318	2.8472	0.0022054
TIMM17A	1	201919619	201941289	57	14	105318	1.433	0.075924
RNPEP	1	201946766	201976775	151	18	105318	0.82585	0.20444
ELF3	1	201974647	201987816	40	11	105318	-0.6614	0.74582
GPR37L1	1	202087029	202100134	54	12	105318	0.23759	0.4061
ARL8A	1	202101032	202118871	28	7	105318	1.2734	0.10145
PTPN7	1	202114641	202135716	58	21	105318	0.56563	0.28582
LGR6	1	202158118	202290389	325	33	105318	-0.24417	0.59645
UBE2T	1	202299285	202316094	20	4	105318	-0.72888	0.76696
PPP1R12B	1	202312830	202559197	295	14	105318	-0.35142	0.63736
SYT2	1	202558224	202684551	297	39	105318	0.44802	0.32707
KDM5B	1	202695032	202782549	215	20	105318	-0.013519	0.50539
RABIF	1	202845910	202863385	36	7	105318	0.63337	0.26325
KLHL12	1	202858730	202902766	99	9	105318	0.83925	0.20067
ADIPOR1	1	202908460	202932700	67	12	105318	1.9882	0.023394
CYB5R1	1	202929501	202941404	26	7	105318	2.1167	0.017144
TMEM183A	1	202971520	202995476	43	9	105318	0.01063	0.49576
PPFIA4	1	202990649	203049364	182	28	105318	1.6075	0.053971
MYOG	1	203050757	203060166	19	9	105318	2.6367	0.0041864
ADORA1	1	203091833	203138033	128	24	105318	0.44865	0.32684
MYBPH	1	203135439	203149969	44	14	105318	-0.32892	0.62889
CHI3L1	1	203146559	203160978	50	10	105318	-0.58817	0.72179
CHIT1	1	203183707	203203860	66	16	105318	0.52554	0.2996
BTG2	1	203269664	203280230	25	9	105318	-0.29325	0.61534
FMOD	1	203308249	203325557	63	12	105318	0.75599	0.22483
PRELP	1	203439883	203461980	56	8	105318	-0.04267	0.51702
OPTC	1	203458271	203479577	68	9	105318	-0.11502	0.54579
ATP2B4	1	203590915	203714709	274	32	105318	0.43356	0.3323
LAX1	1	203729284	203747000	59	7	105318	-0.22464	0.58887
ZC3H11A	1	203759665	203824756	178	13	105318	0.043754	0.48255
ZBED6	1	203761651	203771090	30	3	105318	-0.15112	0.56006
SNRPE	1	203825740	203841780	54	6	105318	0.17873	0.42908
SOX13	1	204037237	204098371	158	38	105318	3.1634	0.00077963
ETNK2	1	204098690	204126307	69	22	105318	-0.81567	0.79266
REN	1	204122444	204140465	65	11	105318	-0.91562	0.82007
KISS1	1	204157969	204170619	42	8	105318	-0.23043	0.59112
GOLT1A	1	204165788	204188220	53	13	105318	-0.035112	0.514
PLEKHA6	1	204186479	204334057	463	35	105318	1.5988	0.054937
PPP1R15B	1	204368281	204385945	29	8	105318	0.2816	0.38912
PIK3C2B	1	204390256	204468943	178	19	105318	3.1406	0.00084298
MDM4	1	204480507	204597631	246	17	105318	3.5353	0.00020368
LRRN2	1	204584798	204659597	184	24	105318	2.3849	0.0085422
NFASC	1	204792782	204993450	577	56	105318	3.6137	0.00015091
CNTN2	1	205007340	205048673	140	19	105318	3.9536	3.8499e-05
TMEM81	1	205050757	205058588	28	6	105318	3.0593	0.0011094
RBBP5	1	205053770	205096150	119	14	105318	4.0101	3.035e-05
DSTYK	1	205110131	205185727	169	13	105318	4.5155	3.1585e-06
TMCC2	1	205192038	205243971	135	15	105318	2.6478	0.0040513
NUAK2	1	205269691	205295883	79	13	105318	-0.90177	0.81641
KLHDC8A	1	205303693	205331218	131	19	105318	0.80492	0.21043
LEMD1	1	205349006	205396214	133	16	105318	1.5957	0.05528
CDK18	1	205468684	205503421	147	34	105318	2.6485	0.0040423
MFSD4	1	205533112	205573546	145	26	105318	2.251	0.012192
ELK4	1	205575571	205607971	81	15	105318	0.4845	0.31401
SLC45A3	1	205625479	205654630	81	18	105318	2.4881	0.0064218
NUCKS1	1	205680447	205724372	101	20	105318	1.3656	0.086025
RAB29	1	205735614	205749615	50	12	105318	1.114	0.13264
SLC41A1	1	205756721	205787887	76	17	105318	2.9251	0.0017215
PM20D1	1	205795650	205824276	75	21	105318	2.412	0.0079317
SLC26A9	1	205880676	205917588	150	22	105318	-0.63502	0.73729
AVPR1B	1	206219283	206232982	4	2	105318	-0.040344	0.51609
C1orf186	1	206237372	206293236	4	2	105318	0.81534	0.20744
CTSE	1	206312459	206333604	1	1	105318	-1.1866	0.8823
IKBKE	1	206638586	206671723	112	25	105318	1.8353	0.033231
RASSF5	1	206675866	206764116	210	30	105318	1.1024	0.13513
EIF2D	1	206763474	206790904	84	14	105318	0.51498	0.30328
DYRK3	1	206803881	206824729	31	8	105318	-0.88156	0.81099
MAPKAPK2	1	206853295	206909130	132	20	105318	-0.2589	0.60214
IL10	1	206939448	206950839	35	7	105318	-1.0952	0.86329
IL19	1	206967215	207017826	141	22	105318	-0.90745	0.81792
IL20	1	207033699	207044068	18	7	105318	3.5329	0.0002055
IL24	1	207065630	207078984	28	3	105318	1.0908	0.13769
FCMR	1	207075130	207100378	35	6	105318	0.80008	0.21183
PIGR	1	207100367	207124814	46	8	105318	0.79878	0.21221
FCAMR	1	207129812	207148970	49	7	105318	0.54657	0.29234
C1orf116	1	207190366	207213555	26	9	105318	2.2583	0.011964
PFKFB2	1	207202761	207255868	63	10	105318	3.6566	0.00012781
YOD1	1	207215694	207231325	18	6	105318	3.8747	5.338e-05
C4BPB	1	207257210	207274838	33	8	105318	-0.22663	0.58964
C4BPA	1	207272583	207319817	123	21	105318	0.28031	0.38962
CD55	1	207489817	207535811	92	9	105318	-0.5015	0.69199
CR2	1	207622645	207664740	91	13	105318	-0.050061	0.51996
CR1	1	207664473	207816610	270	22	105318	-0.20221	0.58012
CR1L	1	207813458	207898536	358	20	105318	1.2812	0.10007
CD46	1	207920383	207970361	106	13	105318	4.4124	5.1125e-06
CD34	1	208058383	208089742	102	18	105318	0.82511	0.20465
PLXNA2	1	208194087	208422665	620	55	105318	4.1545	1.6298e-05
MIR205HG	1	209597168	209607394	9	3	105318	0.39159	0.34768
CAMK1G	1	209752045	209788784	124	20	105318	1.3468	0.08902
LAMB3	1	209786715	209830820	160	24	105318	-0.81427	0.79225
G0S2	1	209843670	209851235	17	5	105318	0.96943	0.16617
HSD11B1	1	209854525	209909795	103	13	105318	-0.16468	0.5654
TRAF3IP3	1	209924393	209957168	93	11	105318	0.020382	0.49187
C1orf74	1	209954162	209962890	18	4	105318	-0.16999	0.56749
IRF6	1	209957468	209984520	83	10	105318	-0.27831	0.60961
DIEXF	1	209996312	210032410	139	14	105318	-0.036094	0.5144
SYT14	1	210106519	210339136	377	18	105318	1.3107	0.094987
SERTAD4	1	210401195	210421752	21	7	105318	0.55186	0.29052
HHAT	1	210496596	210851138	1334	106	105318	-1.6766	0.95319
KCNH1	1	210850157	211312457	1418	86	105318	0.40685	0.34206
RCOR3	1	211427708	211491227	204	25	105318	0.6584	0.25514
TRAF5	1	211494849	211549903	122	21	105318	0.38726	0.34928
RD3	1	211648364	211671259	75	16	105318	1.1694	0.12112
SLC30A1	1	211746881	211757099	18	6	105318	1.6797	0.046508
NEK2	1	211830098	211853972	63	12	105318	-0.70605	0.75992
LPGAT1	1	211915299	212053531	428	28	105318	-2.0125	0.97791
INTS7	1	212112241	212214002	347	20	105318	-0.40523	0.65735
DTL	1	212203919	212279687	241	28	105318	-0.76343	0.7774
PPP2R5A	1	212453879	212536705	195	23	105318	0.643	0.26011
TMEM206	1	212536316	212593267	138	23	105318	0.82825	0.20376
NENF	1	212601229	212621221	64	12	105318	0.64201	0.26043
ATF3	1	212733676	212795619	223	38	105318	0.39594	0.34608
FAM71A	1	212792789	212801620	26	8	105318	0.26603	0.39511
BATF3	1	212858259	212878327	80	17	105318	0.79508	0.21328
NSL1	1	212897995	212970139	314	14	105318	0.67874	0.24865
TATDN3	1	212960170	212991667	143	11	105318	0.92432	0.17766
SPATA45	1	213001983	213025991	110	15	105318	0.11689	0.45347
FLVCR1	1	213026597	213074205	277	12	105318	-0.055519	0.52214
VASH2	1	213118887	213166486	128	21	105318	0.090791	0.46383
ANGEL2	1	213164024	213194168	44	9	105318	-0.098557	0.53925
RPS6KC1	1	213219588	213448308	271	17	105318	-0.30812	0.621
PROX1	1	214156278	214216353	128	20	105318	3.6919	0.0001113
SMYD2	1	214449565	214511977	206	25	105318	2.7308	0.0031588
PTPN14	1	214520140	214730024	755	58	105318	2.3262	0.010004
CENPF	1	214771522	214839414	236	20	105318	1.1451	0.12608
KCNK2	1	215173885	215411936	705	32	105318	0.88204	0.18888
KCTD3	1	215735528	215796649	26	9	105318	-0.16282	0.56467
USH2A	1	215794736	216601738	2219	146	105318	1.2617	0.10354
ESRRG	1	216675088	217316097	2119	161	105318	2.3918	0.0083839
GPATCH2	1	217602334	217809426	500	55	105318	0.4277	0.33443
SPATA17	1	217799684	218041992	714	35	105318	1.6152	0.053136
RRP15	1	218453629	218512825	92	6	105318	-0.52895	0.70158
TGFB2	1	218513676	218619461	222	41	105318	0.67677	0.24928
LYPLAL1	1	219342192	219387707	71	11	105318	-1.5395	0.93816
SLC30A10	1	220086106	220106993	37	9	105318	1.0503	0.14679
EPRS	1	220140440	220225000	293	12	105318	0.91696	0.17958
BPNT1	1	220229324	220268249	96	20	105318	1.8629	0.03124
IARS2	1	220262455	220322883	135	18	105318	2.3691	0.0089153
RAB3GAP2	1	220320110	220450843	248	23	105318	2.6004	0.0046554
MARK1	1	220696568	220839299	254	13	105318	1.3275	0.092172
C1orf115	1	220858628	220873999	54	11	105318	1.179	0.11919
2002-03-01	1	220916325	220959657	121	11	105318	1.7126	0.043389
2001-03-01	1	220955039	220989241	108	23	105318	-0.11597	0.54616
HLX	1	221047743	221059901	30	7	105318	0.1634	0.4351
DUSP10	1	221873264	221921204	107	24	105318	2.5098	0.0060405
HHIPL2	1	222694102	222726444	3	2	105318	-1.2339	0.89139
TAF1A	1	222729490	222768438	2	1	105318	0.11982	0.45231
MIA3	1	222786444	222842851	81	6	105318	3.0625	0.0010976
AIDA	1	222839855	222891602	32	5	105318	2.7305	0.0031616
BROX	1	222880906	222910029	22	5	105318	2.5685	0.0051067
FAM177B	1	222905558	222928432	24	5	105318	2.9952	0.0013714
TLR5	1	223281248	223321624	134	11	105318	-0.22599	0.58939
SUSD4	1	223392661	223542564	316	22	105318	-0.014379	0.50574
CCDC185	1	223561715	223570312	18	4	105318	0.77814	0.21824
CAPN8	1	223713472	223858436	287	26	105318	1.7379	0.041113
CAPN2	1	223884295	223965220	226	15	105318	3.0418	0.0011759
TP53BP2	1	223966095	224038674	143	14	105318	3.496	0.00023614
FBXO28	1	224296789	224351249	137	10	105318	0.7403	0.22956
DEGS1	1	224365910	224382643	36	6	105318	0.43891	0.33036
NVL	1	224413536	224522891	209	16	105318	1.1192	0.13154
CNIH4	1	224539513	224568654	56	9	105318	4.0147	2.9756e-05
WDR26	1	224571345	224627001	83	6	105318	3.6619	0.00012519
LOC101928291	1	224616806	224649098	61	5	105318	3.6605	0.00012587
CNIH3	1	224729563	224929769	543	27	105318	2.8734	0.0020306
DNAH14	1	225112356	225588496	1416	33	105318	0.61655	0.26876
LBR	1	225587704	225621557	89	16	105318	1.0646	0.14352
ENAH	1	225673034	225845845	360	15	105318	-0.25935	0.60232
SRP9	1	225960515	225979668	63	14	105318	2.1664	0.01514
EPHX1	1	225992797	226034764	156	35	105318	1.422	0.077512
TMEM63A	1	226031733	226075420	135	13	105318	1.3546	0.087766
LEFTY1	1	226072482	226081846	39	6	105318	1.2468	0.10623
PYCR2	1	226106077	226117040	20	7	105318	0.27931	0.39
LEFTY2	1	226122798	226134083	22	7	105318	0.36639	0.35704
SDE2	1	226168903	226192099	27	8	105318	1.9185	0.027524
H3F3A	1	226245408	226261203	22	7	105318	1.3767	0.084308
ACBD3	1	226330880	226379423	95	13	105318	1.5842	0.056572
MIXL1	1	226406325	226416256	12	3	105318	2.7501	0.0029788
LIN9	1	226417350	226502789	125	17	105318	3.5546	0.00018928
PARP1	1	226546892	226600801	139	12	105318	1.4344	0.075733
C1orf95	1	226731501	226798415	190	31	105318	2.738	0.0030912
ITPKB	1	226817891	226932028	194	31	105318	4.0273	2.8211e-05
PSEN2	1	227052885	227085304	83	10	105318	1.8542	0.031857
ADCK3	1	227079589	227176746	237	45	105318	0.81446	0.20769
CDC42BPA	1	227176066	227511193	1659	25	105318	1.7653	0.03876
ZNF678	1	227746220	227866644	277	15	105318	1.5848	0.056505
JMJD4	1	227917390	227928284	23	6	105318	0.76823	0.22117
SNAP47	1	227917697	227970432	124	17	105318	0.46232	0.32193
PRSS38	1	227998418	228035671	125	21	105318	-0.22356	0.58845
WNT9A	1	228107665	228140676	80	9	105318	-0.53052	0.70212
LOC101060022	1	228151662	228160559	32	3	105318	0.091868	0.4634
WNT3A	1	228189723	228250472	113	12	105318	-0.33094	0.62965
LOC100506571	1	228260110	228269258	7	3	105318	-0.31226	0.62258
ARF1	1	228265361	228288413	32	7	105318	-0.5765	0.71786
C1orf35	1	228286928	228298112	13	4	105318	-0.96016	0.83151
MRPL55	1	228292880	228302037	10	5	105318	0.91649	0.17971
GUK1	1	228322668	228338156	17	5	105318	0.31196	0.37753
GJC2	1	228332415	228349027	20	5	105318	0.45435	0.32479
IBA57	1	228348429	228371458	25	5	105318	-0.079649	0.53174
OBSCN	1	228390740	228568077	479	25	105318	-0.26636	0.60502
LOC101927401	1	228547680	228559500	34	7	105318	0.049352	0.48032
TRIM11	1	228579873	228599584	23	4	105318	-0.18395	0.57298
TRIM17	1	228593358	228609583	20	5	105318	-0.60895	0.72872
HIST3H3	1	228611046	228618026	15	3	105318	-0.065411	0.52608
HIST3H2BB	1	228640808	228647759	10	5	105318	-0.11509	0.54581
HIST3H2A	1	228643565	228650560	5	3	105318	0.097545	0.46115
RNF187	1	228669277	228699098	61	12	105318	-0.0086638	0.50346
BTNL10	1	228696560	228704699	16	7	105318	1.0258	0.15249
RHOU	1	228775394	228883916	210	24	105318	0.45289	0.32532
RAB4A	1	229401809	229443141	79	9	105318	0.78544	0.2161
SPHAR	1	229435129	229442751	12	3	105318	0.56399	0.28638
CCSAP	1	229455252	229483688	72	11	105318	0.44187	0.32929
ACTA1	1	229565492	229574858	19	4	105318	-0.25935	0.60232
NUP133	1	229575544	229649088	144	6	105318	-0.85802	0.80456
ABCB10	1	229650829	229699442	76	8	105318	-0.67767	0.75101
TAF5L	1	229727358	229766794	89	11	105318	-0.72393	0.76544
URB2	1	229756981	229797446	83	9	105318	-0.55704	0.71125
GALNT2	1	230197956	230419375	783	58	105318	3.0962	0.0009802
PGBD5	1	230455892	230566674	397	38	105318	1.2313	0.1091
COG2	1	230773202	230831231	200	34	105318	-1.3906	0.91783
AGT	1	230836769	230855336	92	14	105318	0.7297	0.23279
CAPN9	1	230878089	230939249	293	31	105318	-0.85789	0.80452
C1orf198	1	230971365	231010335	118	20	105318	-0.41922	0.66247
TTC13	1	231040487	231119618	290	19	105318	0.08037	0.46797
ARV1	1	231109823	231137979	88	11	105318	-0.56915	0.71537
FAM89A	1	231153204	231180995	139	28	105318	-0.67148	0.74904
TRIM67	1	231293674	231358814	200	31	105318	0.16714	0.43363
LOC149373	1	231318345	231328373	47	9	105318	-0.61533	0.73083
C1orf131	1	231358009	231381933	62	13	105318	-0.65357	0.74331
GNPAT	1	231371919	231415219	96	10	105318	-0.73157	0.76779
EXOC8	1	231466982	231478578	20	3	105318	0.95566	0.16962
SPRTN	1	231468682	231507797	79	5	105318	1.8707	0.030691
EGLN1	1	231497997	231565790	275	7	105318	1.8124	0.034963
TSNAX	1	231659399	231703770	51	12	105318	2.7999	0.0025556
DISC1	1	231757561	232178518	1117	108	105318	0.15081	0.44006
SIPA1L2	1	232532211	232770907	773	63	105318	2.6077	0.0045574
MAP10	1	232935638	232947592	26	5	105318	-0.73621	0.7692
NTPCR	1	233081277	233116048	86	10	105318	-1.418	0.92191
PCNXL2	1	233118355	233436459	1107	62	105318	0.44956	0.32651
KIAA1804	1	233458514	233522394	230	25	105318	-1.0774	0.85935
KCNK1	1	233744750	233809758	193	40	105318	-0.77917	0.78206
SLC35F3	1	234035679	234461762	1530	120	105318	1.8703	0.030719
COA6	1	234503932	234521295	57	6	105318	-1.416	0.92161
TARBP1	1	234525559	234619863	437	48	105318	0.41554	0.33887
IRF2BP2	1	234738515	234750271	21	7	105318	0.62872	0.26477
TOMM20	1	235271156	235297256	58	7	105318	-0.71756	0.76349
RBM34	1	235292998	235329571	79	10	105318	-0.98721	0.83823
ARID4B	1	235328710	235496532	360	11	105318	0.27963	0.38988
GGPS1	1	235486753	235509347	44	7	105318	0.49159	0.3115
TBCE	1	235525728	235613780	242	23	105318	-0.38428	0.64961
B3GALNT2	1	235609005	235672781	137	13	105318	-0.80556	0.78975
GNG4	1	235709485	235819054	348	35	105318	3.1314	0.00086976
LYST	1	235822831	236052008	279	13	105318	0.89418	0.18561
NID1	1	236137630	236233481	265	29	105318	-0.14998	0.55961
GPR137B	1	236300832	236416814	409	21	105318	1.2325	0.10888
ERO1LB	1	236376922	236450339	361	12	105318	0.70669	0.23988
EDARADD	1	236552680	236649508	336	39	105318	-0.92179	0.82168
LGALS8	1	236676514	236717781	236	11	105318	0.18191	0.42783
HEATR1	1	236710805	236772841	337	13	105318	0.045813	0.48173
ACTN2	1	236844754	236929431	274	28	105318	0.5782	0.28157
MTR	1	236953581	237068781	292	14	105318	0.7252	0.23416
MT1HL1	1	237165903	237172718	23	6	105318	1.1562	0.1238
RYR2	1	237200510	237998788	2671	198	105318	1.5796	0.0571
ZP4	1	238039664	238059222	74	12	105318	0.35348	0.36186
CHRM3	1	239544876	240080250	1311	99	105318	3.5861	0.00016781
FMN2	1	240250185	240639991	1239	78	105318	2.9518	0.0015796
GREM2	1	240651373	240780462	359	67	105318	-1.2007	0.88507
RGS7	1	240937317	241525505	1848	152	105318	1.9918	0.023197
FH	1	241659357	241688085	51	10	105318	-0.018369	0.50733
KMO	1	241690324	241760449	225	43	105318	-0.24726	0.59765
OPN3	1	241754952	241808701	144	31	105318	2.1752	0.014808
CHML	1	241790666	241804232	46	12	105318	2.1976	0.013987
WDR64	1	241810580	241966935	553	58	105318	-1.3388	0.90969
EXO1	1	242006491	242054741	195	18	105318	-0.5603	0.71236
BECN2	1	242116069	242123864	56	5	105318	-0.011925	0.50476
PLD5	1	242250189	242692998	1540	96	105318	0.2619	0.3967
CEP170	1	243286230	243424284	163	14	105318	4.4888	3.5814e-06
SDCCAG8	1	243414307	243664893	420	34	105318	6.9618	1.6803e-12
AKT3	1	243650035	244019381	471	21	105318	5.8806	2.0438e-09
ZBTB18	1	244207241	244222278	9	5	105318	-0.22766	0.59005
C1orf100	1	244510937	244553890	164	20	105318	0.60495	0.27261
ADSS	1	244570294	244620436	124	19	105318	2.1467	0.015908
C1orf101	1	244619673	244805164	533	22	105318	2.0163	0.021885
DESI2	1	244811352	244873835	136	17	105318	1.1349	0.1282
COX20	1	244993608	245009859	39	4	105318	-1.059	0.85519
HNRNPU	1	245012102	245032827	13	2	105318	0.058657	0.47661
EFCAB2	1	245128171	245290030	426	20	105318	-0.79815	0.78761
KIF26B	1	245313287	245867928	2047	192	105318	1.691	0.045416
SMYD3	1	245911142	246675644	3181	99	105318	3.2568	0.00056333
TFB2M	1	246702363	246734565	168	19	105318	1.5988	0.054932
CNST	1	246724639	246833384	302	26	105318	1.6613	0.048323
SCCPDH	1	246882378	246932939	172	17	105318	0.61362	0.26973
KIF28P	1	246933400	247008474	269	24	105318	-0.064737	0.52581
AHCTF1	1	247000900	247099726	203	25	105318	0.73801	0.23025
ZNF695	1	247107349	247176395	255	21	105318	1.0232	0.1531
ZNF670	1	247196440	247247115	250	20	105318	-0.84488	0.80091
ZNF669	1	247261764	247272685	34	7	105318	-0.098646	0.53929
C1orf229	1	247271962	247280719	37	7	105318	0.55902	0.28807
ZNF124	1	247283777	247340529	202	20	105318	-0.42195	0.66347
VN1R5	1	247414374	247421947	22	4	105318	0.56875	0.28476
ZNF496	1	247459217	247500294	100	13	105318	-0.40494	0.65724
NLRP3	1	247574247	247613910	161	36	105318	0.62141	0.26716
OR2B11	1	247612831	247620284	74	9	105318	-0.17576	0.56976
OR2W5	1	247649370	247657211	21	7	105318	0.48021	0.31554
GCSAML	1	247665417	247742490	228	39	105318	0.77731	0.21849
OR2C3	1	247691934	247702141	31	9	105318	0.026012	0.48962
OR2G2	1	247746662	247754115	27	11	105318	0.51828	0.30213
OR2G3	1	247763888	247771317	16	6	105318	0.72754	0.23345
TRIM58	1	247798007	248044940	1135	41	105318	0.53567	0.29609
OR13G1	1	247833920	247841343	49	5	105318	1.505	0.066165
OR6F1	1	247873631	247881057	22	5	105318	-1.0853	0.86111
OR1C1	1	247919264	247926708	33	10	105318	-0.36591	0.64279
OR14A16	1	247976602	247984031	44	5	105318	0.38864	0.34877
OR11L1	1	248002730	248010198	27	5	105318	-0.26989	0.60638
OR2W3	1	248053889	248061333	32	6	105318	-1.1027	0.86492
OR2T8	1	248075963	248086758	46	6	105318	-0.69844	0.75755
OR2L13	1	248095493	248265724	467	24	105318	-0.30244	0.61884
OR2L8	1	248107160	248114598	44	4	105318	0.39633	0.34593
OR2AK2	1	248123634	248131141	55	6	105318	0.53207	0.29734
OR2L5	1	248180250	248187688	17	4	105318	-1.2111	0.88706
OR2L2	1	248196474	248204107	9	2	105318	-1.1942	0.88379
OR2L3	1	248218984	248226422	21	3	105318	-0.10772	0.54289
OR2M5	1	248303450	248310888	17	3	105318	-1.0369	0.85011
OR2M2	1	248338288	248345831	29	6	105318	-0.58318	0.72011
OR2M3	1	248361370	248368808	18	2	105318	-1.141	0.87307
OR2M4	1	248397231	248404666	5	1	105318	-0.17208	0.56831
OR2T33	1	248434654	248442116	14	2	105318	-0.81224	0.79167
OR2T12	1	248456418	248463880	19	2	105318	-0.79683	0.78722
OR2M7	1	248485432	248492870	25	1	105318	-0.96897	0.83372
OR14C36	1	248507077	248514515	36	2	105318	-1.3145	0.90566
OR2T4	1	248519883	248527429	26	2	105318	-0.30574	0.6201
OR2T6	1	248545910	248553336	15	2	105318	-0.59314	0.72345
OR2T1	1	248564296	248571905	6	1	105318	-0.25357	0.60009
OR2T3	1	248631652	248639108	2	1	105318	-0.013874	0.50553
OR14I1	1	248843080	248867258	68	2	105318	0.27404	0.39203
LYPD8	1	248901216	248908171	13	3	105318	-0.33687	0.63189
SH3BP5L	1	249103145	249125154	45	4	105318	0.0012932	0.49948
ZNF672	1	249127409	249145216	19	5	105318	1.2965	0.097395
ZNF692	1	249142703	249158315	17	2	105318	1.6485	0.049624
PGBD2	1	249195395	249216953	18	4	105318	-0.41303	0.66021
FAM110C	2	37314	52042	24	5	105318	1.7406	0.040874
SH3YL1	2	216636	269820	101	10	105318	0.97602	0.16453
ACP1	2	259869	279783	35	5	105318	1.1459	0.12591
FAM150B	2	278061	294002	29	6	105318	1.2982	0.097116
LOC101927262	2	285342	294420	15	4	105318	1.1516	0.12474
LOC100996637	2	490265	498131	29	8	105318	1.0184	0.15423
TMEM18	2	666293	682439	42	8	105318	-1.3459	0.91084
SNTG2	2	941554	1372901	696	38	105318	2.8607	0.0021133
LOC101060391	2	943820	952797	25	4	105318	0.94938	0.17121
MYT1L	2	1791385	2340147	726	73	105318	2.4499	0.007145
TSSC1	2	3191241	3386653	766	28	105318	2.3906	0.0084107
TRAPPC12	2	3378446	3484842	358	33	105318	-1.6421	0.94971
ADI1	2	3500190	3528350	105	8	105318	0.17112	0.43207
RNASEH1	2	3591175	3610957	79	16	105318	0.6229	0.26668
RPS7	2	3617853	3630009	41	8	105318	0.8024	0.21116
COLEC11	2	3637422	3693734	196	21	105318	-0.21049	0.58336
ALLC	2	3700786	3751761	204	24	105318	-0.46214	0.67801
DCDC2C	2	3746188	3896501	635	58	105318	-1.2474	0.89387
CMPK2	2	6979184	7011766	21	9	105318	0.0074445	0.49703
RSAD2	2	7012796	7039870	50	9	105318	-0.25715	0.60147
RNF144A	2	7052523	7210511	539	42	105318	1.3161	0.094065
ID2	2	8817113	8826083	23	7	105318	1.3216	0.093152
KIDINS220	2	8863795	8982755	195	22	105318	1.3627	0.086496
MBOAT2	2	8995201	9148876	220	15	105318	1.4239	0.077236
ASAP2	2	9341894	9547312	389	21	105318	0.98799	0.16158
ITGB1BP1	2	9544310	9568698	54	6	105318	-0.16862	0.56695
CPSF3	2	9558666	9614739	89	7	105318	-0.33337	0.63057
IAH1	2	9609670	9630104	56	7	105318	0.062497	0.47508
ADAM17	2	9627892	9700917	156	14	105318	1.1971	0.11564
YWHAQ	2	9722596	9776184	108	13	105318	0.75227	0.22594
LOC101926982	2	9787937	9810837	106	18	105318	0.33921	0.36723
TAF1B	2	9978571	10076045	472	20	105318	0.46409	0.32129
GRHL1	2	10086792	10143912	265	20	105318	2.007	0.022377
KLF11	2	10165776	10196463	83	18	105318	2.3048	0.01059
CYS1	2	10195426	10225538	112	21	105318	1.2717	0.10174
RRM2	2	10257695	10273046	28	7	105318	0.13374	0.4468
C2orf48	2	10276509	10353356	284	31	105318	-0.018499	0.50738
HPCAL1	2	10438015	10569243	530	66	105318	0.13924	0.44463
ODC1	2	10579007	10593680	30	8	105318	0.36067	0.35917
NOL10	2	10709392	10835113	541	21	105318	-0.7723	0.78003
ATP6V1C2	2	10856775	10926736	217	33	105318	2.3516	0.0093475
PDIA6	2	10907389	10983103	463	22	105318	1.6705	0.047411
KCNF1	2	11047063	11055851	25	7	105318	-0.31337	0.623
C2orf50	2	11268179	11288416	78	8	105318	-0.137	0.55449
PQLC3	2	11290498	11320500	124	18	105318	0.37791	0.35275
ROCK2	2	11318394	11489711	405	17	105318	0.40844	0.34147
E2F6	2	11583001	11611303	104	10	105318	2.4066	0.0080519
GREB1	2	11669242	11784414	325	38	105318	0.666	0.25271
NTSR2	2	11796804	11815329	35	8	105318	0.040562	0.48382
LPIN1	2	11812705	11969035	483	52	105318	0.78	0.2177
TRIB2	2	12851998	12884360	69	12	105318	0.51708	0.30255
FAM84A	2	14767810	14781670	14	3	105318	-1.0538	0.85401
NBAS	2	15305532	15706472	914	25	105318	3.3123	0.00046258
DDX1	2	15726745	15772735	140	12	105318	0.21575	0.41459
MYCN	2	16075683	16088629	25	7	105318	2.1458	0.015946
FAM49A	2	16729227	16852134	318	55	105318	0.71682	0.23674
RAD51AP2	2	17690351	17706847	45	4	105318	-1.2625	0.89662
VSNL1	2	17716807	17839206	424	18	105318	-0.24868	0.5982
SMC6	2	17843579	17940096	172	20	105318	1.7791	0.037608
GEN1	2	17930152	17968132	92	14	105318	1.3214	0.09318
MSGN1	2	17992786	17999867	20	6	105318	1.9277	0.026946
KCNS3	2	18054105	18115725	212	32	105318	3.5571	0.00018749
RDH14	2	18734489	18746959	24	12	105318	-0.68118	0.75212
NT5C1B-RDH14	2	18734489	18775846	85	16	105318	0.75766	0.22433
NT5C1B	2	18742637	18776359	70	10	105318	0.97396	0.16504
OSR1	2	19549746	19563372	34	10	105318	1.2673	0.10252
TTC32	2	20095014	20106747	24	7	105318	-0.91161	0.81901
WDR35	2	20108524	20194884	196	21	105318	-0.98945	0.83878
MATN3	2	20190313	20217455	66	14	105318	-0.40529	0.65737
LAPTM4A	2	20230911	20256789	67	10	105318	0.8926	0.18604
SDC1	2	20399058	20430194	97	14	105318	1.3551	0.087688
PUM2	2	20446953	20555585	217	19	105318	1.6771	0.046757
RHOB	2	20641835	20650701	21	7	105318	1.5933	0.055544
HS1BP3	2	20816064	20855867	181	26	105318	0.094066	0.46253
GDF7	2	20861424	20872750	25	5	105318	-0.64132	0.73934
LDAH	2	20882288	21027890	306	31	105318	-1.6646	0.952
APOB	2	21222801	21271945	83	19	105318	0.12548	0.45007
KLHL29	2	23603298	23932983	1159	107	105318	2.1426	0.016074
ATAD2B	2	23970034	24154978	530	20	105318	3.3136	0.00046044
UBXN2A	2	24145132	24225201	265	18	105318	3.3805	0.00036175
MFSD2B	2	24227953	24250198	59	14	105318	1.8812	0.029974
C2orf44	2	24250706	24275296	51	11	105318	2.6645	0.0038556
FKBP1B	2	24267584	24288051	41	7	105318	0.21442	0.41511
SF3B6	2	24288954	24304314	57	8	105318	0.44801	0.32707
TP53I3	2	24298803	24313085	36	5	105318	0.095082	0.46212
[truncated: 15,622 more rows]

## Sheet: Supplementary Table 2a
Supplementary Table 2a - Bipolar disorder MAGMA gene-based association
GENE	CHR	START	STOP	NSNPS	NPARAM	N	ZSTAT	P
OR4F5	1	64091	71508	2	1	51710	-1.1685	0.8787
OR4F29	1	362659	370097	1	1	51710	0.53594	0.296
SAMD11	1	854993	881461	165	37	51710	-0.5241	0.69989
NOC2L	1	878083	899679	122	25	51710	-0.68991	0.75488
KLHL17	1	890967	902599	77	18	51710	-0.10717	0.54267
PLEKHN1	1	896872	911988	100	33	51710	0.017636	0.49296
PERM1	1	909079	922473	79	22	51710	0.17037	0.43236
HES4	1	932842	941608	50	16	51710	1.1779	0.11942
ISG15	1	943847	951420	40	9	51710	0.24039	0.40501
AGRN	1	950503	992999	247	40	51710	-0.70472	0.75951
RNF223	1	1005626	1014687	32	13	51710	0.43421	0.33207
C1orf159	1	1015698	1056736	203	27	51710	0.39014	0.34822
TTLL10	1	1104286	1134815	230	36	51710	-0.78062	0.78249
TNFRSF18	1	1137388	1147163	53	14	51710	0.11585	0.45388
TNFRSF4	1	1145206	1154703	47	12	51710	1.0813	0.13979
SDF4	1	1150788	1172447	155	14	51710	1.942	0.02607
B3GALT6	1	1162629	1171921	56	10	51710	1.7001	0.044556
FAM132A	1	1176326	1187102	52	11	51710	0.84983	0.19771
UBE2J2	1	1187792	1214234	121	25	51710	-1.0116	0.84413
SCNN1D	1	1210816	1228909	111	32	51710	-0.84072	0.79975
ACAP3	1	1226264	1248304	122	30	51710	0.37341	0.35442
PUSL1	1	1238962	1248557	48	17	51710	0.91739	0.17947
CPSF3L	1	1245465	1265067	76	21	51710	1.0075	0.15684
CPTP	1	1255136	1265776	47	13	51710	0.48653	0.31329
TAS1R3	1	1261726	1271344	56	17	51710	-0.28569	0.61244
DVL1	1	1269158	1289509	104	22	51710	0.99036	0.161
MXRA8	1	1286571	1302183	103	19	51710	0.15754	0.43741
AURKAIP1	1	1307610	1315818	54	11	51710	-0.5109	0.69529
CCNL2	1	1319591	1339718	71	19	51710	-0.10078	0.54014
MRPL20	1	1335776	1347693	59	13	51710	-0.21883	0.58661
ANKRD65	1	1352300	1361824	68	12	51710	-0.5877	0.72163
TMEM88B	1	1356508	1364667	56	12	51710	-0.66792	0.74791
VWA1	1	1365903	1379762	59	16	51710	-0.070804	0.52822
ATAD3C	1	1373152	1407038	166	32	51710	-1.2405	0.89261
ATAD3B	1	1402139	1446352	232	32	51710	-1.3623	0.91345
ATAD3A	1	1442523	1471567	156	29	51710	0.12683	0.44954
TMEM240	1	1468658	1480740	54	19	51710	0.75719	0.22447
SSU72	1	1475553	1515262	178	22	51710	1.0012	0.15837
C1orf233	1	1531888	1540476	29	12	51710	0.49825	0.30915
MIB2	1	1545795	1567490	79	19	51710	0.37436	0.35407
MMP23B	1	1562060	1571530	18	9	51710	0.18872	0.42516
CDK11B	1	1569600	1595473	57	13	51710	0.56246	0.2869
SLC35E2B	1	1589986	1629243	131	32	51710	-0.011302	0.50451
CDK11A	1	1632322	1660999	102	13	51710	-0.98383	0.8374
SLC35E2	1	1654777	1682438	99	19	51710	0.16057	0.43621
NADK	1	1681171	1716508	113	22	51710	0.19823	0.42143
GNB1	1	1715225	1827552	292	46	51710	0.19992	0.42077
CALML6	1	1841266	1850233	39	10	51710	1.021	0.15362
TMEM52	1	1847529	1855740	49	10	51710	-0.013287	0.5053
CFAP74	1	1851890	1940276	528	49	51710	0.072113	0.47126
GABRD	1	1945768	1963692	72	16	51710	-1.7071	0.9561
PRKCZ	1	1976909	2118334	733	63	51710	0.1737	0.43105
LOC100506504	1	2111750	2120812	31	13	51710	0.69604	0.2432
C1orf86	1	2114399	2149159	111	36	51710	0.83653	0.20143
SKI	1	2155134	2243152	372	78	51710	0.14366	0.44289
MORN1	1	2250219	2328190	441	67	51710	0.59952	0.27441
RER1	1	2318214	2338383	74	27	51710	1.0766	0.14082
PEX10	1	2334741	2349010	74	33	51710	1.0424	0.1486
PLCH2	1	2402754	2438464	146	37	51710	-0.37952	0.64785
PANK4	1	2438475	2463061	108	23	51710	0.52592	0.29947
HES5	1	2458684	2466684	29	8	51710	-0.21535	0.58525
TNFRSF14	1	2482291	2496768	56	14	51710	2.6615	0.0038901
FAM213B	1	2512899	2524408	48	11	51710	3.4772	0.0002533
MMEL1	1	2520578	2569499	248	23	51710	3.5307	0.00020721
TTC34	1	2571307	2711230	132	23	51710	2.3886	0.0084559
ACTRT2	1	2933046	2940967	49	15	51710	-0.79836	0.78767
PRDM16	1	2980565	3356685	2127	240	51710	1.4129	0.078838
ARHGEF16	1	3366147	3399177	154	24	51710	-0.03466	0.51382
MEGF6	1	3403006	3533059	717	119	51710	-0.84553	0.80109
TPRG1L	1	3536556	3548195	52	14	51710	-0.38685	0.65057
WRAP73	1	3545831	3571671	90	22	51710	-0.28295	0.61139
TP73	1	3564129	3654265	438	79	51710	1.6848	0.046009
CCDC27	1	3663965	3689709	124	32	51710	0.95028	0.17098
SMIM1	1	3684352	3694046	60	19	51710	1.9338	0.02657
LRRC47	1	3695284	3718068	153	30	51710	1.7681	0.038523
CEP104	1	3727145	3778797	407	26	51710	0.67315	0.25043
DFFB	1	3768845	3803493	299	38	51710	-0.040681	0.51622
C1orf174	1	3804197	3821857	107	20	51710	-1.6544	0.95097
AJAP1	1	4710105	4845351	831	107	51710	0.47186	0.31851
NPHP4	1	5921370	6057618	632	39	51710	-1.056	0.85451
KCNAB2	1	6047358	6162753	488	89	51710	-0.33011	0.62934
CHD5	1	6160347	6245194	392	52	51710	0.33783	0.36775
RPL22	1	6243580	6264679	59	14	51710	0.58936	0.27781
RNF207	1	6261189	6282859	73	13	51710	-0.49497	0.68969
ICMT	1	6279753	6301044	80	18	51710	-0.26172	0.60323
HES3	1	6299252	6307138	23	8	51710	0.38183	0.3513
GPR153	1	6305906	6326035	84	13	51710	0.77859	0.21811
ACOT7	1	6322832	6458826	643	40	51710	1.9913	0.023226
HES2	1	6473792	6489724	68	12	51710	0.7792	0.21793
ESPN	1	6479836	6522504	155	20	51710	0.35323	0.36196
TNFRSF25	1	6519287	6532432	52	13	51710	2.0553	0.019923
PLEKHG5	1	6524652	6585121	241	46	51710	2.6274	0.0043025
NOL9	1	6579907	6619658	173	10	51710	-0.51825	0.69786
TAS1R1	1	6609987	6641317	119	16	51710	0.14119	0.44386
ZBTB48	1	6635051	6650840	37	21	51710	1.4046	0.080065
KLHL21	1	6649284	6667958	63	23	51710	1.335	0.090933
PHF13	1	6668756	6685593	47	12	51710	-0.29083	0.61441
THAP3	1	6679925	6697146	58	14	51710	1.1416	0.12681
DNAJC11	1	6692728	6766966	232	35	51710	1.9314	0.026718
CAMTA1	1	6840384	7831266	3885	303	51710	0.80315	0.21094
VAMP3	1	7826329	7842992	59	17	51710	-0.83771	0.7989
PER3	1	7839413	7906741	315	32	51710	-1.5581	0.94039
UTS2	1	7906172	7918551	70	21	51710	-1.2958	0.90248
TNFRSF9	1	7974431	8008225	95	18	51710	-1.0803	0.86
PARK7	1	8016714	8046842	109	25	51710	-1.3481	0.91118
ERRFI1	1	8070279	8091393	42	12	51710	-1.3401	0.9099
SLC45A1	1	8373171	8405727	127	25	51710	0.949	0.17131
RERE	1	8410964	8882699	1018	48	51710	-0.59586	0.72437
ENO1	1	8919559	8944151	61	15	51710	0.032454	0.48705
CA6	1	9000893	9036651	203	51	51710	-0.55484	0.7105
SLC2A7	1	9061859	9091404	143	46	51710	0.65419	0.25649
SLC2A5	1	9095505	9136763	183	31	51710	-0.33785	0.63226
GPR157	1	9161972	9194229	120	25	51710	-0.092117	0.5367
H6PD	1	9289822	9332896	169	35	51710	-0.80193	0.7887
SPSB1	1	9330202	9431091	615	100	51710	-1.8214	0.96572
SLC25A33	1	9594528	9644331	121	24	51710	-0.0010568	0.50042
TMEM201	1	9643932	9676435	87	23	51710	-0.55459	0.71041
PIK3CD	1	9706789	9790672	312	47	51710	0.38156	0.35139
CLSTN1	1	9787579	9889550	400	23	51710	0.00841	0.49664
CTNNBIP1	1	9906834	9975316	202	43	51710	1.1525	0.12456
LZIC	1	9980668	10008460	92	20	51710	1.5273	0.063348
NMNAT1	1	9998486	10047056	154	32	51710	1.3145	0.094333
RBP7	1	10052255	10077578	79	15	51710	0.37131	0.35521
UBE4B	1	10088041	10242797	524	36	51710	-0.996	0.84037
KIF1B	1	10265606	10443164	703	26	51710	0.40948	0.3411
PGD	1	10453884	10482065	94	16	51710	0.75263	0.22583
APITD1	1	10484944	10511739	105	15	51710	-0.43669	0.66883
APITD1-CORT	1	10485159	10513560	107	15	51710	-0.41536	0.66106
CORT	1	10504776	10513560	26	7	51710	0.12733	0.44934
DFFA	1	10519088	10537613	51	17	51710	1.6977	0.044785
PEX14	1	10530003	10692315	530	52	51710	0.17809	0.42933
CASZ1	1	10695161	10861733	629	125	51710	-0.59524	0.72416
C1orf127	1	11005030	11047094	212	31	51710	-1.055	0.85428
TARDBP	1	11067462	11087049	63	13	51710	-0.081781	0.53259
MASP2	1	11085080	11112296	95	16	51710	1.0724	0.14177
SRM	1	11113149	11125091	26	6	51710	1.4765	0.069911
EXOSC10	1	11125175	11164961	147	12	51710	1.0428	0.14853
MTOR	1	11165088	11327614	474	19	51710	1.0747	0.14126
ANGPTL7	1	11244346	11257538	32	6	51710	1.6837	0.04612
UBIAD1	1	11328255	11349991	41	7	51710	2.3119	0.010391
PTCHD2	1	11534295	11599140	220	28	51710	1.0312	0.15123
FBXO2	1	11706424	11719888	59	26	51710	-0.17406	0.56909
FBXO44	1	11709432	11724884	70	28	51710	-0.072038	0.52871
FBXO6	1	11719150	11735911	78	21	51710	-0.099306	0.53955
MAD2L2	1	11733037	11756678	101	26	51710	-1.4454	0.92583
DRAXIN	1	11746781	11781836	146	34	51710	-0.97653	0.8356
AGTRAP	1	11791142	11812328	73	18	51710	-0.292	0.61486
C1orf167	1	11818827	11851142	197	20	51710	3.4237	0.00030885
MTHFR	1	11844287	11871160	141	19	51710	3.4804	0.00025034
CLCN6	1	11861153	11904701	252	16	51710	3.5303	0.00020754
NPPA	1	11904266	11912840	44	13	51710	1.8501	0.032147
NPPB	1	11916021	11923992	32	12	51710	3.475	0.00025538
KIAA2013	1	11978145	11991485	55	16	51710	0.35342	0.36189
PLOD1	1	11989724	12037099	197	30	51710	0.15144	0.43982
MFN2	1	12035238	12075072	153	23	51710	1.425	0.077079
MIIP	1	12074299	12093606	59	16	51710	0.018765	0.49251
TNFRSF8	1	12118434	12205764	334	72	51710	-1.1984	0.88463
TNFRSF1B	1	12222044	12270779	206	34	51710	-0.63351	0.7368
VPS13D	1	12285101	12573599	796	38	51710	-1.442	0.92535
DHRS3	1	12626439	12682820	260	51	51710	-1.1294	0.87064
AADACL4	1	12699566	12728597	127	20	51710	2.1053	0.017634
AADACL3	1	12771118	12790226	80	14	51710	-0.5217	0.69906
C1orf158	1	12801163	12822602	91	16	51710	-0.5691	0.71536
PRAMEF12	1	12829984	12839549	35	9	51710	-0.059519	0.52373
PRAMEF1	1	12846546	12858277	42	9	51710	0.062589	0.47505
PRAMEF11	1	12882968	12896264	48	11	51710	0.6654	0.2529
HNRNPCL1	1	12905761	12913578	65	5	51710	1.5003	0.066764
PRAMEF2	1	12911941	12923264	109	14	51710	0.76233	0.22293
PRAMEF4	1	12937533	12951025	42	11	51710	-1.5451	0.93884
PRAMEF10	1	12951227	12963094	7	4	51710	0.16594	0.4341
PRAMEF7	1	12971467	12981800	2	1	51710	-1.3972	0.91882
PRAMEF22	1	13030543	13039881	1	1	51710	-0.60678	0.728
PRAMEF25	1	13135447	13146500	2	1	51710	0.3822	0.35116
HNRNPCL2	1	13181460	13189326	39	9	51710	0.76661	0.22166
PRAMEF5	1	13354819	13370557	1	1	51710	0.033595	0.4866
PRAMEF8	1	13385146	13395765	2	1	51710	-0.86245	0.80578
LOC391003	1	13472553	13482569	2	1	51710	0.1475	0.44137
PRAMEF17	1	13711088	13720564	1	1	51710	0.68333	0.2472
LRRC38	1	13799945	13845242	271	58	51710	-1.1239	0.86946
PDPN	1	13905252	13945952	207	50	51710	-0.87615	0.80953
PRDM2	1	14021714	14153074	520	46	51710	-0.30104	0.61831
KAZN	1	14214646	15446044	6091	463	51710	0.22819	0.40975
TMEM51	1	15474028	15548474	439	37	51710	0.082687	0.46705
C1orf195	1	15489192	15503120	71	13	51710	-0.26834	0.60578
FHAD1	1	15568730	15726267	727	96	51710	-0.66626	0.74738
EFHD2	1	15731391	15758339	120	34	51710	-0.81989	0.79386
CTRC	1	15759938	15774653	51	16	51710	-1.1248	0.86967
CELA2A	1	15778223	15800086	109	24	51710	-0.95215	0.82949
CELA2B	1	15797596	15819395	94	21	51710	0.464	0.32132
CASP9	1	15816396	15856407	177	15	51710	0.26556	0.39529
DNAJC16	1	15848343	15899728	171	20	51710	-0.13036	0.55186
AGMAT	1	15896694	15916605	115	12	51710	0.70814	0.23943
DDI2	1	15938953	15997039	161	12	51710	-0.038087	0.51519
RSC1A1	1	15981364	15989717	17	4	51710	-0.019576	0.50781
PLEKHM2	1	16005632	16062764	217	24	51710	-0.5302	0.70201
SLC25A34	1	16057721	16069384	28	9	51710	0.70108	0.24163
TMEM82	1	16063987	16075792	43	14	51710	-0.12597	0.55012
FBLIM1	1	16078107	16114589	134	28	51710	-0.1606	0.5638
UQCRHL	1	16132157	16139194	39	7	51710	-0.79454	0.78656
SPEN	1	16169359	16268451	268	33	51710	-1.5061	0.93398
ZBTB17	1	16266864	16307627	109	28	51710	-1.3756	0.91553
TBC1D3P6	1	16297626	16325201	121	21	51710	-1.0532	0.85388
C1orf64	1	16325731	16334684	68	11	51710	-0.97813	0.83599
HSPB7	1	16339023	16351084	89	12	51710	-1.7471	0.95969
CLCNKA	1	16343486	16362048	124	18	51710	-1.7647	0.96119
CLCNKB	1	16365231	16385321	208	28	51710	-1.3192	0.90645
FAM131C	1	16382764	16405127	123	20	51710	-1.7162	0.95694
EPHA2	1	16449332	16487582	96	27	51710	-1.0805	0.86004
ARHGEF19	1	16523099	16544104	98	16	51710	-0.20923	0.58287
ANO7P1	1	16549843	16558528	29	5	51710	-0.94236	0.827
RSG1	1	16556682	16568659	33	11	51710	-1.8753	0.96962
FBXO42	1	16571839	16683965	328	21	51710	-0.61222	0.7298
SZRD1	1	16688525	16726143	98	16	51710	0.38019	0.3519
SPATA21	1	16720601	16768919	191	44	51710	-0.13767	0.55475
NECAP2	1	16762167	16788085	93	26	51710	0.60298	0.27326
FAM231B	1	16860561	16867698	6	3	51710	-0.51445	0.69653
NBPF1	1	16887422	16945100	8	3	51710	0.13627	0.4458
FAM231A	1	16994498	17001507	1	1	51710	-0.86982	0.8078
MST1L	1	17079629	17095975	5	3	51710	-0.10194	0.5406
CROCC	1	17243445	17300974	199	38	51710	1.8107	0.03509
MFAP2	1	17299497	17313081	47	12	51710	2.5041	0.0061379
ATP13A2	1	17310953	17343467	101	23	51710	2.4398	0.0073486
SDHB	1	17343717	17385665	175	23	51710	2.0037	0.022551
PADI2	1	17391756	17450948	337	26	51710	1.0935	0.13709
PADI1	1	17526621	17574001	265	71	51710	0.16597	0.43409
PADI3	1	17570593	17612228	247	42	51710	-1.5034	0.93363
PADI4	1	17629690	17691995	402	34	51710	1.2527	0.10516
PADI6	1	17693741	17729695	246	27	51710	1.2766	0.10088
RCC2	1	17731751	17771250	131	26	51710	0.56837	0.28489
ARHGEF10L	1	17841693	18025870	675	92	51710	-0.46855	0.68031
ACTL8	1	18076808	18155058	284	35	51710	2.3056	0.010566
IGSF21	1	18429240	18706477	1402	193	51710	1.336	0.09078
KLHDC7A	1	18802424	18814040	84	13	51710	-0.22152	0.58766
PAX7	1	18952500	19076860	530	101	51710	0.93548	0.17477
TAS1R2	1	19164593	19191155	187	39	51710	-1.4722	0.92951
ALDH4A1	1	19196424	19234293	234	38	51710	-0.97315	0.83476
IFFO2	1	19229274	19287826	303	52	51710	-0.81614	0.79279
UBR4	1	19399500	19541812	415	34	51710	0.22824	0.40973
EMC1	1	19540658	19583053	175	26	51710	-0.053453	0.52131
MRTO4	1	19573075	19588122	90	15	51710	-0.11079	0.54411
AKR7A3	1	19607557	19620280	52	9	51710	-0.049988	0.51993
AKR7A2	1	19627702	19643640	68	22	51710	-0.029258	0.51167
PQLC2	1	19633740	19660425	152	27	51710	0.1223	0.45133
CAPZB	1	19663767	19817066	747	45	51710	0.54622	0.29246
MINOS1	1	19918471	19957815	174	22	51710	-0.10046	0.54001
MINOS1-NBL1	1	19918471	19986449	314	35	51710	1.9844	0.023603
NBL1	1	19964723	19986449	103	29	51710	3.8264	6.5007e-05
HTR6	1	19986780	20007555	87	18	51710	3.5903	0.00016515
TMCO4	1	20007206	20131424	547	75	51710	2.0414	0.020604
RNF186	1	20139022	20146771	64	19	51710	-0.84039	0.79965
OTUD3	1	20203356	20240938	124	28	51710	-2.0932	0.98183
PLA2G2E	1	20245300	20255110	56	20	51710	0.030818	0.48771
PLA2G2A	1	20300424	20311932	55	25	51710	-1.7103	0.95639
PLA2G5	1	20381157	20419894	168	32	51710	-0.3716	0.6449
PLA2G2D	1	20437643	20451059	51	20	51710	-1.2093	0.88673
PLA2G2F	1	20460823	20478379	64	32	51710	-0.27996	0.61025
PLA2G2C	1	20488984	20506687	67	19	51710	0.16692	0.43371
UBXN10	1	20507578	20524040	35	13	51710	0.82023	0.20604
VWA5B1	1	20612412	20683162	338	37	51710	1.5924	0.055649
CAMK2N1	1	20807384	20817728	23	9	51710	1.1023	0.13516
MUL1	1	20824441	20839674	61	19	51710	0.74246	0.2289
FAM43B	1	20873932	20883013	45	10	51710	0.85962	0.195
CDA	1	20910444	20946901	182	29	51710	-1.3981	0.91896
PINK1	1	20954948	20979504	109	17	51710	-0.80842	0.79057
DDOST	1	20976760	20993037	64	12	51710	-1.0283	0.84809
KIF17	1	20988975	21049317	277	57	51710	-1.2576	0.89574
SH2D5	1	21044725	21064133	68	20	51710	-0.51659	0.69728
HP1BP3	1	21067670	21118808	133	23	51710	-0.6194	0.73217
EIF4G3	1	21131285	21508381	1030	40	51710	0.27539	0.39151
ECE1	1	21542240	21677034	547	64	51710	0.027244	0.48913
NBPF3	1	21761583	21812893	217	25	51710	2.1734	0.014875
ALPL	1	21830475	21906405	387	42	51710	-0.62821	0.73507
RAP1GAP	1	21921208	22001010	366	61	51710	2.3073	0.01052
USP48	1	22003291	22114688	445	44	51710	-1.2538	0.89505
LDLRAD2	1	22133758	22153214	95	39	51710	1.2788	0.10048
HSPG2	1	22147237	22268750	513	53	51710	1.2568	0.10441
CELA3B	1	22298418	22317347	237	27	51710	-1.1321	0.8712
CELA3A	1	22323149	22340535	128	20	51710	-1.0388	0.85054
CDC42	1	22374120	22420939	165	29	51710	0.29969	0.38221
WNT4	1	22442298	22475474	148	33	51710	0.82448	0.20483
ZBTB40	1	22773344	22859150	226	37	51710	-1.5531	0.9398
EPHA8	1	22885004	22931587	221	44	51710	2.0772	0.018893
C1QA	1	22958118	22967675	46	7	51710	-0.069034	0.52752
C1QC	1	22964969	22976103	56	14	51710	0.34035	0.36679
C1QB	1	22974682	22989630	69	16	51710	0.68538	0.24655
EPHB2	1	23032263	23243323	783	101	51710	-0.38912	0.65141
LACTBL1	1	23278036	23304524	93	21	51710	1.0463	0.14772
C1orf234	1	23335827	23347343	26	9	51710	0.85857	0.19529
KDM1A	1	23340937	23411684	130	23	51710	0.40542	0.34258
LUZP1	1	23409016	23509301	261	28	51710	0.21858	0.41349
HTR1D	1	23516888	23526222	43	8	51710	0.29001	0.38591
HNRNPR	1	23634453	23676143	82	25	51710	-0.31607	0.62402
ZNF436	1	23684441	23701357	59	12	51710	-0.19866	0.57873
TCEA3	1	23706055	23756269	187	34	51710	0.48081	0.31533
ASAP3	1	23753556	23815750	215	31	51710	-0.94933	0.82877
E2F2	1	23831420	23862712	85	20	51710	-1.8768	0.96973
ID3	1	23882921	23891285	31	14	51710	-1.5444	0.93876
RPL11	1	24013269	24024415	31	10	51710	0.92746	0.17684
TCEB3	1	24064856	24090049	58	20	51710	0.56806	0.285
PITHD1	1	24099876	24116222	36	23	51710	-0.12632	0.55026
LYPLA2	1	24112275	24123529	17	13	51710	-1.2497	0.89429
GALE	1	24120589	24132294	19	13	51710	0.097683	0.46109
HMGCL	1	24126867	24170110	91	13	51710	-0.61488	0.73068
FUCA1	1	24170067	24199859	102	13	51710	0.22116	0.41248
CNR2	1	24195505	24290549	412	35	51710	0.64376	0.25986
PNRC2	1	24281301	24291452	2	1	51710	-0.61376	0.73031
SRSF10	1	24291435	24311953	3	2	51710	1.2782	0.10058
MYOM3	1	24381031	24443665	314	39	51710	0.23691	0.40636
IL22RA1	1	24444761	24474783	140	32	51710	-0.27724	0.6092
IFNLR1	1	24479147	24518765	190	33	51710	-1.7828	0.96269
GRHL3	1	24640812	24692472	186	52	51710	-1.019	0.84591
STPG1	1	24681989	24746587	244	35	51710	-0.94822	0.82849
NIPAL3	1	24737245	24800973	266	31	51710	-0.38943	0.65152
RCAN3	1	24823841	24865010	167	28	51710	-1.6517	0.9507
NCMAP	1	24877567	24937319	319	40	51710	0.66887	0.25179
SRRM1	1	24964594	25001272	63	19	51710	-0.32557	0.62763
CLIC4	1	25066760	25172315	186	32	51710	0.80711	0.2098
RUNX3	1	25224502	25296648	254	50	51710	0.1765	0.42995
SYF2	1	25547267	25564013	37	10	51710	-0.64044	0.73906
RSRP1	1	25567240	25579010	34	9	51710	-0.96354	0.83236
RHD	1	25593884	25658436	156	38	51710	2.339	0.0096672
TMEM50A	1	25659789	25690352	71	15	51710	0.42839	0.33418
RHCE	1	25686353	25752363	180	24	51710	-0.75715	0.77552
TMEM57	1	25752388	25828200	196	18	51710	-0.27256	0.6074
LDLRAP1	1	25865071	25896877	118	22	51710	-1.1094	0.86637
MAN1C1	1	25938959	26112758	540	52	51710	1.0912	0.13759
SEPN1	1	26121667	26146213	70	9	51710	0.10494	0.45821
MTFR1L	1	26141397	26160933	52	7	51710	-0.72838	0.76681
AUNIP	1	26156914	26190939	95	7	51710	-0.57181	0.71628
PAQR7	1	26186475	26207461	39	13	51710	-0.45502	0.67545
STMN1	1	26209170	26238368	57	11	51710	0.34245	0.36601
PAFAH2	1	26284758	26331366	130	14	51710	0.60503	0.27258
EXTL1	1	26343266	26364455	65	19	51710	2.64	0.0041448
SLC30A2	1	26363013	26378439	51	8	51710	2.9561	0.0015577
TRIM63	1	26376292	26399142	74	12	51710	3.4769	0.00025361
PDIK1L	1	26432656	26453539	65	6	51710	2.9224	0.0017369
FAM110D	1	26480511	26490619	41	14	51710	0.74378	0.22851
ZNF593	1	26491388	26498864	29	8	51710	1.4037	0.080205
CNKSR1	1	26498981	26517875	74	20	51710	2.4213	0.0077328
CATSPER4	1	26512119	26530533	91	19	51710	2.7598	0.0028917
CEP85	1	26555644	26607029	201	22	51710	-0.72769	0.7666
SH3BGRL3	1	26601213	26609513	28	7	51710	-1.072	0.85814
UBXN11	1	26607273	26649756	182	18	51710	-0.8285	0.79631
CD52	1	26639411	26648514	42	7	51710	-0.93829	0.82595
AIM1L	1	26646850	26685621	159	26	51710	2.3316	0.0098603
ZNF683	1	26686625	26706023	94	21	51710	1.5036	0.066339
LIN28A	1	26732269	26757719	77	25	51710	0.00089399	0.49964
DHDDS	1	26753773	26799297	103	27	51710	-0.77106	0.77966
HMGN2	1	26793902	26804633	28	10	51710	-1.6494	0.95047
RPS6KA1	1	26851249	26903020	149	27	51710	-0.70269	0.75888
LOC101928728	1	27017123	27027896	24	8	51710	0.29953	0.38227
ARID1A	1	27017522	27110101	190	21	51710	0.53962	0.29473
PIGV	1	27108739	27126394	26	11	51710	0.6657	0.2528
ZDHHC18	1	27148201	27185592	78	17	51710	-0.0055494	0.50221
SFN	1	27184633	27192447	15	5	51710	0.53285	0.29707
GPN2	1	27204372	27221869	35	12	51710	0.60121	0.27385
GPATCH3	1	27215479	27231962	29	10	51710	-0.13032	0.55184
NR0B2	1	27236475	27245567	26	9	51710	0.042419	0.48308
NUDC	1	27243187	27274862	67	16	51710	-0.17008	0.56753
KDF1	1	27274547	27291901	31	10	51710	0.084897	0.46617
TRNP1	1	27315189	27328877	21	7	51710	-0.40198	0.65615
FAM46B	1	27330011	27344333	25	12	51710	-0.53889	0.70502
SLC9A1	1	27423800	27486621	125	27	51710	-0.93926	0.8262
WDTC1	1	27556007	27636624	162	26	51710	-0.033132	0.51322
TMEM222	1	27643636	27664391	61	22	51710	0.099436	0.4604
SYTL1	1	27663483	27681923	67	21	51710	0.24397	0.40363
MAP3K6	1	27680170	27698558	61	23	51710	0.66723	0.25231
FCN3	1	27694101	27706315	31	19	51710	-0.5983	0.72518
CD164L2	1	27704096	27714823	22	4	51710	-0.82274	0.79467
GPR3	1	27714148	27723818	23	11	51710	-1.2055	0.886
WASF2	1	27729234	27821678	253	26	51710	-0.83978	0.79949
AHDC1	1	27859256	27935463	132	32	51710	-0.20846	0.58257
FGR	1	27937300	27966727	73	18	51710	-0.58357	0.72025
IFI6	1	27991072	28003724	30	10	51710	0.49297	0.31102
FAM76A	1	28047490	28090926	110	10	51710	-0.63315	0.73668
STX12	1	28094694	28152463	143	21	51710	-1.1874	0.88247
PPP1R8	1	28152252	28179683	66	17	51710	-0.63916	0.73864
THEMIS2	1	28194055	28214696	80	17	51710	0.50564	0.30656
RPA2	1	28216535	28246255	122	16	51710	-0.62417	0.73374
SMPDL3B	1	28256456	28287163	131	25	51710	-1.1216	0.86899
XKR8	1	28281504	28296104	62	24	51710	-1.0089	0.8435
EYA3	1	28295355	28420173	478	43	51710	-1.5102	0.9345
PTAFR	1	28472177	28525447	133	41	51710	0.031971	0.48725
DNAJC8	1	28525289	28564542	148	20	51710	0.795	0.21331
ATPIF1	1	28557602	28566116	36	8	51710	0.73237	0.23197
SESN2	1	28580963	28610502	107	25	51710	1.2036	0.11437
MED18	1	28650513	28663978	24	9	51710	-0.25443	0.60042
PHACTR4	1	28691093	28828381	515	16	51710	-0.40744	0.65816
RCC1	1	28827455	28867208	134	18	51710	-0.30515	0.61988
TRNAU1AP	1	28874529	28906557	80	18	51710	-0.15801	0.56277
RAB42	1	28913712	28922598	23	11	51710	0.13141	0.44772
TAF12	1	28928108	28980416	123	35	51710	-0.27056	0.60664
GMEB1	1	28990234	29043615	120	22	51710	-0.96486	0.83269
YTHDF2	1	29058133	29097787	115	28	51710	-0.31262	0.62272
OPRD1	1	29133654	29191708	227	35	51710	-0.069394	0.52766
EPB41	1	29208603	29448058	637	41	51710	0.30733	0.3793
TMEM200B	1	29444437	29455421	36	11	51710	0.3704	0.35554
SRSF4	1	29472750	29513637	109	25	51710	0.28686	0.38711
MECR	1	29517885	29562460	145	26	51710	-0.38184	0.64871
PTPRU	1	29558028	29654825	334	51	51710	0.29101	0.38552
MATN1	1	31182624	31201432	77	13	51710	-1.2566	0.89556
LAPTM5	1	31203815	31235683	114	38	51710	0.061207	0.4756
SDC3	1	31340813	31386480	144	47	51710	1.5434	0.06137
PUM1	1	31402853	31543838	473	41	51710	1.2372	0.108
NKAIN1	1	31651092	31717734	324	26	51710	-0.47308	0.68192
SNRNP40	1	31730915	31774644	161	16	51710	0.41842	0.33782
ZCCHC17	1	31764832	31840069	236	22	51710	0.44389	0.32856
FABP3	1	31836600	31850923	42	15	51710	1.256	0.10456
SERINC2	1	31877412	31909027	127	18	51710	-0.73958	0.77022
TINAGL1	1	32037086	32054790	46	21	51710	-0.50671	0.69382
HCRTR1	1	32078290	32094714	46	8	51710	0.6922	0.24441
PEF1	1	32093963	32115838	47	11	51710	0.11373	0.45473
COL16A1	1	32116348	32174768	177	42	51710	-0.15444	0.56137
ADGRB2	1	32191218	32235494	112	18	51710	-0.6936	0.75603
SPOCD1	1	32254523	32286630	99	20	51710	-0.096334	0.53837
PTP4A2	1	32370522	32408988	72	17	51710	-0.49393	0.68932
KHDRBS1	1	32474295	32527960	80	41	51710	-0.87708	0.80978
TMEM39B	1	32533503	32569967	75	17	51710	0.30724	0.37933
KPNA6	1	32568644	32643669	141	28	51710	-0.4483	0.67303
TXLNA	1	32640293	32665386	55	16	51710	-0.44729	0.67267
CCDC28B	1	32661202	32672491	18	9	51710	-1.1253	0.86977
IQCC	1	32666236	32675788	21	9	51710	-0.43927	0.66977
DCDC2B	1	32669695	32683297	38	14	51710	0.028905	0.48847
TMEM234	1	32678540	32692954	32	12	51710	-0.42452	0.66441
EIF3I	1	32682971	32698705	27	7	51710	-0.55676	0.71115
FAM167B	1	32707818	32715961	23	8	51710	-0.38782	0.65092
LCK	1	32711840	32753266	89	34	51710	-0.80746	0.7903
HDAC1	1	32752708	32800727	94	26	51710	-0.94049	0.82652
MARCKSL1	1	32797930	32806840	10	4	51710	-1.4041	0.91985
TSSK3	1	32813365	32831598	28	11	51710	-0.17033	0.56763
FAM229A	1	32825371	32832844	11	4	51710	-1.0817	0.86031
BSDC1	1	32829204	32865062	66	31	51710	-0.67279	0.74946
ZBTB8B	1	32925658	32954960	48	15	51710	-0.19375	0.57681
ZBTB8A	1	32999772	33073042	266	21	51710	0.63303	0.26336
ZBTB8OS	1	33084921	33121565	149	16	51710	-0.61187	0.72969
RBBP4	1	33111749	33153312	146	14	51710	-0.49617	0.69011
SYNC	1	33144007	33173361	93	12	51710	-0.8397	0.79946
KIAA1522	1	33202492	33242071	81	26	51710	2.4246	0.0076637
YARS	1	33239340	33288633	120	21	51710	2.6758	0.0037275
S100PBP	1	33277368	33325980	113	26	51710	2.8789	0.0019955
FNDC5	1	33326369	33343093	43	17	51710	3.1551	0.00080231
HPCA	1	33346688	33361747	43	19	51710	1.6612	0.048341
TMEM54	1	33358696	33372041	25	9	51710	0.87225	0.19154
RNF19B	1	33400550	33435467	100	20	51710	1.9015	0.028616
AK2	1	33472041	33507512	92	21	51710	0.22942	0.40927
AZIN2	1	33541711	33587632	113	27	51710	0.024574	0.4902
TRIM62	1	33609500	33652671	149	17	51710	-0.11338	0.54514
ZNF362	1	33716908	33767821	124	24	51710	0.6539	0.25659
A3GALT2	1	33770867	33791699	77	18	51710	1.6861	0.045889
PHC2	1	33787724	33846194	211	33	51710	1.1027	0.13508
ZSCAN20	1	33933232	33963605	102	21	51710	-1.2862	0.90082
CSMD2	1	33978109	34636443	2524	237	51710	-1.6981	0.95526
HMGB4	1	34321076	34331892	40	16	51710	0.76584	0.22189
C1orf94	1	34627624	34686232	275	39	51710	0.96045	0.16842
GJB5	1	35215648	35225613	44	12	51710	-0.5404	0.70554
GJB4	1	35220342	35230825	54	20	51710	-0.43193	0.6671
GJB3	1	35241790	35253467	54	15	51710	0.01954	0.49221
GJA4	1	35253559	35262851	43	11	51710	0.26546	0.39533
SMIM12	1	35314463	35330417	54	21	51710	1.1369	0.12779
DLGAP3	1	35329537	35396083	153	57	51710	2.4312	0.0075248
ZMYM6NB	1	35445627	35455948	32	9	51710	1.8741	0.030458
ZMYM6	1	35450266	35502569	150	15	51710	2.0451	0.020423
ZMYM1	1	35520387	35582960	178	33	51710	3.4824	0.00024848
SFPQ	1	35640481	35663766	86	12	51710	3.2582	0.00056059
ZMYM4	1	35729444	35889045	407	41	51710	2.1427	0.016067
KIAA0319L	1	35897591	36028037	305	40	51710	1.7341	0.041453
NCDN	1	36018311	36033880	40	14	51710	1.7366	0.04123
TFAP2E	1	36033971	36062429	99	21	51710	0.66952	0.25158
PSMB2	1	36038759	36112445	266	24	51710	0.1414	0.44378
C1orf216	1	36177977	36189790	27	9	51710	1.5237	0.063795
CLSPN	1	36184319	36240568	103	20	51710	1.2054	0.11403
AGO4	1	36268231	36324991	101	25	51710	1.8317	0.033499
AGO1	1	36330412	36396711	152	41	51710	2.6507	0.0040157
AGO3	1	36391364	36523860	237	41	51710	2.1694	0.015027
TEKT2	1	36544676	36555377	30	9	51710	0.70324	0.24095
ADPRHL2	1	36549453	36561033	30	11	51710	1.3355	0.090851
COL8A2	1	36559340	36596305	118	24	51710	1.053	0.14617
TRAPPC3	1	36600670	36626654	83	16	51710	1.0347	0.15041
MAP7D1	1	36616751	36647950	87	20	51710	0.79371	0.21368
THRAP3	1	36685017	36772458	166	27	51710	0.23393	0.40752
SH3D21	1	36766889	36795044	65	20	51710	0.20609	0.41836
EVA1B	1	36786131	36795567	29	12	51710	0.15461	0.43857
STK40	1	36803725	36856525	115	25	51710	0.47309	0.31808
LSM10	1	36857531	36868493	83	10	51710	-0.18764	0.57442
OSCP1	1	36882007	36921086	206	16	51710	0.26043	0.39726
MRPS15	1	36919862	36935040	76	13	51710	0.51794	0.30225
CSF3R	1	36930144	36953915	88	28	51710	0.16025	0.43634
GRIK3	1	37259628	37504844	742	100	51710	0.48883	0.31248
ZC3H12A	1	37935119	37951478	46	20	51710	-1.1911	0.88318
MEAF6	1	37954061	37985420	130	27	51710	0.58663	0.27873
SNIP1	1	37998550	38024945	89	25	51710	0.38473	0.35022
DNALI1	1	38017520	38033958	60	18	51710	0.75557	0.22495
GNL2	1	38030913	38066586	118	26	51710	0.83069	0.20308
RSPO1	1	38075321	38105595	121	30	51710	-0.29007	0.61412
C1orf109	1	38145742	38163007	69	11	51710	-0.12153	0.54836
CDCA8	1	38153073	38176891	95	15	51710	-0.13961	0.55552
EPHA10	1	38180146	38235824	266	32	51710	-1.6451	0.95002
MANEAL	1	38254721	38268778	28	11	51710	0.73655	0.2307
YRDC	1	38267114	38278865	26	9	51710	0.57478	0.28272
C1orf122	1	38268473	38276626	17	6	51710	-0.35638	0.63922
MTF1	1	38273739	38330292	135	31	51710	-0.028025	0.51118
INPP5B	1	38324869	38417729	297	33	51710	-0.24334	0.59613
SF3A3	1	38421147	38461019	142	23	51710	-0.50281	0.69245
FHL3	1	38460939	38476199	51	23	51710	-0.33684	0.63188
UTP11L	1	38473384	38491997	55	23	51710	0.29041	0.38575
POU3F1	1	38508023	38517450	22	9	51710	-0.76403	0.77758
RRAGC	1	39302369	39330495	104	28	51710	1.4007	0.080648
MYCBP	1	39326662	39344050	74	23	51710	1.1332	0.12857
GJA9	1	39338239	39352298	67	15	51710	1.7211	0.042618
RHBDL2	1	39349114	39412456	300	44	51710	2.4914	0.0063612
AKIRIN1	1	39451916	39473237	87	12	51710	0.80101	0.21156
NDUFS5	1	39486967	39501808	81	14	51710	1.0227	0.15322
MACF1	1	39544839	39954310	1199	52	51710	3.061	0.001103
KIAA0754	1	39870176	39883654	39	17	51710	3.1119	0.00092936
BMP8A	1	39952318	39997041	158	34	51710	1.874	0.030468
PABPC4	1	40024985	40047522	80	23	51710	3.3938	0.00034467
HEYL	1	40087603	40110348	87	34	51710	0.81757	0.2068
NT5C1A	1	40123293	40142710	59	18	51710	-0.10604	0.54222
HPCAL4	1	40142820	40162382	115	22	51710	0.070972	0.47171
PPIE	1	40199517	40231086	95	17	51710	-0.32233	0.6264
BMP8B	1	40222403	40259533	171	27	51710	0.29741	0.38308
OXCT2	1	40233697	40242020	12	6	51710	-0.55984	0.7122
LOC101929536	1	40249654	40257343	59	9	51710	0.60418	0.27286
TRIT1	1	40305203	40354177	179	25	51710	1.6165	0.052989
MYCL	1	40359596	40372687	37	16	51710	1.5073	0.065866
MFSD2A	1	40415784	40437130	56	24	51710	1.3864	0.082808
CAP1	1	40500912	40539821	165	13	51710	-0.20142	0.57981
PPT1	1	40536882	40568142	129	16	51710	-1.1117	0.86687
RLF	1	40622041	40708093	163	39	51710	-1.0177	0.84559
TMCO2	1	40708573	40718865	26	17	51710	-0.88352	0.81152
ZMPSTE24	1	40718722	40761356	83	25	51710	-0.97648	0.83559
COL9A2	1	40764662	40787939	122	26	51710	-0.22665	0.58965
SMAP2	1	40834378	40890498	176	40	51710	-1.1526	0.87547
ZFP69B	1	40910774	40930890	114	27	51710	-0.91144	0.81897
ZFP69	1	40938043	40963515	101	20	51710	0.19507	0.42267
EXO5	1	40969391	40983728	58	11	51710	1.4762	0.069946
ZNF684	1	40992233	41015341	88	15	51710	1.0224	0.1533
RIMS3	1	41084852	41136324	169	31	51710	-0.11507	0.54581
NFYC	1	41152242	41238775	284	24	51710	0.17687	0.42981
KCNQ4	1	41244684	41307624	261	59	51710	-1.0589	0.85517
CITED4	1	41325228	41333018	57	10	51710	0.1915	0.42407
CTPS1	1	41440007	41479737	130	33	51710	2.7079	0.0033855
SLFNL1	1	41479769	41494116	69	19	51710	1.921	0.027365
SCMH1	1	41491371	41712815	692	36	51710	1.9746	0.024157
FOXO6	1	41822328	41850763	98	25	51710	4.6866	1.389e-06
EDN2	1	41942946	41955348	58	18	51710	0.74243	0.22891
HIVEP3	1	41970536	42506596	1911	96	51710	2.9342	0.0016719
GUCA2B	1	42614092	42622995	32	11	51710	0.40553	0.34255
GUCA2A	1	42626862	42635395	24	10	51710	-0.26138	0.6031
FOXJ3	1	42640710	42806548	414	28	51710	-0.37534	0.6463
RIMKLA	1	42841468	42891400	206	19	51710	2.5734	0.0050349
ZMYND12	1	42894500	42926938	119	14	51710	0.78325	0.21674
PPCS	1	42916968	42940588	64	11	51710	0.55615	0.28906
CCDC30	1	42995560	43121835	474	33	51710	0.088782	0.46463
PPIH	1	43118706	43143929	62	17	51710	0.37844	0.35255
YBX1	1	43143060	43169524	57	17	51710	0.23935	0.40542
CLDN19	1	43197264	43210925	39	12	51710	0.15171	0.43971
P3H1	1	43210506	43237755	93	29	51710	0.090284	0.46403
C1orf50	1	43227916	43242913	54	25	51710	-0.85702	0.80428
LOC100129924	1	43248661	43265727	41	18	51710	0.42253	0.33632
CCDC23	1	43271223	43288059	52	14	51710	0.86427	0.19372
ERMAP	1	43277776	43312160	84	25	51710	0.34209	0.36614
ZNF691	1	43307244	43319648	19	7	51710	0.4756	0.31718
SLC2A1	1	43389546	43429847	183	28	51710	-0.99289	0.83962
FAM183A	1	43605800	43623567	102	20	51710	-0.21139	0.58371
EBNA1BP2	1	43628345	43643241	91	11	51710	-0.23542	0.59306
CFAP57	1	43633001	43721529	435	41	51710	0.31988	0.37453
TMEM125	1	43730665	43741173	47	20	51710	0.91245	0.18077
C1orf210	1	43746054	43756334	30	13	51710	1.1284	0.12957
TIE1	1	43761566	43790281	62	12	51710	1.4286	0.076562
MPL	1	43798475	43821635	44	15	51710	1.6245	0.05214
CDC20	1	43819626	43830374	23	12	51710	0.98912	0.1613
ELOVL1	1	43827568	43838745	22	11	51710	0.89457	0.18551
MED8	1	43848079	43860483	35	15	51710	1.4184	0.078034
SZT2	1	43850556	43921418	172	27	51710	0.97532	0.1647
HYI	1	43915174	43924938	28	12	51710	1.0305	0.15139
PTPRF	1	43986708	44090843	376	40	51710	1.637	0.050813
KDM4A	1	44110797	44172689	169	36	51710	1.04	0.14918
ST3GAL3	1	44168204	44398337	766	41	51710	0.085769	0.46583
ARTN	1	44393992	44404412	39	13	51710	-0.30198	0.61866
IPO13	1	44407478	44435194	53	11	51710	0.48424	0.31411
DPH2	1	44430653	44440543	13	3	51710	0.87431	0.19098
ATP6V0B	1	44435118	44445472	18	7	51710	0.64843	0.25835
B4GALT2	1	44439874	44458343	48	15	51710	0.45942	0.32297
CCDC24	1	44452280	44463700	31	12	51710	0.70903	0.23915
SLC6A9	1	44460655	44502171	127	34	51710	1.7258	0.042187
KLF17	1	44508987	44602312	426	40	51710	-0.64427	0.7403
DMAP1	1	44674104	44687851	26	11	51710	-0.54882	0.70843
ERI3	1	44685242	44826315	378	44	51710	-0.97159	0.83437
RNF220	1	44865837	45118896	951	131	51710	-0.80405	0.78932
TMEM53	1	45117420	45145253	122	24	51710	-0.51835	0.69789
C1orf228	1	45135370	45192763	218	69	51710	-0.37783	0.64722
KIF2C	1	45200396	45234939	122	23	51710	-0.89697	0.81513
RPS8	1	45236213	45245927	34	13	51710	-0.95088	0.82917
BEST4	1	45246331	45258648	26	10	51710	-1.1728	0.87956
PLK3	1	45260638	45273167	45	12	51710	-0.76932	0.77915
BTBD19	1	45268373	45281301	42	13	51710	-0.51472	0.69662
TCTEX1D4	1	45270080	45278378	32	11	51710	-0.32222	0.62636
PTCH2	1	45284016	45314226	108	20	51710	-0.91154	0.819
EIF2B3	1	45314694	45457394	540	26	51710	-0.14974	0.55951
HECTD3	1	45466720	45482027	56	13	51710	-0.44466	0.67172
UROD	1	45472805	45482841	42	13	51710	-0.30583	0.62013
ZSWIM5	1	45480571	45677250	474	43	51710	-0.81062	0.79121
HPDL	1	45787545	45795847	15	6	51710	0.75143	0.2262
MUTYH	1	45793414	45811142	52	16	51710	1.6654	0.04792
TOE1	1	45800342	45811150	37	11	51710	1.2056	0.11398
TESK2	1	45808055	45961840	371	29	51710	1.5056	0.066082
MMACHC	1	45960856	45978239	52	15	51710	1.4657	0.071366
PRDX1	1	45975207	45993562	72	9	51710	1.789	0.03681
AKR1A1	1	46011455	46037223	105	19	51710	1.2835	0.099659
NASP	1	46044660	46086078	148	16	51710	1.3057	0.09582
CCDC17	1	46084216	46095424	52	8	51710	0.85028	0.19759
GPBP1L1	1	46091476	46158782	219	20	51710	0.69253	0.2443
TMEM69	1	46148847	46161610	42	9	51710	1.0229	0.15317
IPP	1	46158496	46221485	199	19	51710	0.95647	0.16942
MAST2	1	46264269	46503296	760	27	51710	1.3801	0.083776
PIK3R3	1	46504312	46647167	414	33	51710	1.3514	0.088288
TSPAN1	1	46635749	46653134	44	14	51710	0.36218	0.35861
POMGNT1	1	46652853	46690977	90	27	51710	-0.51564	0.69695
LURAP1	1	46664006	46688428	52	23	51710	0.32156	0.37389
RAD54L	1	46708367	46745645	62	24	51710	0.59493	0.27594
LRRC41	1	46742572	46774038	52	24	51710	0.27483	0.39172
UQCRH	1	46764324	46783948	43	18	51710	-0.0046261	0.50185
NSUN4	1	46800849	46832324	222	6	51710	2.8203	0.0023992
FAAH	1	46854939	46881020	79	19	51710	2.7223	0.0032415
DMBX1	1	46967668	46981398	60	20	51710	1.8577	0.031603
KNCN	1	47009816	47021887	59	14	51710	0.27976	0.38983
MKNK1	1	47021579	47074966	161	31	51710	0.45718	0.32377
MOB3C	1	47071887	47087563	38	7	51710	1.2261	0.11007
ATPAF1	1	47099211	47139099	156	15	51710	-0.27598	0.60872
TEX38	1	47132497	47140766	24	7	51710	1.0232	0.1531
EFCAB14	1	47139331	47189792	151	16	51710	0.34114	0.3665
CYP4B1	1	47259670	47286521	130	25	51710	-0.42459	0.66443
CYP4A11	1	47393346	47412156	73	13	51710	0.77301	0.21976
CYP4X1	1	47422036	47517923	287	35	51710	0.85047	0.19753
CYP4Z1	1	47528160	47585492	204	11	51710	0.32696	0.37185
CYP4A22	1	47598107	47616028	108	17	51710	0.74147	0.22921
PDZK1IP1	1	47647761	47660771	41	17	51710	1.5603	0.059345
TAL1	1	47680462	47702938	62	15	51710	0.76104	0.22332
STIL	1	47714311	47784819	244	24	51710	-1.521	0.93587
CMPK1	1	47794469	47846011	202	25	51710	-1.5852	0.94354
FOXE3	1	47876744	47885224	24	8	51710	-2.3443	0.99047
FOXD2	1	47896689	47907863	25	9	51710	-2.2057	0.9863
TRABD2B	1	48224700	48468009	890	64	51710	-0.084921	0.53384
SLC5A9	1	48683339	48715816	114	25	51710	-0.53218	0.7027
SPATA6	1	48759544	48942876	633	37	51710	0.25894	0.39784
AGBL4	1	48997027	50494626	3652	95	51710	-0.48628	0.68662
BEND5	1	49192038	49247547	118	28	51710	2.1291	0.016623
ELAVL4	1	50508686	50670942	346	59	51710	0.75612	0.22479
DMRTA2	1	50881723	50894119	25	7	51710	2.6829	0.0036494
FAF1	1	50905435	51430936	1161	48	51710	5.0509	2.1992e-07
CDKN2C	1	51429367	51441809	25	13	51710	4.5887	2.2304e-06
C1orf185	1	51437129	51615254	560	50	51710	4.9924	2.982e-07
RNF11	1	51696945	51740619	180	16	51710	1.7579	0.039378
TTC39A	1	51751430	51815785	226	48	51710	1.984	0.023628
EPS15	1	51818435	51990026	672	31	51710	1.5324	0.062711
OSBPL9	1	52077546	52256391	415	37	51710	3.5851	0.00016845
NRD1	1	52253364	52349609	309	35	51710	2.6536	0.0039816
RAB3B	1	52372128	52461436	305	32	51710	0.50612	0.30639
TXNDC12	1	52484303	52526843	133	22	51710	-0.58822	0.72181
KTI12	1	52496277	52504472	28	9	51710	-0.016068	0.50641
BTF3L4	1	52516857	52557888	129	19	51710	-0.86667	0.80694
ZFYVE9	1	52602678	52813858	547	39	51710	-0.85488	0.80369
CC2D1B	1	52814765	52836877	69	29	51710	-1.436	0.9245
ORC1	1	52837001	52875143	80	28	51710	-0.032967	0.51315
PRPF38A	1	52865219	52885492	38	18	51710	1.883	0.02985
ZCCHC11	1	52887447	53023764	347	36	51710	2.0329	0.021032
GPX7	1	53063043	53076223	48	9	51710	1.1268	0.12991
FAM159A	1	53093961	53134752	133	33	51710	0.25605	0.39896
COA7	1	53150514	53169038	78	18	51710	0.3902	0.34819
ZYG11B	1	53187126	53294514	394	30	51710	-0.53881	0.70499
ZYG11A	1	53303183	53361747	215	25	51710	0.22643	0.41043
ECHDC2	1	53360082	53397846	81	23	51710	0.090923	0.46378
SCP2	1	53387901	53518789	653	34	51710	-0.09903	0.53944
PODN	1	53522724	53552674	185	26	51710	0.58104	0.28061
SLC1A7	1	53551355	53613304	409	54	51710	0.58247	0.28012
CPT2	1	53657101	53681369	61	15	51710	2.8048	0.002517
C1orf123	1	53678271	53691289	32	12	51710	2.8171	0.0024229
MAGOH	1	53691064	53709282	50	13	51710	3.0964	0.00097959
LRP8	1	53706536	53798821	311	44	51710	2.9638	0.0015193
DMRTB1	1	53920072	53934658	60	14	51710	0.6838	0.24705
GLIS1	1	53970404	54208748	931	70	51710	-1.4228	0.92261
NDC1	1	54229633	54309225	221	31	51710	-1.5667	0.9414
YIPF1	1	54315892	54360487	182	20	51710	0.31798	0.37525
DIO1	1	54354860	54378263	124	17	51710	0.63307	0.26334
HSPB11	1	54385734	54416975	78	14	51710	0.97037	0.16593
LRRC42	1	54406999	54435341	70	21	51710	0.15011	0.44034
LDLRAD1	1	54471471	54488859	67	12	51710	0.81966	0.20621
TMEM59	1	54495846	54524135	87	21	51710	0.24261	0.40415
TCEANC2	1	54514274	54566916	158	31	51710	0.26712	0.39469
CDCP2	1	54603168	54623679	103	21	51710	-0.24483	0.59671
CYB5RL	1	54636509	54670746	119	35	51710	-0.91817	0.82074
MRPL37	1	54660840	54692907	137	31	51710	2.5116	0.0060085
SSBP3	1	54689604	54877068	715	122	51710	2.0406	0.020643
ACOT11	1	55002930	55101917	508	54	51710	0.57848	0.28147
FAM151A	1	55073350	55094200	105	25	51710	-0.43947	0.66984
MROH7	1	55102427	55177439	346	56	51710	-0.59006	0.72243
TTC4	1	55176495	55209830	239	11	51710	1.3973	0.081159
PARS2	1	55221071	55235226	60	11	51710	0.88836	0.18717
TTC22	1	55245252	55271941	109	21	51710	1.6641	0.048047
C1orf177	1	55266736	55309437	245	25	51710	-0.10704	0.54262
DHCR24	1	55313800	55357921	199	27	51710	0.69866	0.24238
TMEM61	1	55441271	55459466	83	10	51710	-1.1865	0.88228
BSND	1	55459617	55475965	88	18	51710	-0.037151	0.51482
PCSK9	1	55500149	55532026	158	37	51710	-0.43291	0.66746
USP24	1	55530532	55686039	455	38	51710	-0.95262	0.82961
PPAP2B	1	56958919	57050257	369	48	51710	0.99944	0.15879
PRKAA2	1	57105990	57182508	335	23	51710	-1.4564	0.92736
C1orf168	1	57182977	57290369	480	82	51710	-0.45509	0.67548
C8A	1	57315443	57385394	340	42	51710	0.15463	0.43856
C8B	1	57393383	57438213	198	45	51710	-0.31512	0.62367
DAB1	1	57458953	58721211	5076	298	51710	0.12766	0.44921
OMA1	1	58879552	59017469	676	62	51710	0.59772	0.27501
TACSTD2	1	59039595	59048166	47	9	51710	1.8747	0.030415
MYSM1	1	59118911	59170747	295	20	51710	1.4005	0.080681
JUN	1	59244963	59254785	27	11	51710	-0.79475	0.78662
FGGY	1	59757625	60229902	1533	115	51710	-0.30204	0.61869
HOOK1	1	60275458	60343550	192	34	51710	0.70607	0.24007
CYP2J2	1	60357480	60397445	103	21	51710	1.0689	0.14257
C1orf87	1	60454566	60544442	252	41	51710	-0.44345	0.67128
NFIA	1	61537946	61929960	1400	174	51710	2.2078	0.013629
TM2D1	1	62145218	62196095	183	27	51710	1.7734	0.038077
INADL	1	62203149	62631092	1856	137	51710	-0.50735	0.69404
L1TD1	1	62655474	62679500	181	29	51710	-0.23978	0.59475
KANK4	1	62700337	62790083	492	51	51710	0.78235	0.217
USP1	1	62896975	62918975	70	12	51710	-0.94367	0.82733
DOCK7	1	62918897	63159039	543	26	51710	-1.1082	0.86611
ANGPTL3	1	63058158	63073476	23	11	51710	-0.86836	0.8074
ATG4C	1	63244777	63332441	251	24	51710	-0.17389	0.56902
FOXD3	1	63783730	63792297	21	10	51710	-0.081119	0.53233
ALG6	1	63828261	63905733	227	35	51710	-0.38739	0.65077
ITGB3BP	1	63904941	63993944	280	22	51710	-0.25597	0.60101
EFCAB7	1	63984013	64052541	208	24	51710	0.022924	0.49086
PGM1	1	64053947	64127416	274	47	51710	0.37393	0.35423
ROR1	1	64234690	64648681	1381	113	51710	1.0917	0.13748
UBE2U	1	64664135	64734469	231	30	51710	-0.62342	0.7335
CACHD1	1	64931476	65160241	673	96	51710	0.59162	0.27705
RAVER2	1	65205778	65300415	229	33	51710	0.42326	0.33605
JAK1	1	65297406	65437593	498	50	51710	-0.76991	0.77932
AK4	1	65608232	65699328	316	36	51710	0.057907	0.47691
DNAJC6	1	65715133	65883052	588	45	51710	-1.1103	0.86656
LEPROT	1	65881131	66108742	790	41	51710	-0.60603	0.72775
LEPR	1	65881335	66104676	765	42	51710	-0.66844	0.74807
PDE4B	1	66253193	66841762	2041	126	51710	-0.60169	0.72631
SGIP1	1	66994066	67212268	929	36	51710	0.18702	0.42582
TCTEX1D1	1	67212978	67246230	115	19	51710	-0.12389	0.5493
INSL5	1	67261924	67271942	37	11	51710	-0.64804	0.74152
WDR78	1	67277068	67395907	323	45	51710	-1.2046	0.88583
MIER1	1	67385578	67455802	202	25	51710	-0.59867	0.7253
SLC35D1	1	67463515	67525080	224	27	51710	-0.56282	0.71322
C1orf141	1	67556359	67605654	251	27	51710	0.79478	0.21337
IL23R	1	67599590	67727162	461	49	51710	0.12001	0.45224
IL12RB2	1	67768047	67864083	337	31	51710	1.126	0.13007
SERBP1	1	67871993	67901123	51	19	51710	1.2999	0.096813
GADD45A	1	68145860	68155521	39	11	51710	-1.0589	0.85518
GNG12	1	68165649	68304436	489	54	51710	0.069793	0.47218
DIRAS3	1	68510145	68522314	39	13	51710	1.3091	0.095256
WLS	1	68562642	68703284	684	91	51710	-1.0704	0.85779
RPE65	1	68893007	68920642	107	21	51710	-0.13616	0.55415
DEPDC1	1	68938335	68967799	90	14	51710	0.25437	0.39961
LRRC7	1	70028230	70590671	2059	69	51710	0.87764	0.19007
LRRC40	1	70608985	70676361	142	26	51710	-0.81998	0.79389
SRSF11	1	70666365	70719203	106	23	51710	-0.19813	0.57853
ANKRD13C	1	70723185	70825471	249	51	51710	0.9724	0.16543
HHLA3	1	70815493	70835206	53	16	51710	2.5398	0.005546
CTH	1	70871901	70907034	115	31	51710	1.4786	0.069627
PTGER3	1	71316536	71518497	792	63	51710	-0.72528	0.76586
ZRANB2	1	71527474	71551972	64	18	51710	0.28867	0.38642
NEGR1	1	71867125	72753533	2663	137	51710	-0.076995	0.53069
LRRIQ3	1	74490199	74668871	448	31	51710	0.1602	0.43636
FPGT	1	74658896	74676033	66	7	51710	-0.12859	0.55116
FPGT-TNNI3K	1	74658896	75011616	1009	90	51710	-2.2459	0.98764
TNNI3K	1	74696071	75011616	874	86	51710	-2.2859	0.98887
ERICH3	1	75032295	75144422	266	35	51710	1.4124	0.078918
CRYZ	1	75169670	75204092	133	28	51710	-2.0196	0.97829
TYW3	1	75193836	75233861	164	24	51710	-1.6805	0.95357
LHX8	1	75589119	75628718	105	26	51710	-0.25169	0.59936
SLC44A5	1	75666316	76086698	1424	51	51710	1.7079	0.043832
ACADM	1	76185043	76230855	206	22	51710	2.4937	0.0063206
RABGGTB	1	76246879	76262275	57	16	51710	0.89686	0.1849
MSH4	1	76257556	76381081	543	31	51710	1.9714	0.024336
ASB17	1	76383058	76403116	111	24	51710	1.5496	0.06062
ST6GALNAC3	1	76535389	77101811	2268	195	51710	1.2124	0.11269
ST6GALNAC5	1	77328126	77534723	669	63	51710	0.48432	0.31408
PIGK	1	77553166	77690132	483	33	51710	-0.4846	0.68602
AK5	1	77742662	78027154	1311	93	51710	1.7669	0.038623
ZZZ3	1	78026660	78154119	292	32	51710	1.0163	0.15475
USP33	1	78160172	78230564	160	43	51710	0.61104	0.27059
FAM73A	1	78240309	78346725	255	42	51710	0.81437	0.20772
NEXN	1	78349200	78413509	168	38	51710	0.65229	0.25711
FUBP1	1	78408240	78449839	102	22	51710	-0.40795	0.65834
DNAJB4	1	78439847	78485148	139	33	51710	0.86605	0.19323
GIPC2	1	78505646	78605629	320	30	51710	3.2873	0.00050578
PTGFR	1	78951728	79007886	228	35	51710	-0.30774	0.62086
IFI44L	1	79081067	79113330	102	29	51710	1.0927	0.13726
IFI44	1	79110477	79131263	59	22	51710	0.68401	0.24698
ADGRL4	1	79353949	79477495	608	34	51710	2.0461	0.020373
ADGRL2	1	82261082	82459607	762	57	51710	1.0038	0.15773
TTLL7	1	84333557	84469850	464	27	51710	0.95842	0.16893
PRKACB	1	84538745	84705681	394	47	51710	0.48442	0.31405
SAMD13	1	84759049	84817981	192	38	51710	0.14852	0.44097
DNASE2B	1	84859215	84882191	111	18	51710	1.1839	0.11824
RPF1	1	84939920	84965533	141	29	51710	-0.6845	0.75317
GNG5	1	84962506	84977262	71	18	51710	-0.81418	0.79223
SPATA1	1	84966902	85023650	243	34	51710	-0.21827	0.58639
CTBS	1	85017304	85053039	126	23	51710	-0.28411	0.61184
SSX2IP	1	85107890	85161440	182	30	51710	2.5391	0.0055571
LPAR3	1	85277586	85363896	388	71	51710	-1.5062	0.934
MCOLN2	1	85389766	85467796	332	29	51710	1.7436	0.040613
MCOLN3	1	85482265	85519585	93	23	51710	1.55	0.060577
WDR63	1	85522993	85600321	323	42	51710	1.3195	0.093495
SYDE2	1	85621856	85672292	169	24	51710	0.9106	0.18125
C1orf52	1	85714136	85730355	63	20	51710	-0.37582	0.64648
BCL10	1	85729959	85747604	85	23	51710	-0.4054	0.65741
DDAH1	1	85782668	86049046	1047	82	51710	1.8029	0.035703
CYR61	1	86041444	86051150	25	12	51710	-1.1542	0.87578
ZNHIT6	1	86113606	86179116	211	36	51710	-0.33587	0.63152
COL24A1	1	86193416	86627121	1890	81	51710	-1.1422	0.87332
ODF2L	1	86811007	86867025	251	32	51710	-0.68231	0.75248
CLCA2	1	86884769	86923741	225	32	51710	-0.1501	0.55966
CLCA1	1	86929526	86967477	174	42	51710	0.31216	0.37746
CLCA4	1	87007759	87047937	117	25	51710	3.3499	0.00040413
SH3GLB1	1	87165253	87215367	157	33	51710	1.3731	0.084866
2015-09-01	1	87326628	87385107	221	25	51710	2.5921	0.004769
HS2ST1	1	87375335	87577181	721	31	51710	2.2343	0.01273
LOC101927844	1	87673352	87718514	185	33	51710	-2.0648	0.98053
LMO4	1	87789151	87816106	107	35	51710	2.6074	0.0045615
PKN2	1	89144876	89303438	543	19	51710	-0.64705	0.7412
GTF2B	1	89316821	89362301	169	21	51710	-0.31919	0.62521
CCBL2	1	89399956	89463643	189	28	51710	1.4463	0.074045
RBMXL1	1	89443639	89463643	55	22	51710	0.84754	0.19835
GBP3	1	89470860	89493556	67	15	51710	0.39354	0.34696
GBP1	1	89516487	89536043	90	21	51710	0.49063	0.31184
GBP2	1	89570315	89596842	100	15	51710	-0.054547	0.52175
GBP7	1	89595934	89646723	143	25	51710	0.35207	0.36239
GBP4	1	89645331	89669633	84	21	51710	0.76801	0.22124
GBP5	1	89723133	89743544	56	16	51710	-0.019921	0.50795
GBP6	1	89824436	89855219	113	23	51710	0.20726	0.4179
LRRC8B	1	89984933	90064920	248	26	51710	1.6901	0.045501
LRRC8C	1	90093644	90186594	229	25	51710	1.5515	0.060394
LRRC8D	1	90281573	90403491	309	76	51710	0.60194	0.27361
ZNF326	1	90455678	90495601	92	29	51710	0.63548	0.26256
BARHL2	1	91176079	91187794	31	16	51710	0.73173	0.23217
ZNF644	1	91379355	91492812	285	26	51710	2.6012	0.0046451
HFM1	1	91724823	91875426	503	36	51710	-0.67566	0.75037
CDC7	1	91961338	91992821	101	27	51710	-0.70996	0.76113
TGFBR3	1	92144400	92376559	963	89	51710	0.50448	0.30696
BRDT	1	92409928	92481485	290	23	51710	0.41283	0.33987
EPHX4	1	92490533	92530593	143	24	51710	0.51683	0.30264
SETSIP	1	92538593	92545968	10	6	51710	-0.68387	0.75297
BTBD8	1	92540862	92614897	209	28	51710	0.75251	0.22587
KIAA1107	1	92627609	92651780	57	12	51710	1.0754	0.14109
C1orf146	1	92678573	92712867	75	21	51710	-0.21094	0.58353
GLMN	1	92710455	92769566	115	25	51710	0.20634	0.41826
RPAP2	1	92759522	92855232	203	37	51710	0.19685	0.42197
GFI1	1	92938818	92957433	59	17	51710	-0.85191	0.80287
EVI5	1	92972753	93262961	954	30	51710	-1.3123	0.90529
RPL5	1	93292594	93308981	45	12	51710	-1.8904	0.97065
FAM69A	1	93296786	93432079	330	22	51710	-1.0563	0.85458
MTF2	1	93539792	93606138	157	26	51710	0.0045253	0.49819
TMED5	1	93613799	93651246	100	20	51710	-1.0578	0.85493
CCDC18	1	93641038	93746269	309	24	51710	-1.0614	0.85575
DR1	1	93806478	93829649	63	16	51710	-1.2942	0.9022
FNBP1L	1	93908688	94021718	224	56	51710	0.52124	0.3011
BCAR3	1	94025843	94317706	1182	45	51710	0.5306	0.29785
DNTTIP2	1	94333514	94350474	75	15	51710	1.3368	0.090649
GCLM	1	94351090	94380154	93	20	51710	1.3589	0.087085
ABCA4	1	94456893	94591705	656	108	51710	-1.0174	0.84552
ARHGAP29	1	94632963	94718251	210	53	51710	-2.2944	0.98912
ABCD3	1	94878933	94985719	197	38	51710	-0.85167	0.8028
F3	1	94993232	95012413	59	20	51710	-0.92352	0.82213
SLC44A3	1	95280898	95362303	417	72	51710	0.067031	0.47328
CNN3	1	95361007	95397735	161	41	51710	2.4666	0.0068203
ALG14	1	95446779	95543512	342	38	51710	2.6323	0.00424
TMEM56	1	95577894	95664663	322	39	51710	3.1907	0.00070973
TMEM56-RWDD3	1	95578479	95712011	504	41	51710	3.2004	0.00068613
RWDD3	1	95694711	95714281	88	22	51710	2.9646	0.0015152
PTBP2	1	97182161	97282105	330	32	51710	-0.1706	0.56773
DPYD	1	97541799	98391615	2973	180	51710	1.7731	0.038103
SNX7	1	99122236	99227556	437	38	51710	0.2554	0.39921
LPPR5	1	99354301	99475449	581	61	51710	-0.30024	0.618
LPPR4	1	99724848	99776640	213	40	51710	-0.74299	0.77126
PALMD	1	100106431	100161597	222	34	51710	-0.2726	0.60742
FRRS1	1	100172706	100237186	310	17	51710	-1.3289	0.90806
AGL	1	100310633	100391079	321	25	51710	-0.69017	0.75495
SLC35A3	1	100430345	100494035	232	21	51710	0.4619	0.32208
HIAT1	1	100498670	100550433	198	27	51710	0.67362	0.25028
SASS6	1	100547600	100603518	181	27	51710	0.086478	0.46554
TRMT13	1	100593669	100617554	75	20	51710	0.37969	0.35209
LRRC39	1	100612504	100648829	94	21	51710	0.20949	0.41703
DBT	1	100650978	100720409	177	19	51710	-0.29219	0.61493
RTCA	1	100726714	100759825	111	13	51710	-1.0091	0.84354
CDC14A	1	100805598	100987333	485	47	51710	-0.90806	0.81808
GPR88	1	100998728	101009083	33	12	51710	-0.31227	0.62258
VCAM1	1	101180196	101206101	68	30	51710	0.25186	0.40057
EXTL2	1	101336428	101366548	65	22	51710	0.80263	0.21109
SLC30A7	1	101356632	101554321	437	37	51710	0.94385	0.17262
DPH5	1	101453679	101496365	74	15	51710	0.76362	0.22255
S1PR1	1	101697305	101708576	34	18	51710	0.49577	0.31003
OLFM3	1	102266626	102467790	932	122	51710	2.1044	0.017671
COL11A1	1	103340523	103579052	1249	50	51710	1.5189	0.064392
RNPC3	1	104063323	104099361	91	28	51710	0.62774	0.26509
AMY2B	1	104090894	104123656	83	39	51710	-0.87292	0.80865
AMY2A	1	104154999	104169900	20	11	51710	1.394	0.081653
PRMT6	1	107594267	107603416	17	4	51710	-0.97003	0.83398
NTNG1	1	107677540	108025977	1110	102	51710	-0.044987	0.51794
VAV3	1	108112282	108512545	1798	126	51710	3.3264	0.00043981
SLC25A24	1	108675844	108747980	289	25	51710	-0.70517	0.75965
NBPF4	1	108764402	108791720	6	1	51710	-1.2875	0.90103
NBPF6	1	108987887	109015139	15	5	51710	-0.30608	0.62023
FAM102B	1	109097653	109183449	210	18	51710	-0.060378	0.52407
HENMT1	1	109189410	109209148	52	18	51710	0.13427	0.44659
PRPF38B	1	109229932	109245925	21	14	51710	0.11762	0.45318
FNDC7	1	109250556	109286871	111	36	51710	-0.51006	0.69499
STXBP3	1	109284285	109353648	270	15	51710	-0.36962	0.64417
AKNAD1	1	109357020	109405864	266	29	51710	1.2022	0.11464
GPSM2	1	109412972	109474544	204	30	51710	-0.88276	0.81132
CLCC1	1	109470630	109511121	167	35	51710	-0.19763	0.57833
WDR47	1	109511335	109589860	289	30	51710	0.48201	0.3149
TAF13	1	109605498	109623624	75	23	51710	-1.2492	0.89421
TMEM167B	1	109628403	109641054	51	13	51710	-0.68638	0.75376
C1orf194	1	109647073	109661484	56	14	51710	-0.7627	0.77718
KIAA1324	1	109651585	109750903	441	57	51710	-1.1272	0.87017
SARS	1	109751515	109782304	83	26	51710	-0.19431	0.57703
CELSR2	1	109787641	109819878	127	31	51710	-0.51386	0.69632
PSRC1	1	109820676	109830790	30	12	51710	-0.18566	0.57365
MYBPHL	1	109833487	109854663	73	23	51710	2.1529	0.015664
SORT1	1	109850687	109945563	188	23	51710	2.7665	0.0028333
PSMA5	1	109940153	109974108	74	16	51710	2.9248	0.0017234
SYPL2	1	110004100	110026264	71	8	51710	2.3591	0.0091589
ATXN7L2	1	110021533	110036926	36	12	51710	1.9591	0.02505
CYB561D1	1	110031658	110044563	35	14	51710	0.54613	0.29249
AMIGO1	1	110047946	110057336	36	11	51710	1.3808	0.083672
GPR61	1	110077494	110089987	34	15	51710	0.89945	0.18421
GNAI3	1	110086186	110139965	142	34	51710	2.2605	0.011895
GNAT2	1	110144389	110160705	44	16	51710	1.6376	0.050749
AMPD2	1	110157435	110176177	48	14	51710	0.70629	0.24
GSTM4	1	110193698	110209623	59	15	51710	1.214	0.11237
GSTM2	1	110205644	110228119	75	22	51710	0.83967	0.20055
GSTM1	1	110225418	110242328	85	20	51710	0.14563	0.44211
GSTM5	1	110249406	110262390	66	19	51710	0.20445	0.419
GSTM3	1	110275054	110288660	31	10	51710	0.67052	0.25126
EPS8L3	1	110291202	110311644	102	22	51710	0.5198	0.3016
CSF1	1	110448233	110475116	90	29	51710	-0.22078	0.58737
AHCYL1	1	110522387	110567864	112	23	51710	-0.20382	0.58075
STRIP1	1	110569199	110598763	90	22	51710	-0.042928	0.51712
ALX3	1	110601497	110618322	63	12	51710	-0.78388	0.78344
UBL4B	1	110650062	110658069	37	13	51710	-0.41169	0.65972
SLC6A17	1	110688132	110746324	166	30	51710	0.010759	0.49571
KCNC4	1	110748336	110778174	106	36	51710	-0.48208	0.68513
RBM15	1	110876945	110890803	37	12	51710	-0.93612	0.82539
SLC16A4	1	110903973	110938704	122	30	51710	-1.4382	0.92481
LAMTOR5	1	110942375	110955546	32	9	51710	-1.3915	0.91796
PROK1	1	110988788	111001476	59	15	51710	-1.4254	0.92298
KCNA10	1	111058339	111066797	36	16	51710	-0.85091	0.80259
KCNA2	1	111134702	111179096	165	30	51710	2.3864	0.0085082
KCNA3	1	111194682	111222655	88	18	51710	0.073646	0.47065
CD53	1	111408821	111444058	139	24	51710	1.4067	0.079759
LRIF1	1	111488312	111511825	53	25	51710	0.78764	0.21545
DRAM2	1	111658454	111687838	116	25	51710	-0.32868	0.6288
CEPT1	1	111677249	111729224	209	34	51710	0.11033	0.45607
DENND2D	1	111727091	111752160	104	42	51710	0.85872	0.19525
CHI3L2	1	111765281	111787562	118	19	51710	0.55681	0.28883
CHIA	1	111828474	111864688	288	28	51710	-0.58672	0.7213
PIFO	1	111862285	111897139	184	29	51710	-1.1201	0.86866
OVGP1	1	111955437	111975399	96	19	51710	-0.6349	0.73725
WDR77	1	111981012	111996915	52	13	51710	-0.7711	0.77968
ATP5F1	1	111986467	112006040	64	15	51710	-0.59934	0.72553
C1orf162	1	112011474	112022634	38	15	51710	0.23938	0.40541
ADORA3	1	112024470	112111602	375	58	51710	0.92829	0.17663
RAP1A	1	112157405	112258307	448	41	51710	1.4964	0.067277
FAM212B	1	112263186	112303419	191	34	51710	2.2058	0.013698
DDX20	1	112293190	112311699	85	14	51710	2.5561	0.0052928
KCND3	1	112316944	112537147	891	125	51710	2.4413	0.007318
LOC643355	1	112527593	112542964	57	21	51710	0.81905	0.20638
CTTNBP2NL	1	112933800	113005286	209	13	51710	0.068125	0.47284
WNT2B	1	113005040	113065410	186	43	51710	-0.49941	0.69125
ST7L	1	113064640	113167040	300	24	51710	-0.2336	0.59235
CAPZA1	1	113157075	113215741	121	23	51710	-0.28588	0.61251
MOV10	1	113212048	113244868	78	16	51710	0.063261	0.47478
RHOC	1	113242249	113255025	40	15	51710	-0.054986	0.52193
PPM1J	1	113251116	113262950	28	13	51710	-0.65294	0.7431
FAM19A3	1	113256619	113271357	34	12	51710	-0.76286	0.77723
SLC16A1	1	113452969	113503975	115	31	51710	1.8538	0.031886
LRIG2	1	113610792	113669324	149	29	51710	0.9375	0.17425
MAGI3	1	113928087	114230045	772	53	51710	2.488	0.0064228
PHTF1	1	114238324	114307165	168	29	51710	2.5713	0.0050654
RSBN1	1	114302954	114360070	107	25	51710	3.331	0.00043268
PTPN22	1	114354933	114419375	157	28	51710	3.545	0.00019628
BCL2L15	1	114417936	114435230	52	17	51710	3.2154	0.0006514
AP4B1	1	114435870	114452741	47	15	51710	2.8027	0.0025342
DCLRE1B	1	114442915	114458208	35	13	51710	2.752	0.0029615
HIPK1	1	114466819	114521991	117	29	51710	-0.14019	0.55574
OLFML3	1	114517030	114526375	34	18	51710	-1.1635	0.87768
SYT6	1	114630414	114701472	342	74	51710	1.1656	0.1219
TRIM33	1	114933899	115058781	438	37	51710	1.2076	0.1136
BCAS2	1	115108678	115129265	74	27	51710	1.2682	0.10237
DENND2C	1	115125655	115217732	309	34	51710	0.90199	0.18353
AMPD1	1	115214219	115243239	113	35	51710	2.0445	0.020451
NRAS	1	115245585	115264515	45	19	51710	2.9834	0.0014254
CSDE1	1	115258034	115305671	147	31	51710	4.1777	1.4722e-05
SIKE1	1	115310600	115328308	27	15	51710	2.0475	0.020305
SYCP1	1	115392455	115539491	473	37	51710	0.86562	0.19335
TSHB	1	115567445	115578430	60	9	51710	0.42348	0.33597
TSPAN2	1	115589132	115637121	233	38	51710	3.7372	9.3035e-05
NGF	1	115827037	115885857	258	46	51710	1.2885	0.09879
VANGL1	1	116179574	116242345	265	44	51710	0.76678	0.2216
CASQ2	1	116241124	116316426	410	30	51710	0.85408	0.19653
NHLH2	1	116377498	116388747	43	10	51710	1.2924	0.098115
SLC22A15	1	116514119	116614175	334	35	51710	-0.38939	0.6515
MAB21L3	1	116649376	116679361	116	28	51710	0.29835	0.38272
ATP1A1	1	116909802	116949569	111	18	51710	-0.26167	0.60321
CD58	1	117055656	117118715	113	31	51710	-0.95181	0.8294
IGSF3	1	117115520	117215377	203	55	51710	-0.35296	0.63794
C1orf137	1	117231734	117250725	53	19	51710	-0.82709	0.79591
CD2	1	117292057	117313351	68	23	51710	-0.93651	0.82549
PTGFRN	1	117447689	117534472	305	37	51710	0.95196	0.17056
CD101	1	117539372	117580673	155	34	51710	1.2008	0.11491
TTF2	1	117597910	117646992	163	33	51710	-1.3848	0.91694
TRIM45	1	117652177	117669411	68	18	51710	-1.6221	0.94761
VTCN1	1	117684709	117758582	310	47	51710	-0.94611	0.82795
MAN1A2	1	117905085	118069820	546	38	51710	-0.52051	0.69864
FAM46C	1	118143604	118172511	105	15	51710	0.52691	0.29913
GDAP2	1	118404607	118477302	226	18	51710	0.1021	0.45934
WDR3	1	118467372	118504549	117	16	51710	0.29788	0.3829
SPAG17	1	118494788	118732848	625	41	51710	0.12646	0.44968
TBX15	1	119424166	119537179	383	40	51710	2.2182	0.013272
WARS2	1	119572339	119688404	370	35	51710	-0.2019	0.58
HAO2	1	119906399	119938253	108	24	51710	-0.508	0.69427
HSD3B2	1	119952554	119967162	62	15	51710	-0.25258	0.5997
HSD3B1	1	120044826	120059181	56	10	51710	0.88634	0.18772
ZNF697	1	120160500	120195813	121	26	51710	-0.86802	0.80731
PHGDH	1	120249419	120288349	116	34	51710	-0.24587	0.59711
HMGCS2	1	120289119	120316555	84	24	51710	0.34127	0.36645
REG4	1	120335141	120359203	123	27	51710	0.93116	0.17588
NBPF7	1	120375888	120392503	64	14	51710	-0.46093	0.67757
ADAM30	1	120434656	120444147	27	9	51710	1.0955	0.13664
NOTCH2	1	120452676	120644880	229	30	51710	0.56434	0.28626
FAM72B	1	120833959	120857181	6	3	51710	0.12453	0.45045
LOC100996318	1	120919756	120927689	3	2	51710	-0.84888	0.80203
FCGR1B	1	120924628	120940944	12	7	51710	-0.037448	0.51494
PPIAL4G	1	143765644	143772881	1	1	51710	-0.79262	0.786
SRGAP2B	1	143910897	144095926	24	15	51710	-1.1438	0.87364
NBPF9	1	144806743	144831907	23	9	51710	-0.93895	0.82612
PDE4DIP	1	144849924	145081186	57	30	51710	-0.42726	0.6654
NOTCH2NL	1	145171379	145287770	7	3	51710	0.74183	0.2291
NBPF10	1	145288371	145370184	17	9	51710	1.9759	0.024085
HFE2	1	145408191	145419045	19	10	51710	1.076	0.14096
TXNIP	1	145433438	145444135	23	13	51710	0.34448	0.36524
POLR3GL	1	145454736	145481081	71	24	51710	0.56331	0.28661
ANKRD34A	1	145465508	145477147	37	18	51710	-0.31468	0.6235
LIX1L	1	145472059	145503170	82	25	51710	0.88823	0.18721
RBM8A	1	145502557	145515036	44	10	51710	0.74626	0.22776
PEX11B	1	145511165	145525232	30	8	51710	1.1178	0.13183
ITGA10	1	145519709	145545368	56	22	51710	0.76517	0.22209
ANKRD35	1	145544209	145570026	79	14	51710	0.17144	0.43194
PIAS3	1	145570257	145588046	33	19	51710	0.031436	0.48746
NUDT17	1	145584991	145594435	19	11	51710	1.3432	0.089602
POLR3C	1	145591105	145615972	40	12	51710	2.4634	0.0068807
RNF115	1	145605990	145690505	157	20	51710	1.5952	0.055338
CD160	1	145694298	145720639	53	14	51710	1.3679	0.085671
PDZK1	1	145722662	145765707	58	27	51710	1.5217	0.064036
GPR89A	1	145763095	145832103	27	13	51710	0.92135	0.17843
PRKAB2	1	146625185	146649168	117	18	51710	-0.99163	0.83931
FMO5	1	146654384	146702390	327	23	51710	-1.0419	0.85127
CHD1L	1	146709291	146768947	326	31	51710	-0.89185	0.81376
BCL9	1	147008222	147099522	342	65	51710	-0.53429	0.70343
ACP6	1	147117668	147147634	124	25	51710	-0.34874	0.63636
GJA5	1	147226832	147258165	157	27	51710	0.14448	0.44256
GJA8	1	147369946	147382896	65	19	51710	2.1111	0.017381
GPR89B	1	147395506	147467253	45	9	51710	-0.39568	0.65383
NBPF14	1	148001531	148030865	15	4	51710	0.18606	0.4262
NBPF20	1	148248749	148352262	15	11	51710	-1.1627	0.87753
NBPF15	1	148550986	148597767	16	3	51710	1.3217	0.093142
LOC645262	1	149304409	149319610	1	1	51710	-0.55631	0.711
LOC100996713	1	149368301	149385524	12	6	51710	-0.25621	0.6011
LOC642441	1	149575069	149582490	1	1	51710	-0.77795	0.7817
LOC199882	1	149692915	149706346	12	6	51710	-1.1004	0.86441
FCGR1A	1	149749232	149765574	11	4	51710	0.71512	0.23727
HIST2H2BF	1	149752745	149788965	52	9	51710	1.1194	0.13149
LOC101927767	1	149762579	149770403	4	2	51710	-0.75925	0.77615
HIST2H3D	1	149783280	149790236	16	4	51710	1.1526	0.12454
HIST2H3C	1	149810759	149817765	9	4	51710	1.5025	0.06649
HIST2H2AA3	1	149812285	149819318	12	5	51710	1.721	0.04263
HIST2H2AA4	1	149817628	149824661	6	4	51710	2.9523	0.0015773
HIST2H3A	1	149819181	149826187	4	2	51710	2.9799	0.0014418
HIST2H2AC	1	149853525	149860461	12	6	51710	1.548	0.060815
HIST2H2BE	1	149854510	149863232	16	6	51710	1.1093	0.13365
HIST2H2AB	1	149857519	149864466	13	5	51710	1.4685	0.070981
BOLA1	1	149866110	149873848	26	5	51710	0.44924	0.32663
SV2A	1	149873370	149894434	50	15	51710	0.8834	0.18851
SF3B4	1	149893709	149906449	30	4	51710	0.36004	0.35941
MTMR11	1	149899043	149913791	31	7	51710	0.2199	0.41297
OTUD7B	1	149910729	149987686	143	29	51710	1.6458	0.049905
VPS45	1	150034350	150119005	192	20	51710	5.4803	2.1233e-08
PLEKHO1	1	150117170	150133325	49	14	51710	5.5386	1.5247e-08
ANP32E	1	150189217	150213504	55	12	51710	3.3888	0.00035096
CA14	1	150224554	150238978	22	12	51710	3.3925	0.00034624
APH1A	1	150236299	150246609	18	8	51710	2.7597	0.0028924
C1orf54	1	150239687	150254835	33	12	51710	2.2603	0.011901
CIART	1	150249930	150261005	24	7	51710	1.5882	0.056119
MRPS21	1	150261262	150282914	96	14	51710	2.5766	0.0049889
PRPF3	1	150288928	150327204	156	23	51710	3.7636	8.3735e-05
RPRD2	1	150331624	150450542	487	28	51710	4.3566	6.6035e-06
TARS2	1	150454840	150481585	107	15	51710	3.8385	6.1883e-05
ECM1	1	150475487	150487765	40	11	51710	2.5311	0.0056846
ADAMTSL4	1	150516846	150534913	48	22	51710	-0.30424	0.61953
MCL1	1	150545527	150557214	35	10	51710	-0.013049	0.50521
ENSA	1	150593099	150607098	34	12	51710	-0.97217	0.83452
GOLPH3L	1	150617201	150674672	180	16	51710	-0.58086	0.71933
HORMAD1	1	150669035	150698372	102	9	51710	-0.33267	0.63031
CTSS	1	150701172	150743433	108	20	51710	-0.1763	0.56997
CTSK	1	150767184	150785917	31	12	51710	0.94741	0.17171
ARNT	1	150780681	150854244	152	25	51710	0.37761	0.35286
SETDB1	1	150893815	150938889	120	25	51710	0.64219	0.26037
CERS2	1	150936149	150952479	52	12	51710	0.37754	0.35289
ANXA9	1	150949499	150969614	65	17	51710	1.339	0.090281
FAM63A	1	150967713	150985854	59	18	51710	1.0995	0.13578
PRUNE	1	150975867	151009689	146	33	51710	0.85901	0.19517
BNIPL	1	151004029	151021576	66	22	51710	1.5869	0.056268
C1orf56	1	151015259	151025396	28	14	51710	1.4289	0.076524
CDC42SE1	1	151021947	151037125	35	12	51710	0.17995	0.4286
MLLT11	1	151027151	151042473	42	14	51710	0.89402	0.18566
GABPB2	1	151037784	151092507	197	31	51710	1.0033	0.15785
SEMA6C	1	151102661	151124146	80	20	51710	1.5204	0.064201
TNFAIP8L2	1	151124095	151134231	25	11	51710	0.95094	0.17082
TNFAIP8L2-SC	NM1 1	151124105	151144273	59	16	51710	0.86258	0.19419
LYSMD1	1	151130724	151143424	36	9	51710	0.732	0.23209
SCNM1	1	151133482	151144273	37	9	51710	0.62795	0.26502
TMOD4	1	151140963	151153547	34	16	51710	-0.51599	0.69707
VPS72	1	151147276	151167689	45	15	51710	0.065585	0.47385
PIP5K1A	1	151166021	151223507	170	30	51710	0.37336	0.35444
PSMD4	1	151222176	151241455	52	14	51710	0.14485	0.44241
ZNF687	1	151249094	151265881	25	10	51710	0.10749	0.4572
PI4KB	1	151262773	151305191	100	33	51710	0.38437	0.35035
RFX5	1	151311616	151324785	29	14	51710	0.70683	0.23984
SELENBP1	1	151335278	151350210	50	20	51710	2.7324	0.0031434
PSMB4	1	151367041	151375912	18	5	51710	3.0105	0.0013039
POGZ	1	151373700	151450753	178	20	51710	2.9494	0.0015922
CGN	1	151478331	151512668	73	22	51710	1.266	0.10275
TUFT1	1	151507781	151557559	133	26	51710	0.52115	0.30113
SNX27	1	151579454	151673059	201	35	51710	1.9382	0.026299
CELF3	1	151671034	151694290	61	16	51710	2.1965	0.014027
RIIAD1	1	151689013	151703582	37	13	51710	2.1992	0.013934
OAZ3	1	151730445	151745306	47	9	51710	3.1356	0.00085746
MRPL9	1	151730619	151741040	23	7	51710	3.2242	0.00063165
TDRKH	1	151741241	151768052	107	12	51710	2.8078	0.0024943
LINGO4	1	151771265	151782882	37	10	51710	2.0922	0.018212
RORC	1	151777047	151809348	104	30	51710	2.1318	0.016511
C2CD4D	1	151808839	151818033	35	8	51710	0.31563	0.37614
THEM5	1	151816720	151831173	51	12	51710	-0.88364	0.81156
THEM4	1	151841842	151887361	138	18	51710	0.26736	0.3946
S100A10	1	151953886	151971714	49	10	51710	-0.58242	0.71986
S100A11	1	152003482	152014511	26	5	51710	0.46186	0.32209
LOC100131107	1	152050533	152058058	11	8	51710	0.096437	0.46159
TCHHL1	1	152055120	152066540	14	9	51710	-0.27275	0.60748
TCHH	1	152077293	152092930	21	9	51710	-0.2844	0.61195
RPTN	1	152124571	152136704	15	7	51710	1.4315	0.076141
HRNR	1	152183052	152201672	79	9	51710	0.86482	0.19357
FLG	1	152273151	152302679	112	13	51710	0.79181	0.21424
FLG2	1	152319713	152337482	49	11	51710	-0.52947	0.70176
CRNN	1	152380219	152391750	41	10	51710	-1.6484	0.95037
LCE5A	1	152478320	152486153	36	9	51710	-0.46204	0.67797
CRCT1	1	152481978	152489981	38	7	51710	-0.05109	0.52037
LCE3E	1	152536675	152544229	19	11	51710	0.62554	0.26581
LCE3D	1	152550360	152557980	19	6	51710	0.025927	0.48966
LCE3C	1	152568138	152575062	3	2	51710	-1.1805	0.8811
LCE3B	1	152581287	152588074	9	6	51710	0.67454	0.24998
LCE3A	1	152593810	152600579	30	3	51710	-0.12843	0.5511
LCE2D	1	152630887	152638635	32	9	51710	-0.11618	0.54625
LCE2C	1	152642791	152650550	32	7	51710	-0.059029	0.52354
LCE2B	1	152653599	152661377	36	13	51710	0.326	0.37221
LCE2A	1	152665840	152673418	34	9	51710	-0.59135	0.72286
LCE4A	1	152676523	152683410	20	6	51710	0.95247	0.17043
C1orf68	1	152686998	152694405	37	4	51710	0.66477	0.2531
KPRP	1	152725506	152736029	47	8	51710	-0.88781	0.81268
LCE1F	1	152743848	152750945	34	10	51710	-0.13348	0.55309
LCE1E	1	152753753	152762402	45	8	51710	-0.52363	0.69973
LCE1D	1	152764227	152772157	33	12	51710	0.53066	0.29783
LCE1C	1	152775811	152784107	43	14	51710	-0.66635	0.74741
LCE1B	1	152779447	152787085	32	14	51710	-0.48501	0.68617
LCE1A	1	152794949	152802073	38	8	51710	-0.58617	0.72112
LCE6A	1	152810330	152817959	62	7	51710	-0.48888	0.68754
SMCP	1	152845798	152859023	59	10	51710	-0.21523	0.5852
IVL	1	152876039	152885862	38	6	51710	0.022536	0.49101
SPRR4	1	152938128	152946569	26	10	51710	-0.30194	0.61865
SPRR1A	1	152951564	152959790	38	5	51710	1.0817	0.13969
SPRR3	1	152969223	152977832	59	4	51710	0.79511	0.21328
SPRR1B	1	152998679	153006876	77	5	51710	0.97528	0.16471
SPRR2D	1	153010701	153018594	50	7	51710	1.0712	0.14205
SPRR2A	1	153027096	153034988	19	4	51710	1.3772	0.084218
SPRR2B	1	153041217	153049084	43	6	51710	0.84527	0.19898
SPRR2E	1	153064111	153072001	37	14	51710	0.93618	0.17459
SPRR2F	1	153083112	153090989	30	10	51710	1.9157	0.0277
SPRR2G	1	153120558	153128427	18	3	51710	2.6455	0.004078
LELP1	1	153170906	153179101	37	17	51710	0.7295	0.23285
PRR9	1	153185060	153193293	34	4	51710	-1.1032	0.86504
LOR	1	153227179	153236100	26	8	51710	-0.41007	0.65912
PGLYRP3	1	153268838	153288194	96	21	51710	2.3174	0.01024
PGLYRP4	1	153301096	153326039	143	11	51710	2.8219	0.0023869
S100A9	1	153325330	153335003	32	13	51710	3.0261	0.0012387
S100A12	1	153344684	153353075	24	7	51710	-0.41212	0.65988
S100A8	1	153361008	153400054	127	14	51710	-0.76517	0.77791
S100A7A	1	153384000	153397201	48	13	51710	-1.4952	0.93256
S100A7L2	1	153407971	153417503	27	9	51710	1.9124	0.027915
S100A7	1	153428720	153441559	39	11	51710	1.2452	0.10654
S100A6	1	153505576	153513717	24	7	51710	-0.28012	0.61031
S100A5	1	153508123	153520772	44	9	51710	-0.71697	0.7633
S100A4	1	153514595	153523282	40	5	51710	-0.60006	0.72577
S100A3	1	153518305	153526734	39	3	51710	-0.63475	0.73721
S100A2	1	153532084	153543306	36	12	51710	-0.50087	0.69177
S100A16	1	153577862	153590514	35	8	51710	-0.13384	0.55324
S100A14	1	153585231	153593808	21	4	51710	0.11956	0.45241
S100A13	1	153589775	153611582	59	10	51710	0.18863	0.42519
S100A1	1	153595873	153606013	26	7	51710	0.30041	0.38193
CHTOP	1	153601458	153620282	55	8	51710	0.33871	0.36741
SNAPIN	1	153626130	153635828	15	4	51710	0.46022	0.32268
ILF2	1	153632764	153648504	33	8	51710	0.59507	0.2759
NPR1	1	153646093	153667968	44	16	51710	-0.19544	0.57748
INTS3	1	153695526	153748055	124	22	51710	-0.36375	0.64198
SLC27A3	1	153741830	153754133	35	13	51710	1.2155	0.11209
GATAD2B	1	153775701	153900451	302	26	51710	2.177	0.014742
DENND4B	1	153900477	153924162	39	7	51710	1.4896	0.068171
CRTC2	1	153918648	153936132	25	8	51710	1.4433	0.074472
SLC39A1	1	153930075	153945660	32	10	51710	0.91322	0.18056
CREB3L4	1	153935315	153948340	25	9	51710	0.98314	0.16277
JTB	1	153945245	153956096	14	5	51710	1.1945	0.11614
RAB13	1	153952593	153963853	18	11	51710	1.8606	0.031404
RPS27	1	153958239	153966131	18	12	51710	2.2377	0.01262
NUP210L	1	153963666	154132592	342	30	51710	1.442	0.074649
TPM3	1	154126280	154169611	88	20	51710	1.4415	0.074715
C1orf189	1	154170061	154183841	28	14	51710	-0.34958	0.63667
C1orf43	1	154177683	154198273	52	18	51710	0.19914	0.42107
UBAP2L	1	154187427	154245486	141	28	51710	1.2293	0.10947
HAX1	1	154240039	154249851	13	6	51710	-0.34708	0.63574
AQP10	1	154288592	154299301	45	12	51710	2.1161	0.017169
ATP8B2	1	154293036	154325280	93	18	51710	2.0824	0.018655
IL6R	1	154372669	154443426	235	35	51710	-0.28398	0.61179
SHE	1	154440618	154479786	78	17	51710	0.021489	0.49143
TDRD10	1	154469695	154522124	196	16	51710	0.17236	0.43158
UBE2Q1	1	154519551	154536138	30	8	51710	1.2655	0.10285
CHRNB2	1	154535257	154553854	46	17	51710	2.357	0.0092121
ADAR	1	154553033	154605456	137	18	51710	1.6489	0.04958
KCNN3	1	154668438	154847754	651	121	51710	0.77915	0.21795
PMVK	1	154895708	154914484	62	15	51710	3.501	0.00023175
PBXIP1	1	154915053	154933624	35	18	51710	3.6402	0.00013624
PYGO2	1	154928002	154939258	18	8	51710	0.40741	0.34185
LOC101928120	1	154929036	154936601	11	7	51710	0.317	0.37562
SHC1	1	154933274	154951959	30	10	51710	1.311	0.094932
CKS1B	1	154942118	154953225	20	9	51710	0.87502	0.19078
FLAD1	1	154950770	154967087	30	8	51710	0.93145	0.17581
LENEP	1	154961062	154968291	14	3	51710	0.45784	0.32354
ZBTB7B	1	154970106	154992501	38	15	51710	2.5265	0.0057595
DCST2	1	154989503	155011257	66	19	51710	2.6823	0.003656
DCST1	1	155001256	155024906	53	18	51710	2.9927	0.0013828
ADAM15	1	155018748	155036752	36	15	51710	1.1643	0.12215
EFNA4	1	155031213	155043529	24	9	51710	0.7582	0.22416
EFNA3	1	155046348	155061514	32	11	51710	0.52603	0.29943
EFNA1	1	155095349	155108886	30	11	51710	1.8412	0.032794
SLC50A1	1	155102817	155112834	19	8	51710	2.2087	0.013599
DPM3	1	155110867	155117996	16	8	51710	0.80014	0.21181
KRTCAP2	1	155140384	155156331	37	13	51710	3.6225	0.00014589
TRIM46	1	155140702	155158947	42	14	51710	3.72	9.9629e-05
MUC1	1	155156800	155167768	21	11	51710	3.5323	0.00020599
THBS3	1	155163879	155182772	38	14	51710	3.8667	5.5169e-05
MTX1	1	155173490	155185125	19	8	51710	3.8387	6.184e-05
GBA	1	155202739	155219653	43	9	51710	1.8879	0.029522
FAM189B	1	155215496	155230274	38	6	51710	2.2406	0.012526
SCAMP3	1	155224270	155237176	24	7	51710	1.9192	0.027477
CLK2	1	155231159	155248305	30	7	51710	1.9413	0.026112
HCN3	1	155242218	155261139	51	10	51710	2.4744	0.0066738
PKLR	1	155257584	155283531	54	11	51710	3.4931	0.00023869
FDPS	1	155273539	155291957	34	9	51710	4.033	2.7536e-05
RUSC1	1	155285640	155302409	29	18	51710	3.5186	0.00021691
RUSC1-AS1	1	155288751	155298938	15	11	51710	2.0139	0.02201
ASH1L	1	155303552	155537324	358	56	51710	4.1425	1.7175e-05
MSTO1	1	155574961	155586258	14	9	51710	2.4043	0.0081014
YY1AP1	1	155627733	155663823	53	20	51710	3.9594	3.7575e-05
DAP3	1	155652693	155710301	105	25	51710	1.5915	0.055754
GON4L	1	155717950	155834185	265	24	51710	0.0897	0.46426
SYT11	1	155824260	155856490	61	16	51710	0.95981	0.16858
RIT1	1	155866099	155886193	46	10	51710	0.77993	0.21772
KIAA0907	1	155881334	155909209	55	12	51710	-0.14347	0.55704
RXFP4	1	155906480	155914125	12	6	51710	0.45486	0.3246
ARHGEF2	1	155914931	155958396	80	19	51710	0.057766	0.47697
SSR2	1	155977339	155995758	39	13	51710	1.0402	0.14913
UBQLN4	1	156001445	156028613	65	26	51710	1.0329	0.15082
LAMTOR2	1	156019517	156029801	18	9	51710	-0.10584	0.54214
RAB25	1	156025966	156041795	31	18	51710	-0.20548	0.5814
MEX3A	1	156040304	156056789	34	14	51710	0.88975	0.1868
LMNA	1	156047369	156111380	200	22	51710	1.5649	0.058807
SEMA4A	1	156112145	156149042	91	22	51710	0.56122	0.28732
SLC25A44	1	156158728	156184087	69	12	51710	1.0661	0.14318
PMF1	1	156177779	156211368	125	19	51710	0.97106	0.16576
PMF1-BGLAP	1	156177779	156214623	132	21	51710	0.91507	0.18008
BGLAP	1	156206951	156214623	19	10	51710	0.26757	0.39451
PAQR6	1	156211612	156222908	27	13	51710	-1.0344	0.84952
SMG5	1	156217515	156257676	124	17	51710	-0.60324	0.72682
TMEM79	1	156247704	156263734	46	9	51710	-0.77615	0.78117
GLMP	1	156260978	156270480	23	7	51710	-0.1368	0.55441
VHLL	1	156266915	156274428	22	7	51710	-0.79598	0.78698
CCT3	1	156277252	156313206	98	11	51710	-0.48748	0.68704
TSACC	1	156302105	156318286	31	8	51710	-0.2111	0.58359
RHBG	1	156333980	156356513	95	23	51710	-1.7885	0.96315
C1orf61	1	156372548	156431441	118	43	51710	-0.027298	0.51089
MEF2D	1	156432013	156475634	125	24	51710	1.0584	0.14493
IQGAP3	1	156493697	156547396	174	30	51710	0.08419	0.46645
TTC24	1	156544519	156558062	53	11	51710	-0.32609	0.62782
APOA1BP	1	156556554	156565591	44	5	51710	-0.57042	0.7158
GPATCH4	1	156562600	156576288	90	8	51710	-0.33136	0.62982
HAPLN2	1	156584085	156597017	28	5	51710	-0.1381	0.55492
BCAN	1	156606740	156630824	70	26	51710	-0.078355	0.53123
NES	1	156637055	156652189	48	9	51710	0.36558	0.35734
CRABP2	1	156667898	156680608	40	16	51710	-0.56211	0.71298
ISG20L2	1	156690187	156703577	31	15	51710	-0.0090673	0.50362
RRNAD1	1	156693263	156708252	37	15	51710	-0.24416	0.59645
MRPL24	1	156705594	156715923	24	10	51710	-1.17	0.87899
HDGF	1	156710399	156727240	44	15	51710	-0.98786	0.83839
PRCC	1	156732274	156772109	138	25	51710	-1.1588	0.87674
SH2D2A	1	156774535	156791640	45	12	51710	-0.73518	0.76889
NTRK1	1	156780542	156853142	222	52	51710	-0.16122	0.56404
INSRR	1	156809165	156833712	44	22	51710	0.2347	0.40722
PEAR1	1	156858496	156887726	124	16	51710	-0.58054	0.71923
LRRC71	1	156885400	156904381	55	10	51710	0.11031	0.45608
ARHGEF11	1	156903132	157020512	325	28	51710	0.89356	0.18578
ETV3L	1	157060335	157074600	98	16	51710	-0.47725	0.68341
ETV3	1	157092959	157113383	40	17	51710	0.023933	0.49045
FCRL5	1	157481667	157527310	228	26	51710	-1.5707	0.94188
FCRL4	1	157542039	157572870	138	18	51710	-1.2665	0.89734
FCRL3	1	157644771	157675775	86	19	51710	0.44388	0.32856
FCRL2	1	157714023	157752119	111	31	51710	1.5113	0.065352
FCRL1	1	157762693	157794940	105	17	51710	1.1625	0.12253
CD5L	1	157795361	157816634	53	16	51710	1.8199	0.034385
KIRREL	1	157958063	158067346	471	91	51710	-0.071265	0.52841
CD1D	1	158142828	158157717	49	7	51710	0.7606	0.22345
CD1A	1	158213119	158229559	61	16	51710	-0.2069	0.58196
CD1C	1	158254563	158266064	22	13	51710	-0.46193	0.67794
CD1B	1	158296240	158306321	23	11	51710	0.23946	0.40537
CD1E	1	158318486	158328843	31	11	51710	1.6937	0.045164
OR10T2	1	158366812	158374256	39	8	51710	0.19946	0.42095
OR10K2	1	158388218	158395656	39	9	51710	1.0264	0.15235
OR10K1	1	158430352	158437793	37	12	51710	1.2344	0.10853
OR10R2	1	158444668	158452175	34	8	51710	0.67017	0.25138
OR6Y1	1	158515418	158522895	33	9	51710	0.74573	0.22791
OR6P1	1	158530941	158538394	27	7	51710	1.1648	0.12205
OR10X1	1	158547209	158554689	28	10	51710	0.57681	0.28203
OR10Z1	1	158571229	158578670	20	7	51710	-0.097342	0.53877
SPTA1	1	158578996	158661506	301	40	51710	-0.69083	0.75516
OR6K2	1	158667968	158675442	18	7	51710	0.87016	0.19211
OR6K3	1	158685458	158692905	18	7	51710	1.547	0.06093
OR6K6	1	158719606	158727137	29	11	51710	0.97211	0.1655
OR6N1	1	158734034	158741472	52	12	51710	0.0089782	0.49642
OR6N2	1	158744972	158752425	40	13	51710	0.19252	0.42367
MNDA	1	158796168	158820770	88	24	51710	-0.45684	0.67611
PYHIN1	1	158896337	158948349	192	41	51710	-0.6143	0.73049
IFI16	1	158974682	159026445	271	17	51710	-0.57765	0.71825
AIM2	1	159027290	159051685	79	18	51710	-0.99434	0.83997
CADM3	1	159136377	159174432	126	37	51710	1.0963	0.13647
ACKR1	1	159168803	159177790	50	21	51710	0.47321	0.31803
FCER1A	1	159248678	159279514	117	25	51710	0.32448	0.37279
OR10J3	1	159281960	159289449	27	10	51710	1.3284	0.09203
OR10J1	1	159404512	159412100	38	16	51710	0.84717	0.19845
OR10J5	1	159503368	159510797	32	13	51710	0.13404	0.44668
APCS	1	159552616	159560161	41	13	51710	0.52957	0.2982
CRP	1	159680579	159689396	36	13	51710	-0.23301	0.59212
DUSP23	1	159745730	159753833	28	10	51710	2.1471	0.015893
FCRL6	1	159765282	159787547	111	18	51710	1.0802	0.14003
SLAMF8	1	159791440	159808782	64	21	51710	0.12109	0.45181
C1orf204	1	159802764	159830544	102	31	51710	-1.4391	0.92494
VSIG8	1	159822606	159837447	69	16	51710	-0.2847	0.61206
CFAP45	1	159840650	159874992	134	25	51710	-0.21022	0.58325
TAGLN2	1	159886397	159900332	48	19	51710	0.52399	0.30014
IGSF9	1	159895329	159920386	103	30	51710	2.5099	0.0060374
SLAMF9	1	159919782	159929044	43	9	51710	2.6624	0.0038796
PIGM	1	159995962	160006783	33	13	51710	0.87131	0.19179
KCNJ10	1	160005757	160045051	123	34	51710	1.4269	0.076804
KCNJ9	1	160046360	160060712	50	15	51710	1.8433	0.032641
IGSF8	1	160059629	160073650	25	5	51710	1.7484	0.040198
ATP1A2	1	160080520	160114881	141	35	51710	1.0025	0.15805
ATP1A4	1	160116352	160158267	232	58	51710	1.819	0.034458
CASQ1	1	160155285	160173176	67	31	51710	1.8199	0.034385
PEA15	1	160170125	160186662	33	17	51710	0.49313	0.31096
DCAF8	1	160184005	160237350	99	19	51710	0.74581	0.22789
PEX19	1	160245099	160259941	30	11	51710	0.28762	0.38682
COPA	1	160256877	160318354	141	29	51710	0.39658	0.34584
NCSTN	1	160308063	160330242	81	22	51710	0.59617	0.27553
NHLH1	1	160331861	160344138	31	11	51710	-0.29408	0.61565
VANGL2	1	160365364	160399968	96	24	51710	1.9065	0.028291
SLAMF6	1	160453320	160498052	197	32	51710	-0.35046	0.637
CD84	1	160509384	160554306	248	31	51710	-0.32946	0.6291
SLAMF1	1	160578391	160622081	181	43	51710	-0.25259	0.59971
CD48	1	160647036	160686641	222	39	51710	-0.50455	0.69306
SLAMF7	1	160703865	160726111	79	13	51710	0.12336	0.45091
LY9	1	160760864	160799545	136	16	51710	-0.2931	0.61528
CD244	1	160798450	160837692	184	23	51710	-0.79776	0.7875
ITLN1	1	160844830	160859960	94	10	51710	-0.87002	0.80785
ITLN2	1	160913310	160929589	72	21	51710	-0.54257	0.70629
F11R	1	160963501	160996133	119	17	51710	-0.072646	0.52896
TSTD1	1	161005918	161013887	29	10	51710	0.53066	0.29783
USF1	1	161007541	161020769	40	10	51710	0.45789	0.32352
ARHGAP30	1	161015231	161044760	80	27	51710	-0.038072	0.51518
PVRL4	1	161039281	161064385	69	25	51710	0.36246	0.3585
KLHDC9	1	161063151	161071638	25	12	51710	0.64933	0.25806
PFDN2	1	161068846	161092866	74	21	51710	0.89194	0.18621
NIT1	1	161082862	161096735	32	14	51710	0.28094	0.38938
DEDD	1	161089267	161108192	34	10	51710	0.57169	0.28377
UFC1	1	161118534	161130146	43	18	51710	0.62717	0.26527
USP21	1	161124248	161137016	33	14	51710	-0.10906	0.54342
PPOX	1	161130832	161149636	41	17	51710	-0.14956	0.55944
B4GALT3	1	161139600	161152758	31	12	51710	-0.2115	0.58375
ADAMTS4	1	161158038	161173845	47	20	51710	3.043	0.0011711
NDUFS2	1	161162209	161185685	73	27	51710	3.4346	0.00029673
FCER1G	1	161180087	161190538	41	17	51710	2.5766	0.0049886
APOA2	1	161190583	161198418	26	10	51710	3.8388	6.1809e-05
TOMM40L	1	161190729	161202036	35	11	51710	3.9556	3.8172e-05
NR1I3	1	161197956	161213432	61	18	51710	2.8659	0.002079
PCP4L1	1	161223517	161256740	153	26	51710	1.2719	0.10171
MPZ	1	161273025	161284762	41	15	51710	-1.1609	0.87716
SDHC	1	161279166	161336041	314	14	51710	-1.1069	0.86584
CFAP126	1	161333021	161342673	61	4	51710	-1.2355	0.89168
FCGR2A	1	161470205	161490860	73	16	51710	-0.23022	0.59104
HSPA6	1	161489036	161498187	46	14	51710	0.73156	0.23222
FCGR3A	1	161510049	161525413	43	17	51710	0.45627	0.3241
FCGR2C	1	161546129	161572510	71	16	51710	-0.098209	0.53912
FCGR3B	1	161591486	161606753	94	16	51710	-0.21896	0.58666
FCGR2B	1	161627905	161649944	45	18	51710	-0.21681	0.58582
FCRLA	1	161671762	161685642	84	24	51710	1.1467	0.12575
FCRLB	1	161686598	161699433	74	18	51710	-0.042584	0.51698
DUSP12	1	161714558	161728452	63	14	51710	-0.31686	0.62432
ATF6	1	161731034	161935360	730	31	51710	0.38981	0.34834
OLFML2B	1	161951482	161999172	217	50	51710	1.0622	0.14406
NOS1AP	1	162034581	162341313	1415	86	51710	1.763	0.038948
C1orf111	1	162342015	162352017	56	26	51710	-0.93163	0.82424
C1orf226	1	162343696	162358108	75	27	51710	-1.0798	0.85989
SH2D1B	1	162363556	162386928	91	15	51710	-1.4026	0.91963
UHMK1	1	162461964	162500919	130	12	51710	-0.27861	0.60973
UAP1	1	162526296	162571879	117	26	51710	0.70414	0.24067
DDR2	1	162597228	162757909	541	51	51710	0.1748	0.43062
HSD17B7	1	162755496	162784108	98	26	51710	1.0801	0.14006
C1orf110	1	162819266	162843605	135	24	51710	0.78633	0.21584
RGS4	1	163033396	163048092	41	14	51710	2.4701	0.0067535
RGS5	1	163110589	163296581	880	57	51710	0.77854	0.21813
NUF2	1	163286723	163327053	181	22	51710	1.5511	0.060435
PBX1	1	164523597	164822567	1087	158	51710	-2.1648	0.9848
LMX1A	1	165169604	165330952	687	78	51710	1.2072	0.11368
RXRG	1	165368659	165419592	257	32	51710	1.1792	0.11915
LRRC52	1	165508478	165534685	157	25	51710	0.76457	0.22226
MGST3	1	165595110	165626873	191	31	51710	0.3005	0.3819
ALDH9A1	1	165629949	165672900	218	31	51710	1.0256	0.15253
TMCO1	1	165692028	165743159	173	38	51710	-0.24387	0.59633
UCK2	1	165791732	165882355	327	51	51710	-1.0043	0.84237
FAM78B	1	166025163	166140992	428	36	51710	-1.6336	0.94883
POGK	1	166803681	166825209	40	12	51710	-1.2392	0.89236
TADA1	1	166824247	166850654	101	17	51710	-0.69707	0.75712
ILDR2	1	166880941	166949576	177	39	51710	-0.83167	0.7972
MAEL	1	166953394	166992951	133	26	51710	-0.70762	0.76041
GPA33	1	167020582	167064868	174	37	51710	-0.0003679	0.50015
DUSP27	1	167058314	167099902	189	31	51710	-0.15307	0.56083
POU2F1	1	167185066	167398082	632	43	51710	-0.11894	0.54734
CD247	1	167398377	167492847	440	94	51710	-1.8135	0.96512
CREG1	1	167508750	167528056	104	15	51710	-1.188	0.88258
RCSD1	1	167594474	167679433	425	83	51710	-2.0402	0.97934
MPZL1	1	167686187	167762656	295	42	51710	-1.3514	0.91171
ADCY10	1	167776857	167888608	560	77	51710	-0.30927	0.62144
MPC2	1	167884413	167911307	68	21	51710	-2.22	0.98679
DCAF6	1	167900797	168046581	411	46	51710	-1.9595	0.97498
GPR161	1	168047280	168111905	193	34	51710	-1.6207	0.94746
TIPRL	1	168143171	168172852	112	15	51710	0.105	0.45819
SFT2D2	1	168190255	168213588	63	19	51710	-0.98901	0.83867
TBX19	1	168245278	168285164	154	38	51710	-0.30542	0.61998
XCL2	1	168508503	168518235	56	12	51710	1.1923	0.11657
XCL1	1	168540711	168552815	73	18	51710	-0.12927	0.55143
DPT	1	168663195	168703442	233	43	51710	0.75359	0.22555
LOC101928596	1	169068226	169075645	56	13	51710	2.2783	0.011354
ATP1B1	1	169070947	169103460	170	37	51710	1.2213	0.11099
NME7	1	169099758	169342186	1134	38	51710	0.89621	0.18507
BLZF1	1	169332122	169367282	141	24	51710	-0.013361	0.50533
CCDC181	1	169362608	169434907	248	30	51710	0.73559	0.23099
SLC19A2	1	169431647	169460208	74	23	51710	0.74417	0.22839
F5	1	169479692	169560769	437	47	51710	0.73777	0.23033
SELP	1	169556587	169604377	201	45	51710	0.071245	0.4716
SELL	1	169658306	169685843	155	26	51710	-0.1877	0.57444
SELE	1	169690281	169708220	133	14	51710	0.46978	0.31926
C1orf112	1	169758224	169823729	296	22	51710	-0.48043	0.68454
METTL18	1	169760170	169769088	49	13	51710	-0.20721	0.58208
SCYL3	1	169820715	169868100	220	29	51710	-0.5192	0.69819
KIFAP3	1	169888961	170048882	659	24	51710	0.6508	0.25759
METTL11B	1	170110188	170138423	107	21	51710	-0.85435	0.80354
GORAB	1	170496263	170524474	61	22	51710	-0.46095	0.67758
PRRX1	1	170628313	170710041	209	45	51710	1.4515	0.073322
MROH9	1	170899612	171035406	611	41	51710	-0.64048	0.73907
FMO3	1	171055018	171088461	169	25	51710	-0.84578	0.80116
FMO2	1	171149388	171183322	212	25	51710	0.80811	0.20951
FMO1	1	171212610	171256613	184	42	51710	1.2313	0.1091
FMO4	1	171278318	171312723	101	28	51710	0.085676	0.46586
PRRC2C	1	171449652	171564150	389	33	51710	0.91614	0.1798
MYOC	1	171603057	171626773	130	27	51710	0.0082708	0.4967
VAMP4	1	171667796	171716379	168	20	51710	1.2207	0.1111
METTL13	1	171745761	171768356	99	11	51710	-0.31396	0.62322
DNM3	1	171805618	172389106	1935	115	51710	0.7594	0.22381
C1orf105	1	172384828	172439469	198	31	51710	1.8348	0.033271
PIGC	1	172409097	172418230	25	9	51710	1.495	0.067456
SUCO	1	172496494	172582473	183	36	51710	0.12438	0.45051
FASLG	1	172623185	172637513	44	14	51710	0.30444	0.3804
TNFSF18	1	173008860	173025103	54	14	51710	0.34095	0.36657
TNFSF4	1	173151370	173181471	113	27	51710	0.95141	0.1707
PRDX6	1	173441486	173459446	49	17	51710	-1.0127	0.84439
SLC9C2	1	173468104	173577233	367	27	51710	0.92464	0.17758
ANKRD45	1	173575975	173644001	178	24	51710	1.8272	0.033833
LOC730159	1	173599661	173607773	19	5	51710	1.7279	0.042001
KLHL20	1	173679063	173757460	213	29	51710	0.72235	0.23504
CENPL	1	173767188	173799325	80	16	51710	0.99157	0.1607
DARS2	1	173788719	173829182	98	19	51710	1.1803	0.11895
ZBTB37	1	173832220	173858096	101	24	51710	2.3242	0.010058
SERPINC1	1	173871438	173891516	50	13	51710	1.069	0.14254
RC3H1	1	173898852	173967210	176	22	51710	0.87269	0.19142
RABGAP1L	1	174123552	174965945	2651	40	51710	2.9595	0.0015408
GPR52	1	174412212	174420183	18	11	51710	1.6769	0.046779
CACYBP	1	174963571	174982663	52	20	51710	1.657	0.048761
MRPS14	1	174980594	174997591	54	22	51710	2.5537	0.0053287
TNN	1	175031994	175118702	405	44	51710	1.8136	0.034867
KIAA0040	1	175124623	175167229	167	24	51710	2.1735	0.014871
TNR	1	175290435	175717752	1853	183	51710	1.3401	0.090112
RFWD2	1	175912467	176181386	952	56	51710	2.6261	0.004318
PAPPA2	1	176427307	176816237	1118	62	51710	-1.1816	0.88132
ASTN1	1	176824941	177139024	1056	88	51710	-1.8457	0.96754
BRINP2	1	177135058	177253058	284	41	51710	-0.33085	0.62962
SEC16B	1	177891325	177944188	257	46	51710	-2.0891	0.98165
RASAL2	1	178057864	178450149	1010	39	51710	-0.3161	0.62404
LINC00083	1	178461534	178473769	51	20	51710	-0.18807	0.57459
TEX35	1	178477212	178494135	57	16	51710	0.49081	0.31178
RALGPS2	1	178689300	178892475	537	37	51710	-0.43651	0.66877
ANGPTL1	1	178817170	178845215	59	16	51710	0.10758	0.45716
FAM20B	1	178989939	179047202	234	30	51710	0.40231	0.34373
TOR3A	1	179045415	179068658	83	22	51710	0.77906	0.21797
ABL2	1	179066962	179203819	409	29	51710	0.76188	0.22307
SOAT1	1	179257849	179329315	351	28	51710	1.5933	0.05555
AXDND1	1	179329855	179525370	1283	30	51710	1.8417	0.032762
NPHS2	1	179518174	179550086	146	25	51710	1.3865	0.082793
TDRD5	1	179555748	179661907	401	27	51710	2.7698	0.0028042
FAM163A	1	179691912	179786833	419	59	51710	0.59418	0.2762
TOR1AIP2	1	179807602	179852867	151	26	51710	-0.79671	0.78719
TOR1AIP1	1	179846177	179890712	170	27	51710	-1.0763	0.85911
CEP350	1	179918908	180085515	586	35	51710	-1.6802	0.95354
QSOX1	1	180118968	180170930	324	32	51710	0.1508	0.44007
LHX4	1	180194433	180245688	271	55	51710	-1.3587	0.91288
ACBD6	1	180255852	180477022	829	38	51710	-0.67293	0.74951
XPR1	1	180596146	180860915	1000	42	51710	1.1605	0.12292
KIAA1614	1	180877313	180922245	173	53	51710	-1.0391	0.85061
STX6	1	180940664	180997074	129	24	51710	0.14545	0.44218
MR1	1	180997561	181032574	150	34	51710	-1.0498	0.85311
IER5	1	181052638	181061479	27	11	51710	-1.058	0.85497
CACNA1E	1	181447447	181777420	1234	114	51710	1.3054	0.095873
ZNF648	1	182022205	182035847	32	7	51710	-0.093948	0.53742
GLUL	1	182349339	182366341	76	15	51710	0.94492	0.17235
TEDDM1	1	182365752	182374751	42	12	51710	0.94386	0.17262
RGSL1	1	182414256	182531232	469	31	51710	0.83188	0.20274
RNASEL	1	182541269	182563420	67	21	51710	0.90048	0.18393
RGS16	1	182566258	182578548	32	13	51710	-0.25599	0.60102
RGS8	1	182611536	182658502	157	27	51710	1.6126	0.053418
NPL	1	182753584	182801019	176	29	51710	1.0672	0.14294
DHX9	1	182803439	182858617	172	30	51710	0.56987	0.28438
SHCBP1L	1	182867500	182927553	186	34	51710	0.099086	0.46053
LAMC1	1	182987572	183116227	586	16	51710	0.58794	0.27829
LAMC2	1	183142952	183215762	356	32	51710	-0.73478	0.76876
NMNAT2	1	183215872	183392634	668	50	51710	-1.2895	0.90138
SMG7	1	183436506	183524828	174	45	51710	-0.63401	0.73696
NCF2	1	183523197	183565056	155	32	51710	0.78848	0.21521
ARPC5	1	183593828	183610076	103	5	51710	-0.57515	0.71741
RGL1	1	183600208	183899166	1119	72	51710	0.43342	0.33235
APOBEC4	1	183613910	183627448	76	5	51710	-0.50258	0.69237
COLGALT2	1	183897488	184011904	512	67	51710	-0.1507	0.55989
TSEN15	1	184015811	184044846	81	28	51710	-0.28246	0.6112
C1orf21	1	184351150	184599655	867	59	51710	0.49815	0.30919
EDEM3	1	184658125	184729041	326	15	51710	0.046964	0.48127
FAM129A	1	184758659	184948718	734	67	51710	0.29369	0.3845
RNF2	1	185009482	185073240	168	34	51710	-0.21304	0.58435
TRMT1L	1	185085717	185131230	132	21	51710	-0.1969	0.57805
SWT1	1	185121155	185262413	445	27	51710	-0.14014	0.55573
IVNS1ABP	1	185264020	185291461	76	22	51710	0.43018	0.33353
HMCN1	1	185698683	186161585	1062	66	51710	-0.94383	0.82737
PRG4	1	186260405	186285188	67	18	51710	-1.4278	0.92332
TPR	1	186279284	186349883	212	29	51710	-0.97558	0.83536
C1orf27	1	186339890	186392003	129	28	51710	-1.1	0.86434
OCLM	1	186364704	186372087	18	9	51710	-1.6661	0.95216
PDC	1	186411198	186435240	53	15	51710	-0.099528	0.53964
PTGS2	1	186639444	186654559	47	9	51710	-0.23673	0.59357
PLA2G4A	1	186793032	186959613	661	72	51710	1.2868	0.09909
LOC101929766	1	189233712	189309663	301	15	51710	0.83374	0.20221
BRINP3	1	190065292	190452534	1059	54	51710	0.6184	0.26816
RGS18	1	192122592	192156445	63	17	51710	2.8871	0.0019439
RGS21	1	192281122	192337915	181	28	51710	0.92209	0.17824
RGS1	1	192539857	192550659	41	11	51710	-0.56627	0.7144
RGS13	1	192600268	192630941	149	18	51710	-0.55114	0.70923
RGS2	1	192773169	192782907	23	8	51710	-1.2999	0.90317
UCHL5	1	192979996	193034237	121	21	51710	1.2272	0.10987
TROVE2	1	193023552	193062407	104	21	51710	0.9389	0.17389
GLRX2	1	193064095	193080659	48	12	51710	1.2177	0.11167
CDC73	1	193086088	193225445	433	31	51710	1.4517	0.073297
B3GALT2	1	193146360	193160743	32	8	51710	1.6526	0.04921
KCNT2	1	196193413	196582690	1011	31	51710	-0.43593	0.66856
CFH	1	196616008	196718134	367	27	51710	1.1499	0.1251
CFHR3	1	196738925	196764703	136	7	51710	-0.14439	0.5574
CFHR1	1	196783861	196802819	103	5	51710	0.31857	0.37502
CFHR4	1	196852144	196889343	87	20	51710	0.48931	0.31231
CFHR2	1	196907888	196929856	57	16	51710	0.55943	0.28793
CFHR5	1	196941667	196980304	114	23	51710	-0.36017	0.64064
F13B	1	197006377	197041568	92	14	51710	0.68252	0.24746
ASPM	1	197051757	197120824	140	17	51710	0.23072	0.40877
ZBTB41	1	197121314	197174672	125	24	51710	0.5896	0.27773
CRB1	1	197165592	197449085	683	72	51710	2.1641	0.015229
DENND1B	1	197472378	197749623	555	34	51710	2.3481	0.0094335
C1orf53	1	197866682	197877997	28	14	51710	0.49636	0.30982
LHX9	1	197876635	197906106	87	25	51710	0.93001	0.17618
NEK7	1	198121108	198293050	644	34	51710	2.7601	0.0028891
ATP6V1G3	1	198490852	198515075	67	17	51710	2.4562	0.0070204
PTPRC	1	198603098	198728105	435	43	51710	0.37622	0.35338
NR5A2	1	199991730	200148052	740	88	51710	-2.2811	0.98873
ZNF281	1	200372575	200384186	20	8	51710	1.6071	0.054011
KIF14	1	200519125	200594862	326	30	51710	2.9678	0.0014996
DDX59	1	200608435	200644126	123	22	51710	2.7762	0.0027501
CAMSAP2	1	200703686	200831332	377	40	51710	3.7358	9.3548e-05
GPR25	1	200837083	200844806	32	14	51710	4.057	2.485e-05
C1orf106	1	200855627	200886364	119	33	51710	2.2554	0.012053
KIF21B	1	200937014	200997828	242	36	51710	0.98488	0.16234
CACNA1S	1	201007135	201086694	373	69	51710	-0.48958	0.68779
ASCL5	1	201081581	201089500	25	7	51710	-0.5195	0.69829
TMEM9	1	201102400	201145710	200	42	51710	-0.55996	0.71225
IGFN1	1	201154952	201199580	226	48	51710	-0.88325	0.81145
PKP1	1	201247580	201303621	283	24	51710	-1.3896	0.91767
TNNT2	1	201326636	201351836	140	26	51710	0.20144	0.42018
LAD1	1	201348466	201373669	97	29	51710	0.12055	0.45202
TNNI1	1	201371395	201395874	74	26	51710	0.029783	0.48812
PHLDA3	1	201433107	201443299	46	14	51710	-0.28861	0.61356
CSRP1	1	201451158	201481387	155	29	51710	-0.80127	0.78851
NAV1	1	201503243	201797602	1100	120	51710	-0.84833	0.80187
IPO9	1	201793288	201854922	163	39	51710	1.6766	0.046808
SHISA4	1	201852797	201863215	30	14	51710	1.4204	0.077748
LMOD1	1	201864084	201920716	190	44	51710	0.82131	0.20574
TIMM17A	1	201919619	201941289	72	21	51710	-0.76351	0.77742
RNPEP	1	201946766	201976775	181	25	51710	-0.41918	0.66246
ELF3	1	201974647	201987816	53	18	51710	-0.1051	0.54185
GPR37L1	1	202087029	202100134	71	20	51710	-0.032865	0.51311
ARL8A	1	202101032	202118871	56	21	51710	-0.42398	0.66421
PTPN7	1	202114641	202135716	90	39	51710	-1.1943	0.88383
LGR6	1	202158118	202290389	447	62	51710	-1.295	0.90234
UBE2T	1	202299285	202316094	37	12	51710	-0.51075	0.69524
PPP1R12B	1	202312830	202559197	565	35	51710	-0.5825	0.71989
SYT2	1	202558224	202684551	417	65	51710	-0.55708	0.71126
KDM5B	1	202695032	202782549	293	27	51710	-1.0529	0.85381
RABIF	1	202845910	202863385	42	10	51710	-0.85074	0.80254
KLHL12	1	202858730	202902766	131	16	51710	-0.90959	0.81848
ADIPOR1	1	202908460	202932700	89	19	51710	0.53229	0.29726
CYB5R1	1	202929501	202941404	35	11	51710	0.79826	0.21236
TMEM183A	1	202971520	202995476	64	19	51710	0.16419	0.43479
PPFIA4	1	202990649	203049364	251	48	51710	2.3477	0.0094439
MYOG	1	203050757	203060166	37	19	51710	-1.5817	0.94314
ADORA1	1	203091833	203138033	181	43	51710	-0.57316	0.71673
MYBPH	1	203135439	203149969	58	21	51710	0.69692	0.24293
CHI3L1	1	203146559	203160978	65	16	51710	-0.39972	0.65532
CHIT1	1	203183707	203203860	88	26	51710	-1.1191	0.86846
BTG2	1	203269664	203280230	30	11	51710	-0.57378	0.71694
FMOD	1	203308249	203325557	86	21	51710	-0.48156	0.68494
PRELP	1	203439883	203461980	93	19	51710	0.47067	0.31894
OPTC	1	203458271	203479577	97	18	51710	-0.28458	0.61202
ATP2B4	1	203590915	203714709	475	79	51710	-2.0424	0.97944
LAX1	1	203729284	203747000	78	13	51710	-0.71457	0.76256
ZC3H11A	1	203759665	203824756	258	21	51710	0.21319	0.41559
ZBED6	1	203761651	203771090	37	5	51710	0.29972	0.3822
SNRPE	1	203825740	203841780	66	10	51710	0.42094	0.3369
SOX13	1	204037237	204098371	226	65	51710	-0.75692	0.77545
ETNK2	1	204098690	204126307	95	36	51710	0.30948	0.37848
REN	1	204122444	204140465	76	15	51710	-0.307	0.62058
KISS1	1	204157969	204170619	50	12	51710	-0.90928	0.8184
GOLT1A	1	204165788	204188220	76	25	51710	-1.0023	0.84191
PLEKHA6	1	204186479	204334057	621	49	51710	1.5092	0.065627
PPP1R15B	1	204368281	204385945	54	22	51710	-0.90026	0.81601
PIK3C2B	1	204390256	204468943	320	38	51710	-0.32421	0.62711
MDM4	1	204480507	204597631	471	38	51710	1.4605	0.072083
LRRN2	1	204584798	204659597	294	43	51710	1.2643	0.10307
NFASC	1	204792782	204993450	945	83	51710	1.0275	0.1521
CNTN2	1	205007340	205048673	189	32	51710	-0.83894	0.79925
TMEM81	1	205050757	205058588	34	9	51710	2.0139	0.022008
RBBP5	1	205053770	205096150	161	25	51710	1.5554	0.059927
DSTYK	1	205110131	205185727	226	24	51710	1.4017	0.08051
TMCC2	1	205192038	205243971	188	29	51710	1.0897	0.13792
NUAK2	1	205269691	205295883	113	24	51710	0.69056	0.24492
KLHDC8A	1	205303693	205331218	153	26	51710	-0.21766	0.58615
LEMD1	1	205349006	205396214	174	26	51710	-0.95131	0.82928
CDK18	1	205468684	205503421	184	47	51710	0.04235	0.48311
MFSD4	1	205533112	205573546	177	36	51710	-1.4692	0.92911
ELK4	1	205575571	205607971	105	24	51710	-1.3467	0.91097
SLC45A3	1	205625479	205654630	114	32	51710	1.4392	0.075047
NUCKS1	1	205680447	205724372	153	35	51710	0.68745	0.2459
RAB29	1	205735614	205749615	62	18	51710	1.248	0.10602
SLC41A1	1	205756721	205787887	108	30	51710	2.6032	0.0046181
PM20D1	1	205795650	205824276	94	30	51710	0.49192	0.31139
SLC26A9	1	205880676	205917588	209	39	51710	-1.0791	0.85973
FAM72A	1	206133911	206156574	1	1	51710	0.87092	0.1919
AVPR1B	1	206219283	206232982	78	11	51710	-1.3285	0.908
C1orf186	1	206237372	206293236	177	33	51710	-0.61889	0.73201
CTSE	1	206312459	206333604	49	11	51710	-0.49633	0.69017
IKBKE	1	206638586	206671723	156	43	51710	-0.018124	0.50723
RASSF5	1	206675866	206764116	287	41	51710	0.88389	0.18838
EIF2D	1	206763474	206790904	116	24	51710	-0.41786	0.66197
DYRK3	1	206803881	206824729	42	14	51710	-1.3917	0.91799
MAPKAPK2	1	206853295	206909130	187	36	51710	0.2798	0.38982
IL10	1	206939448	206950839	46	12	51710	0.06581	0.47376
IL19	1	206967215	207017826	184	35	51710	-0.36558	0.64266
IL20	1	207033699	207044068	31	16	51710	-0.8355	0.79828
IL24	1	207065630	207078984	43	8	51710	-1.1266	0.87004
FCMR	1	207075130	207100378	64	17	51710	-1.0862	0.86131
PIGR	1	207100367	207124814	75	19	51710	-0.88434	0.81174
FCAMR	1	207129812	207148970	76	16	51710	-0.57238	0.71647
C1orf116	1	207190366	207213555	105	12	51710	0.76999	0.22065
PFKFB2	1	207202761	207255868	175	24	51710	1.0496	0.14694
YOD1	1	207215694	207231325	39	16	51710	1.2476	0.10609
C4BPB	1	207257210	207274838	43	13	51710	-0.082625	0.53292
C4BPA	1	207272583	207319817	157	31	51710	0.49019	0.312
CD55	1	207489817	207535811	93	16	51710	0.66442	0.25321
CR2	1	207622645	207664740	131	26	51710	-0.98409	0.83746
CR1	1	207664473	207816610	382	39	51710	0.21316	0.4156
CR1L	1	207813458	207898536	441	32	51710	1.3015	0.096547
CD46	1	207920383	207970361	159	28	51710	2.7036	0.0034294
CD34	1	208058383	208089742	125	26	51710	0.0036501	0.49854
PLXNA2	1	208194087	208422665	891	100	51710	0.092265	0.46324
MIR205HG	1	209597168	209607394	26	10	51710	0.78619	0.21588
CAMK1G	1	209752045	209788784	163	33	51710	-0.14019	0.55575
LAMB3	1	209786715	209830820	212	39	51710	-1.6442	0.94993
G0S2	1	209843670	209851235	24	9	51710	0.90844	0.18182
HSD11B1	1	209854525	209909795	162	30	51710	3.6367	0.00013807
TRAF3IP3	1	209924393	209957168	129	20	51710	2.7569	0.0029177
C1orf74	1	209954162	209962890	23	6	51710	0.089285	0.46443
IRF6	1	209957468	209984520	102	15	51710	0.97307	0.16526
DIEXF	1	209996312	210032410	171	21	51710	0.38923	0.34855
SYT14	1	210106519	210339136	779	42	51710	1.7014	0.044436
SERTAD4	1	210401195	210421752	58	27	51710	0.1719	0.43176
HHAT	1	210496596	210851138	1855	153	51710	1.2655	0.10285
KCNH1	1	210850157	211312457	1923	120	51710	0.21396	0.41529
RCOR3	1	211427708	211491227	266	31	51710	1.0094	0.1564
TRAF5	1	211494849	211549903	172	39	51710	1.6699	0.047466
RD3	1	211648364	211671259	100	26	51710	0.22736	0.41007
SLC30A1	1	211746881	211757099	29	12	51710	-0.19422	0.577
NEK2	1	211830098	211853972	81	20	51710	-1.7198	0.95726
LPGAT1	1	211915299	212053531	549	40	51710	-1.6834	0.95385
INTS7	1	212112241	212214002	422	30	51710	-0.26704	0.60528
DTL	1	212203919	212279687	296	30	51710	0.025787	0.48971
PPP2R5A	1	212453879	212536705	277	30	51710	-0.17776	0.57054
TMEM206	1	212536316	212593267	189	39	51710	-0.051562	0.52056
NENF	1	212601229	212621221	87	21	51710	0.15158	0.43976
ATF3	1	212733676	212795619	298	48	51710	0.53514	0.29628
FAM71A	1	212792789	212801620	34	12	51710	0.45929	0.32301
BATF3	1	212858259	212878327	103	25	51710	1.6089	0.053815
NSL1	1	212897995	212970139	401	24	51710	-0.38282	0.64907
TATDN3	1	212960170	212991667	179	18	51710	-0.2422	0.59569
SPATA45	1	213001983	213025991	136	22	51710	-0.10978	0.54371
FLVCR1	1	213026597	213074205	323	18	51710	0.65224	0.25712
VASH2	1	213118887	213166486	187	40	51710	0.26569	0.39524
ANGEL2	1	213164024	213194168	61	16	51710	0.73652	0.23071
RPS6KC1	1	213219588	213448308	480	49	51710	-0.12144	0.54833
PROX1	1	214156278	214216353	167	32	51710	1.9896	0.023319
SMYD2	1	214449565	214511977	252	29	51710	0.11362	0.45477
PTPN14	1	214520140	214730024	1009	92	51710	-0.77384	0.78049
CENPF	1	214771522	214839414	315	27	51710	0.27393	0.39207
KCNK2	1	215173885	215411936	963	53	51710	-1.0277	0.84795
KCTD3	1	215735528	215796649	138	16	51710	0.24735	0.40232
USH2A	1	215794736	216601738	3179	218	51710	-0.46192	0.67793
ESRRG	1	216675088	217316097	2810	215	51710	0.38639	0.3496
GPATCH2	1	217602334	217809426	767	76	51710	0.57445	0.28283
SPATA17	1	217799684	218041992	997	53	51710	-0.7708	0.77959
RRP15	1	218453629	218512825	139	16	51710	0.90995	0.18143
TGFB2	1	218513676	218619461	350	67	51710	0.47699	0.31668
LYPLAL1	1	219342192	219387707	119	26	51710	-1.4697	0.92917
SLC30A10	1	220086106	220106993	71	20	51710	-1.1982	0.88458
EPRS	1	220140440	220225000	388	22	51710	-0.089459	0.53564
BPNT1	1	220229324	220268249	127	33	51710	1.4666	0.071247
IARS2	1	220262455	220322883	184	31	51710	1.7859	0.037057
RAB3GAP2	1	220320110	220450843	361	33	51710	1.1019	0.13525
MARK1	1	220696568	220839299	356	25	51710	2.7646	0.0028495
C1orf115	1	220858628	220873999	62	14	51710	0.45805	0.32346
2002-03-01	1	220916325	220959657	358	17	51710	0.48019	0.31555
2001-03-01	1	220955039	220989241	224	29	51710	-0.34068	0.63333
HLX	1	221047743	221059901	44	14	51710	-0.64421	0.74028
DUSP10	1	221873264	221921204	183	49	51710	-0.31205	0.6225
HHIPL2	1	222694102	222726444	169	20	51710	3.4526	0.00027756
TAF1A	1	222729490	222768438	129	21	51710	2.4648	0.0068539
MIA3	1	222786444	222842851	169	23	51710	2.1644	0.015216
AIDA	1	222839855	222891602	115	28	51710	1.9039	0.028462
BROX	1	222880906	222910029	64	18	51710	1.7364	0.041242
FAM177B	1	222905558	222928432	59	21	51710	2.2619	0.01185
DISP1	1	222983342	223180837	773	53	51710	-0.33354	0.63064
TLR5	1	223281248	223321624	186	22	51710	-1.4718	0.92946
SUSD4	1	223392661	223542564	470	45	51710	-0.71681	0.76325
CCDC185	1	223561715	223570312	26	7	51710	-0.092041	0.53667
CAPN8	1	223713472	223858436	402	42	51710	2.2622	0.011843
CAPN2	1	223884295	223965220	327	22	51710	-0.14502	0.55765
TP53BP2	1	223966095	224038674	211	30	51710	-0.41658	0.66151
FBXO28	1	224296789	224351249	272	22	51710	-0.079869	0.53183
DEGS1	1	224365910	224382643	48	11	51710	-0.5637	0.71352
NVL	1	224413536	224522891	353	46	51710	0.67947	0.24842
CNIH4	1	224539513	224568654	114	23	51710	1.6207	0.052546
WDR26	1	224571345	224627001	153	22	51710	2.5216	0.0058405
LOC101928291	1	224616806	224649098	109	17	51710	2.5506	0.0053775
CNIH3	1	224729563	224929769	776	47	51710	-0.60669	0.72797
DNAH14	1	225112356	225588496	2089	49	51710	0.030532	0.48782
LBR	1	225587704	225621557	123	28	51710	0.41593	0.33873
ENAH	1	225673034	225845845	536	33	51710	2.4803	0.0065644
SRP9	1	225960515	225979668	80	22	51710	0.22409	0.41134
EPHX1	1	225992797	226034764	219	60	51710	0.42744	0.33453
TMEM63A	1	226031733	226075420	168	21	51710	1.6492	0.049557
LEFTY1	1	226072482	226081846	44	7	51710	1.0532	0.14613
PYCR2	1	226106077	226117040	35	16	51710	-1.4951	0.93256
LEFTY2	1	226122798	226134083	29	10	51710	-0.58128	0.71947
SDE2	1	226168903	226192099	58	20	51710	-0.060042	0.52394
H3F3A	1	226245408	226261203	41	17	51710	0.95158	0.17066
ACBD3	1	226330880	226379423	158	29	51710	0.42602	0.33505
MIXL1	1	226406325	226416256	17	5	51710	1.7101	0.043627
LIN9	1	226417350	226502789	188	37	51710	1.9955	0.022996
PARP1	1	226546892	226600801	181	20	51710	1.6107	0.053619
C1orf95	1	226731501	226798415	266	43	51710	1.3486	0.088738
ITPKB	1	226817891	226932028	316	55	51710	1.2782	0.1006
PSEN2	1	227052885	227085304	146	25	51710	0.83395	0.20215
ADCK3	1	227079589	227176746	338	67	51710	-0.35381	0.63826
CDC42BPA	1	227176066	227511193	2018	30	51710	0.47467	0.31751
ZNF678	1	227746220	227866644	476	35	51710	-0.31614	0.62405
JMJD4	1	227917390	227928284	46	15	51710	-0.20665	0.58186
SNAP47	1	227917697	227970432	229	38	51710	0.20882	0.4173
PRSS38	1	227998418	228035671	170	34	51710	-0.89861	0.81557
WNT9A	1	228107665	228140676	136	23	51710	1.1632	0.12237
LOC101060022	1	228151662	228160559	40	5	51710	0.43085	0.33329
WNT3A	1	228189723	228250472	180	29	51710	0.50993	0.30505
LOC100506571	1	228260110	228269258	14	8	51710	0.88157	0.189
ARF1	1	228265361	228288413	56	19	51710	-0.17035	0.56763
C1orf35	1	228286928	228298112	29	14	51710	0.083172	0.46686
MRPL55	1	228292880	228302037	21	13	51710	-0.6099	0.72903
GUK1	1	228322668	228338156	37	14	51710	-0.75693	0.77545
GJC2	1	228332415	228349027	37	14	51710	-0.90549	0.8174
IBA57	1	228348429	228371458	58	20	51710	-0.17235	0.56842
OBSCN	1	228390740	228568077	687	45	51710	-0.92007	0.82123
LOC101927401	1	228547680	228559500	53	15	51710	-0.21463	0.58497
TRIM11	1	228579873	228599584	49	12	51710	-0.083568	0.5333
TRIM17	1	228593358	228609583	43	14	51710	0.2848	0.3879
HIST3H3	1	228611046	228618026	41	13	51710	0.60326	0.27317
HIST3H2BB	1	228640808	228647759	15	6	51710	0.23216	0.40821
HIST3H2A	1	228643565	228650560	13	6	51710	0.35274	0.36214
RNF187	1	228669277	228699098	107	29	51710	-0.28492	0.61215
BTNL10	1	228696560	228704699	22	11	51710	-0.78688	0.78432
RHOU	1	228775394	228883916	309	39	51710	-0.32961	0.62915
RAB4A	1	229401809	229443141	111	18	51710	0.097424	0.46119
SPHAR	1	229435129	229442751	19	7	51710	-0.86278	0.80587
CCSAP	1	229455252	229483688	84	15	51710	0.25766	0.39833
ACTA1	1	229565492	229574858	34	11	51710	-0.92733	0.82312
NUP133	1	229575544	229649088	277	20	51710	-0.63825	0.73835
ABCB10	1	229650829	229699442	131	22	51710	-0.59938	0.72554
TAF5L	1	229727358	229766794	116	19	51710	-0.21637	0.58565
URB2	1	229756981	229797446	118	18	51710	-0.13928	0.55539
GALNT2	1	230197956	230419375	1124	100	51710	-1.0807	0.86009
PGBD5	1	230455892	230566674	575	71	51710	0.10578	0.45788
COG2	1	230773202	230831231	244	48	51710	0.95889	0.16881
AGT	1	230836769	230855336	121	24	51710	0.82508	0.20466
CAPN9	1	230878089	230939249	379	47	51710	-0.40052	0.65561
C1orf198	1	230971365	231010335	209	37	51710	-0.85034	0.80243
TTC13	1	231040487	231119618	360	29	51710	0.68128	0.24785
ARV1	1	231109823	231137979	121	20	51710	-0.020845	0.50832
FAM89A	1	231153204	231180995	165	37	51710	-1.7323	0.95839
TRIM67	1	231293674	231358814	257	37	51710	0.671	0.25111
LOC149373	1	231318345	231328373	57	13	51710	0.74742	0.22741
C1orf131	1	231358009	231381933	71	17	51710	0.065438	0.47391
GNPAT	1	231371919	231415219	123	16	51710	0.64912	0.25813
EXOC8	1	231466982	231478578	36	9	51710	-1.6283	0.94827
SPRTN	1	231468682	231507797	131	15	51710	-0.82819	0.79622
EGLN1	1	231497997	231565790	350	13	51710	0.60542	0.27245
TSNAX	1	231659399	231703770	84	28	51710	1.6184	0.052789
DISC1	1	231757561	232178518	1558	153	51710	0.28059	0.38951
SIPA1L2	1	232532211	232770907	1109	110	51710	4.1125	1.9571e-05
MAP10	1	232935638	232947592	34	8	51710	-0.73484	0.76878
NTPCR	1	233081277	233116048	109	17	51710	1.9664	0.024628
PCNXL2	1	233118355	233436459	1494	106	51710	0.99059	0.16094
KIAA1804	1	233458514	233522394	269	27	51710	-0.88206	0.81113
KCNK1	1	233744750	233809758	314	66	51710	-1.2959	0.90249
SLC35F3	1	234035679	234461762	2121	162	51710	-0.6278	0.73493
COA6	1	234503932	234521295	73	10	51710	-0.17093	0.56786
TARBP1	1	234525559	234619863	508	63	51710	-0.21807	0.58631
IRF2BP2	1	234738515	234750271	32	13	51710	0.88006	0.18941
TOMM20	1	235271156	235297256	79	13	51710	0.17151	0.43191
RBM34	1	235292998	235329571	111	19	51710	-0.29665	0.61663
ARID4B	1	235328710	235496532	560	31	51710	-1.054	0.85405
GGPS1	1	235486753	235509347	87	19	51710	-0.8389	0.79924
TBCE	1	235525728	235613780	335	31	51710	0.17247	0.43154
B3GALNT2	1	235609005	235672781	214	29	51710	-0.37233	0.64518
GNG4	1	235709485	235819054	460	57	51710	1.8342	0.033314
LYST	1	235822831	236052008	476	45	51710	1.5253	0.063592
NID1	1	236137630	236233481	408	57	51710	-0.46239	0.6781
GPR137B	1	236300832	236416814	574	44	51710	0.01961	0.49218
ERO1LB	1	236376922	236450339	420	17	51710	-0.73956	0.77022
EDARADD	1	236552680	236649508	514	55	51710	0.74784	0.22728
LGALS8	1	236676514	236717781	293	27	51710	0.21636	0.41435
HEATR1	1	236710805	236772841	441	23	51710	-0.33847	0.63249
ACTN2	1	236844754	236929431	392	53	51710	-1.0621	0.85589
MTR	1	236953581	237068781	417	28	51710	-1.2675	0.89752
MT1HL1	1	237165903	237172718	34	11	51710	1.2881	0.098858
RYR2	1	237200510	237998788	3737	295	51710	0.54998	0.29117
ZP4	1	238039664	238059222	119	26	51710	1.3994	0.08085
CHRM3	1	239544876	240080250	1971	161	51710	0.18543	0.42645
FMN2	1	240250185	240639991	1686	125	51710	1.2605	0.10374
GREM2	1	240651373	240780462	524	93	51710	-0.343	0.6342
RGS7	1	240937317	241525505	2641	230	51710	2.364	0.0090386
FH	1	241659357	241688085	76	20	51710	-0.38553	0.65008
KMO	1	241690324	241760449	299	60	51710	0.29147	0.38535
OPN3	1	241754952	241808701	208	53	51710	0.41792	0.338
CHML	1	241790666	241804232	58	18	51710	0.097216	0.46128
WDR64	1	241810580	241966935	710	88	51710	0.041634	0.4834
EXO1	1	242006491	242054741	258	27	51710	1.5686	0.058376
BECN2	1	242116069	242123864	71	9	51710	-0.29264	0.6151
MAP1LC3C	1	242157292	242169630	71	17	51710	0.96339	0.16768
PLD5	1	242250189	242692998	2189	155	51710	1.263	0.1033
CEP170	1	243286230	243424284	304	33	51710	-0.31556	0.62383
SDCCAG8	1	243414307	243664893	645	62	51710	0.74299	0.22875
AKT3	1	243650035	244019381	864	48	51710	2.787	0.00266
ZBTB18	1	244207241	244222278	21	14	51710	-0.64924	0.74191
C1orf100	1	244510937	244553890	244	40	51710	0.86042	0.19478
ADSS	1	244570294	244620436	157	30	51710	2.0296	0.021197
C1orf101	1	244619673	244805164	745	42	51710	-0.53076	0.70221
DESI2	1	244811352	244873835	198	33	51710	-0.79566	0.78688
COX20	1	244993608	245009859	62	11	51710	-0.04891	0.5195
HNRNPU	1	245012102	245032827	46	14	51710	-0.73905	0.77006
EFCAB2	1	245128171	245290030	601	47	51710	0.23627	0.40661
KIF26B	1	245313287	245867928	2852	273	51710	1.2008	0.11492
SMYD3	1	245911142	246675644	4338	145	51710	1.9267	0.027007
TFB2M	1	246702363	246734565	234	34	51710	-0.30791	0.62092
CNST	1	246724639	246833384	437	46	51710	-0.2153	0.58523
SCCPDH	1	246882378	246932939	226	29	51710	1.8238	0.034089
KIF28P	1	246933400	247008474	362	43	51710	-0.20374	0.58072
AHCTF1	1	247000900	247099726	314	43	51710	-0.2922	0.61493
ZNF695	1	247107349	247176395	351	42	51710	0.97324	0.16522
ZNF670	1	247196440	247247115	305	23	51710	-0.13858	0.55511
ZNF669	1	247261764	247272685	43	10	51710	1.8499	0.032162
C1orf229	1	247271962	247280719	41	8	51710	1.073	0.14165
ZNF124	1	247283777	247340529	257	25	51710	1.6551	0.048956
VN1R5	1	247414374	247421947	27	7	51710	-0.88507	0.81194
ZNF496	1	247459217	247500294	157	31	51710	0.33307	0.36954
NLRP3	1	247574247	247613910	207	53	51710	-0.70328	0.75906
OR2B11	1	247612831	247620284	90	14	51710	-0.21456	0.58495
OR2W5	1	247649370	247657211	28	12	51710	0.087219	0.46525
GCSAML	1	247665417	247742490	306	58	51710	0.8901	0.18671
OR2C3	1	247691934	247702141	38	13	51710	1.5797	0.057087
OR2G2	1	247746662	247754115	32	14	51710	-0.30332	0.61918
OR2G3	1	247763888	247771317	22	11	51710	-0.74778	0.7727
TRIM58	1	247798007	248044940	1414	64	51710	-2.1593	0.98459
OR13G1	1	247833920	247841343	56	7	51710	-0.69497	0.75646
OR6F1	1	247873631	247881057	23	6	51710	-0.36408	0.6421
OR1C1	1	247919264	247926708	39	13	51710	-1.5882	0.94388
OR14A16	1	247976602	247984031	50	7	51710	-0.73499	0.76883
OR11L1	1	248002730	248010198	36	9	51710	-1.2172	0.88824
OR2W3	1	248053889	248061333	36	8	51710	-0.6232	0.73342
OR2T8	1	248075963	248086758	63	12	51710	-0.9055	0.8174
OR2L13	1	248095493	248265724	687	45	51710	0.25776	0.3983
OR2L8	1	248107160	248114598	52	6	51710	1.5477	0.060848
OR2AK2	1	248123634	248131141	64	8	51710	1.4223	0.077467
OR2L5	1	248180250	248187688	29	10	51710	-1.2428	0.89303
OR2L2	1	248196474	248204107	20	9	51710	-0.44654	0.67239
OR2L3	1	248218984	248226422	26	5	51710	0.14936	0.44064
OR2M5	1	248303450	248310888	24	6	51710	0.52962	0.29819
OR2M2	1	248338288	248345831	40	10	51710	0.56531	0.28593
OR2M3	1	248361370	248368808	42	9	51710	0.51058	0.30482
OR2M4	1	248397231	248404666	27	7	51710	-0.97962	0.83636
OR2T33	1	248434654	248442116	22	7	51710	0.73598	0.23087
OR2T12	1	248456418	248463880	35	7	51710	0.19254	0.42366
OR2M7	1	248485432	248492870	37	4	51710	-0.00090178	0.50036
OR14C36	1	248507077	248514515	48	4	51710	0.18525	0.42651
OR2T4	1	248519883	248527429	56	7	51710	1.0754	0.14111
OR2T6	1	248545910	248553336	57	9	51710	2.4057	0.008071
OR2T1	1	248564296	248571905	40	6	51710	2.1309	0.01655
OR2T2	1	248611099	248618573	1	1	51710	-0.023815	0.5095
OR2T3	1	248631652	248639108	58	8	51710	2.329	0.0099297
OR2T5	1	248646890	248654337	3	1	51710	0.054039	0.47845
OR2G6	1	248679948	248687398	16	7	51710	-1.3677	0.9143
OR2T29	1	248720345	248727792	4	2	51710	-0.52664	0.70078
OR2T34	1	248735602	248743058	45	9	51710	0.10853	0.45679
OR2T10	1	248754631	248762069	29	8	51710	-0.7101	0.76118
OR2T11	1	248787979	248795429	38	8	51710	0.82659	0.20424
OR2T35	1	248800088	248807559	4	2	51710	0.6764	0.24939
OR2T27	1	248811732	248819185	52	16	51710	0.40696	0.34202
OR14I1	1	248843080	248867258	123	10	51710	-0.34364	0.63444
LYPD8	1	248901216	248908171	43	11	51710	0.10531	0.45807
SH3BP5L	1	249103145	249125154	75	12	51710	-0.12784	0.55086
ZNF672	1	249127409	249145216	52	23	51710	0.45	0.32636
ZNF692	1	249142703	249158315	44	14	51710	0.40136	0.34408
PGBD2	1	249195395	249216953	81	17	51710	-1.5401	0.93823
FAM110C	2	37314	52042	38	12	51710	0.76494	0.22215
SH3YL1	2	216636	269820	153	23	51710	1.0034	0.15783
ACP1	2	259869	279783	60	15	51710	1.1377	0.12762
FAM150B	2	278061	294002	38	10	51710	1.0473	0.14749
LOC101927262	2	285342	294420	17	5	51710	0.87499	0.19079
LOC100996637	2	490265	498131	43	14	51710	0.84145	0.20005
TMEM18	2	666293	682439	58	15	51710	0.50136	0.30806
SNTG2	2	941554	1372901	2365	90	51710	-1.5537	0.93987
LOC101060391	2	943820	952797	37	9	51710	-1.0003	0.84142
[truncated: 16,109 more rows]

## Sheet: Supplementary Table 2b
Supplementary Table 2b - ADHD MAGMA gene-based association
GENE	CHR	START	STOP	NSNPS	NPARAM	N	ZSTAT	P
SAMD11	1	854993	881461	5	1	53293	-1.041	0.85106
NOC2L	1	878083	899679	30	2	53293	-1.4754	0.92995
KLHL17	1	890967	902599	22	2	53293	-1.4268	0.92318
PLEKHN1	1	896872	911988	16	2	53293	-0.81982	0.79384
PERM1	1	909079	922473	25	4	53293	1.4667	0.071225
HES4	1	932842	941608	23	4	53293	1.8277	0.033795
ISG15	1	943847	951420	11	3	53293	0.30551	0.37999
AGRN	1	950503	992999	21	3	53293	-0.4645	0.67886
C1orf159	1	1015698	1056736	76	3	53293	1.2135	0.11247
TTLL10	1	1104286	1134815	46	5	53293	-1.4261	0.92307
TNFRSF18	1	1137388	1147163	6	1	53293	-0.79254	0.78598
TNFRSF4	1	1145206	1154703	14	1	53293	-0.48162	0.68496
SDF4	1	1150788	1172447	76	2	53293	-0.040753	0.51625
B3GALT6	1	1162629	1171921	24	2	53293	-0.16782	0.56664
FAM132A	1	1176326	1187102	25	2	53293	0.17137	0.43197
UBE2J2	1	1187792	1214234	37	5	53293	-0.60642	0.72788
SCNN1D	1	1210816	1228909	22	3	53293	-1.1303	0.87082
ACAP3	1	1226264	1248304	20	3	53293	-0.66569	0.7472
PUSL1	1	1238962	1248557	10	3	53293	-0.39351	0.65303
CPSF3L	1	1245465	1265067	19	3	53293	0.26889	0.39401
CPTP	1	1255136	1265776	14	2	53293	0.43064	0.33337
TAS1R3	1	1261726	1271344	15	3	53293	0.40725	0.34191
DVL1	1	1269158	1289509	27	3	53293	0.62171	0.26707
MXRA8	1	1286571	1302183	45	5	53293	0.74664	0.22764
AURKAIP1	1	1307610	1315818	28	4	53293	0.72631	0.23383
CCNL2	1	1319591	1339718	32	5	53293	0.84065	0.20027
MRPL20	1	1335776	1347693	32	4	53293	0.77779	0.21835
ANKRD65	1	1352300	1361824	23	3	53293	0.33845	0.36751
TMEM88B	1	1356508	1364667	13	4	53293	0.083859	0.46658
VWA1	1	1365903	1379762	19	2	53293	-1.0135	0.84458
ATAD3C	1	1373152	1407038	40	2	53293	-0.71057	0.76133
ATAD3B	1	1402139	1446352	43	6	53293	-0.1304	0.55188
ATAD3A	1	1442523	1471567	67	6	53293	-0.095087	0.53788
TMEM240	1	1468658	1480740	18	3	53293	-0.52031	0.69858
SSU72	1	1475553	1515262	98	7	53293	-0.10386	0.54136
SLC35E2B	1	1589986	1629243	17	1	53293	1.1394	0.12726
CDK11A	1	1632322	1660999	64	2	53293	0.51205	0.30431
SLC35E2	1	1654777	1682438	43	4	53293	0.016949	0.49324
NADK	1	1681171	1716508	63	6	53293	-0.69928	0.75781
GNB1	1	1715225	1827552	117	10	53293	-0.57085	0.71595
CALML6	1	1841266	1850233	23	4	53293	0.35022	0.36309
TMEM52	1	1847529	1855740	31	4	53293	-0.17923	0.57112
CFAP74	1	1851890	1940276	249	19	53293	1.3539	0.087881
GABRD	1	1945768	1963692	20	2	53293	0.26559	0.39528
PRKCZ	1	1976909	2118334	300	16	53293	-1.2127	0.88738
LOC100506504	1	2111750	2120812	12	3	53293	-0.67315	0.74957
C1orf86	1	2114399	2149159	44	8	53293	-0.53073	0.7022
SKI	1	2155134	2243152	96	11	53293	0.74149	0.2292
MORN1	1	2250219	2328190	67	9	53293	2.2126	0.013462
RER1	1	2318214	2338383	15	3	53293	0.012944	0.49484
PEX10	1	2334741	2349010	9	2	53293	0.042583	0.48302
PLCH2	1	2402754	2438464	47	7	53293	1.003	0.15793
PANK4	1	2438475	2463061	39	4	53293	2.0655	0.019439
HES5	1	2458684	2466684	14	2	53293	0.48402	0.31419
TNFRSF14	1	2482291	2496768	22	2	53293	1.435	0.075638
FAM213B	1	2512899	2524408	29	4	53293	1.9472	0.025758
MMEL1	1	2520578	2569499	153	7	53293	2.2897	0.011019
TTC34	1	2571307	2711230	191	13	53293	1.6253	0.052046
ACTRT2	1	2933046	2940967	14	2	53293	-0.41505	0.66095
PRDM16	1	2980565	3356685	777	82	53293	1.9173	0.027601
ARHGEF16	1	3366147	3399177	92	8	53293	0.63978	0.26116
MEGF6	1	3403006	3533059	66	13	53293	-1.1523	0.8754
TPRG1L	1	3536556	3548195	32	7	53293	-0.53932	0.70517
WRAP73	1	3545831	3571671	41	8	53293	-0.81833	0.79342
TP73	1	3564129	3654265	92	20	53293	-0.16638	0.56607
CCDC27	1	3663965	3689709	68	12	53293	-0.69338	0.75596
SMIM1	1	3684352	3694046	39	10	53293	-0.76832	0.77885
LRRC47	1	3695284	3718068	94	13	53293	-0.92977	0.82375
CEP104	1	3727145	3778797	311	15	53293	0.66077	0.25438
DFFB	1	3768845	3803493	165	18	53293	-0.3839	0.64947
C1orf174	1	3804197	3821857	59	7	53293	-0.15794	0.56275
AJAP1	1	4710105	4845351	545	66	53293	-0.92824	0.82336
NPHP4	1	5921370	6057618	377	17	53293	0.90096	0.1838
KCNAB2	1	6047358	6162753	194	29	53293	1.1616	0.12271
CHD5	1	6160347	6245194	264	25	53293	0.66894	0.25177
RPL22	1	6243580	6264679	21	2	53293	0.017456	0.49304
RNF207	1	6261189	6282859	3	1	53293	-0.63529	0.73738
ICMT	1	6279753	6301044	6	2	53293	-0.061447	0.5245
HES3	1	6299252	6307138	5	1	53293	0.3283	0.37134
GPR153	1	6305906	6326035	22	2	53293	-0.60313	0.72679
ACOT7	1	6322832	6458826	354	18	53293	0.18394	0.42703
HES2	1	6473792	6489724	52	7	53293	-0.30691	0.62054
ESPN	1	6479836	6522504	109	10	53293	-0.49858	0.69096
TNFRSF25	1	6519287	6532432	30	4	53293	-1.6832	0.95384
PLEKHG5	1	6524652	6585121	130	16	53293	-1.3415	0.91013
NOL9	1	6579907	6619658	122	3	53293	-0.16343	0.56491
TAS1R1	1	6609987	6641317	68	6	53293	-0.33207	0.63008
ZBTB48	1	6635051	6650840	21	9	53293	-0.38701	0.65063
KLHL21	1	6649284	6667958	33	9	53293	-0.58597	0.72105
PHF13	1	6668756	6685593	32	6	53293	-0.03836	0.5153
THAP3	1	6679925	6697146	37	6	53293	-0.14744	0.55861
DNAJC11	1	6692728	6766966	163	17	53293	0.68211	0.24759
CAMTA1	1	6840384	7831266	2357	165	53293	0.17193	0.43175
VAMP3	1	7826329	7842992	44	10	53293	1.629	0.051655
PER3	1	7839413	7906741	243	28	53293	0.68969	0.2452
UTS2	1	7906172	7918551	60	15	53293	1.6171	0.052923
TNFRSF9	1	7974431	8008225	63	8	53293	-1.4518	0.92672
PARK7	1	8016714	8046842	54	7	53293	0.017246	0.49312
ERRFI1	1	8070279	8091393	23	4	53293	-0.20077	0.57956
SLC45A1	1	8373171	8405727	97	14	53293	0.33634	0.36831
RERE	1	8410964	8882699	667	25	53293	0.67895	0.24859
ENO1	1	8919559	8944151	36	5	53293	-1.2396	0.89244
CA6	1	9000893	9036651	87	17	53293	0.22243	0.41199
SLC2A7	1	9061859	9091404	67	17	53293	1.6815	0.046334
SLC2A5	1	9095505	9136763	132	17	53293	0.99183	0.16064
GPR157	1	9161972	9194229	63	7	53293	-0.46637	0.67952
H6PD	1	9289822	9332896	110	15	53293	-1.3742	0.91531
SPSB1	1	9330202	9431091	380	56	53293	1.0194	0.154
SLC25A33	1	9594528	9644331	57	5	53293	-1.2507	0.89447
TMEM201	1	9643932	9676435	35	4	53293	-0.18034	0.57156
PIK3CD	1	9706789	9790672	134	21	53293	0.11933	0.45251
CLSTN1	1	9787579	9889550	106	8	53293	0.19925	0.42103
CTNNBIP1	1	9906834	9975316	57	6	53293	0.56975	0.28442
LZIC	1	9980668	10008460	53	7	53293	1.453	0.07311
NMNAT1	1	9998486	10047056	79	9	53293	0.1395	0.44453
RBP7	1	10052255	10077578	43	4	53293	-0.84268	0.8003
UBE4B	1	10088041	10242797	272	14	53293	-0.87605	0.8095
KIF1B	1	10265606	10443164	538	18	53293	0.016565	0.49339
PGD	1	10453884	10482065	63	7	53293	0.4787	0.31608
APITD1	1	10484944	10511739	76	6	53293	1.5519	0.060345
APITD1-CORT	1	10485159	10513560	78	6	53293	1.6063	0.054105
CORT	1	10504776	10513560	17	3	53293	2.0966	0.018015
DFFA	1	10519088	10537613	23	5	53293	1.5144	0.064956
PEX14	1	10530003	10692315	317	19	53293	1.9396	0.026215
CASZ1	1	10695161	10861733	212	36	53293	-0.10042	0.53999
C1orf127	1	11005030	11047094	150	15	53293	0.56733	0.28524
TARDBP	1	11067462	11087049	38	4	53293	0.74409	0.22841
MASP2	1	11085080	11112296	54	5	53293	0.98788	0.16161
SRM	1	11113149	11125091	22	4	53293	1.3998	0.080788
EXOSC10	1	11125175	11164961	106	5	53293	1.4486	0.073718
MTOR	1	11165088	11327614	307	7	53293	0.0061725	0.49754
ANGPTL7	1	11244346	11257538	17	1	53293	0.21027	0.41673
UBIAD1	1	11328255	11349991	25	3	53293	-0.00096031	0.50038
PTCHD2	1	11534295	11599140	155	13	53293	-0.28013	0.61031
FBXO2	1	11706424	11719888	4	2	53293	-0.49347	0.68916
FBXO44	1	11709432	11724884	8	2	53293	-0.53609	0.70405
FBXO6	1	11719150	11735911	17	3	53293	-0.14096	0.55605
MAD2L2	1	11733037	11756678	20	5	53293	-1.2428	0.89303
DRAXIN	1	11746781	11781836	63	10	53293	0.15253	0.43938
AGTRAP	1	11791142	11812328	1	1	53293	0.90324	0.1832
C1orf167	1	11818827	11851142	148	10	53293	0.69817	0.24253
MTHFR	1	11844287	11871160	110	11	53293	1.0699	0.14233
CLCN6	1	11861153	11904701	211	14	53293	1.0866	0.13862
NPPA	1	11904266	11912840	28	6	53293	-0.90929	0.8184
NPPB	1	11916021	11923992	18	4	53293	-1.5511	0.93956
KIAA2013	1	11978145	11991485	38	8	53293	0.011265	0.49551
PLOD1	1	11989724	12037099	114	11	53293	-0.79577	0.78692
MFN2	1	12035238	12075072	98	9	53293	-1.1273	0.87019
MIIP	1	12074299	12093606	37	7	53293	-0.10008	0.53986
TNFRSF8	1	12118434	12205764	106	22	53293	1.2319	0.10898
TNFRSF1B	1	12222044	12270779	105	10	53293	-1.5302	0.93702
VPS13D	1	12285101	12573599	280	13	53293	0.90722	0.18215
DHRS3	1	12626439	12682820	143	24	53293	1.61	0.053699
AADACL4	1	12699566	12728597	48	3	53293	-0.28054	0.61047
AADACL3	1	12771118	12790226	62	8	53293	-0.80774	0.79038
C1orf158	1	12801163	12822602	63	7	53293	0.47582	0.3171
PRAMEF12	1	12829984	12839549	28	4	53293	0.51264	0.3041
PRAMEF1	1	12846546	12858277	34	4	53293	1.4416	0.074707
PRAMEF11	1	12882968	12896264	3	1	53293	2.4399	0.0073459
HNRNPCL1	1	12905761	12913578	57	2	53293	0.4798	0.31568
PRAMEF2	1	12911941	12923264	72	6	53293	1.4634	0.07168
PRAMEF4	1	12937533	12951025	30	4	53293	1.7368	0.04121
PRAMEF10	1	12951227	12963094	1	1	53293	0.23888	0.4056
HNRNPCL2	1	13181460	13189326	16	3	53293	0.43735	0.33093
LRRC38	1	13799945	13845242	77	17	53293	0.80767	0.20964
PDPN	1	13905252	13945952	97	18	53293	-1.4811	0.93071
PRDM2	1	14021714	14153074	310	21	53293	-1.5789	0.94282
KAZN	1	14214646	15446044	3708	257	53293	0.90448	0.18287
TMEM51	1	15474028	15548474	359	26	53293	0.22086	0.4126
C1orf195	1	15489192	15503120	61	10	53293	0.057754	0.47697
FHAD1	1	15568730	15726267	361	36	53293	0.16604	0.43406
EFHD2	1	15731391	15758339	54	13	53293	1.3035	0.096202
CTRC	1	15759938	15774653	23	5	53293	-0.88027	0.81064
CELA2A	1	15778223	15800086	80	14	53293	-0.89028	0.81334
CELA2B	1	15797596	15819395	66	10	53293	-0.99434	0.83997
CASP9	1	15816396	15856407	140	8	53293	-0.80134	0.78853
DNAJC16	1	15848343	15899728	128	10	53293	-1.0778	0.85943
AGMAT	1	15896694	15916605	94	7	53293	-1.2734	0.89855
DDI2	1	15938953	15997039	128	6	53293	-0.35259	0.6378
RSC1A1	1	15981364	15989717	13	2	53293	-0.46157	0.6778
PLEKHM2	1	16005632	16062764	160	12	53293	-1.2461	0.89364
SLC25A34	1	16057721	16069384	14	3	53293	0.40559	0.34252
TMEM82	1	16063987	16075792	23	7	53293	0.39959	0.34473
FBLIM1	1	16078107	16114589	72	11	53293	0.09234	0.46321
UQCRHL	1	16132157	16139194	28	4	53293	-0.88857	0.81288
SPEN	1	16169359	16268451	146	16	53293	0.67156	0.25093
ZBTB17	1	16266864	16307627	61	11	53293	0.69376	0.24392
TBC1D3P6	1	16297626	16325201	91	12	53293	1.3846	0.083088
C1orf64	1	16325731	16334684	59	8	53293	1.5017	0.066587
HSPB7	1	16339023	16351084	78	9	53293	0.17796	0.42938
CLCNKA	1	16343486	16362048	110	13	53293	-0.092598	0.53689
CLCNKB	1	16365231	16385321	176	19	53293	-0.52281	0.69945
FAM131C	1	16382764	16405127	88	10	53293	-1.1139	0.86734
EPHA2	1	16449332	16487582	57	11	53293	-0.56855	0.71517
ARHGEF19	1	16523099	16544104	70	8	53293	-0.15634	0.56212
ANO7P1	1	16549843	16558528	21	2	53293	2.2649	0.011761
RSG1	1	16556682	16568659	24	6	53293	1.6732	0.047143
FBXO42	1	16571839	16683965	224	12	53293	0.88161	0.18899
SZRD1	1	16688525	16726143	68	8	53293	-0.13042	0.55188
SPATA21	1	16720601	16768919	120	20	53293	-1.1543	0.87581
NECAP2	1	16762167	16788085	54	10	53293	-0.64716	0.74123
FAM231B	1	16860561	16867698	7	2	53293	-1.3409	0.91003
FAM231A	1	16994498	17001507	1	1	53293	0.026573	0.4894
CROCC	1	17243445	17300974	81	10	53293	0.35425	0.36157
MFAP2	1	17299497	17313081	31	6	53293	2.4519	0.0071047
ATP13A2	1	17310953	17343467	60	8	53293	2.3712	0.008865
SDHB	1	17343717	17385665	134	13	53293	-0.443	0.67112
PADI2	1	17391756	17450948	251	15	53293	-0.44276	0.67103
PADI1	1	17526621	17574001	124	27	53293	-0.22104	0.58747
PADI3	1	17570593	17612228	182	25	53293	0.75623	0.22476
PADI4	1	17629690	17691995	318	22	53293	0.72936	0.23289
PADI6	1	17693741	17729695	194	16	53293	0.73524	0.2311
RCC2	1	17731751	17771250	82	10	53293	0.66972	0.25152
ARHGEF10L	1	17841693	18025870	265	20	53293	-0.34325	0.63429
ACTL8	1	18076808	18155058	177	17	53293	0.04577	0.48175
IGSF21	1	18429240	18706477	736	90	53293	1.3181	0.093734
KLHDC7A	1	18802424	18814040	68	8	53293	0.17556	0.43032
PAX7	1	18952500	19076860	199	28	53293	1.671	0.04736
TAS1R2	1	19164593	19191155	138	23	53293	-1.242	0.89287
ALDH4A1	1	19196424	19234293	135	16	53293	-0.059425	0.52369
IFFO2	1	19229274	19287826	148	22	53293	0.62483	0.26604
UBR4	1	19399500	19541812	268	17	53293	-0.29035	0.61423
EMC1	1	19540658	19583053	130	16	53293	1.0281	0.15194
MRTO4	1	19573075	19588122	81	12	53293	0.67164	0.25091
AKR7A3	1	19607557	19620280	45	6	53293	0.4508	0.32607
AKR7A2	1	19627702	19643640	50	13	53293	0.93619	0.17459
PQLC2	1	19633740	19660425	120	17	53293	0.35786	0.36022
CAPZB	1	19663767	19817066	527	23	53293	1.473	0.070373
MINOS1	1	19918471	19957815	87	12	53293	0.84034	0.20036
MINOS1-NBL1	1	19918471	19986449	184	27	53293	0.85329	0.19675
NBL1	1	19964723	19986449	70	17	53293	0.47126	0.31873
HTR6	1	19986780	20007555	44	5	53293	2.042	0.020578
TMCO4	1	20007206	20131424	284	28	53293	0.37488	0.35387
RNF186	1	20139022	20146771	39	8	53293	1.0149	0.15507
OTUD3	1	20203356	20240938	80	13	53293	-0.13261	0.55275
PLA2G2E	1	20245300	20255110	23	7	53293	0.51436	0.3035
PLA2G2A	1	20300424	20311932	20	8	53293	-0.78375	0.78341
PLA2G5	1	20381157	20419894	120	17	53293	-0.56811	0.71502
PLA2G2D	1	20437643	20451059	8	3	53293	-1.2602	0.8962
PLA2G2F	1	20460823	20478379	13	6	53293	-1.5551	0.94004
PLA2G2C	1	20488984	20506687	45	9	53293	-1.4327	0.92402
UBXN10	1	20507578	20524040	16	3	53293	0.17327	0.43122
VWA5B1	1	20612412	20683162	254	24	53293	2.2965	0.010823
CAMK2N1	1	20807384	20817728	14	4	53293	1.3612	0.086729
MUL1	1	20824441	20839674	35	8	53293	1.3545	0.087785
FAM43B	1	20873932	20883013	33	6	53293	1.5733	0.057824
CDA	1	20910444	20946901	165	22	53293	1.5299	0.063023
PINK1	1	20954948	20979504	93	12	53293	0.52645	0.29929
DDOST	1	20976760	20993037	52	7	53293	0.07302	0.4709
KIF17	1	20988975	21049317	182	35	53293	0.20809	0.41758
SH2D5	1	21044725	21064133	49	11	53293	0.54817	0.29179
HP1BP3	1	21067670	21118808	97	13	53293	0.62158	0.26711
EIF4G3	1	21131285	21508381	688	21	53293	0.25716	0.39853
ECE1	1	21542240	21677034	313	31	53293	-0.34373	0.63448
NBPF3	1	21761583	21812893	167	14	53293	1.3095	0.095178
ALPL	1	21830475	21906405	305	28	53293	0.4833	0.31444
RAP1GAP	1	21921208	22001010	293	43	53293	-0.11227	0.54469
USP48	1	22003291	22114688	338	28	53293	-0.8164	0.79286
LDLRAD2	1	22133758	22153214	61	20	53293	0.40706	0.34198
HSPG2	1	22147237	22268750	345	30	53293	-0.12219	0.54862
CELA3B	1	22298418	22317347	194	17	53293	0.52144	0.30103
CELA3A	1	22323149	22340535	96	9	53293	1.8655	0.031054
CDC42	1	22374120	22420939	112	14	53293	0.32194	0.37375
WNT4	1	22442298	22475474	95	15	53293	1.6783	0.046642
ZBTB40	1	22773344	22859150	121	12	53293	-0.022045	0.50879
EPHA8	1	22885004	22931587	162	24	53293	0.40458	0.34289
C1QA	1	22958118	22967675	36	4	53293	0.3368	0.36813
C1QC	1	22964969	22976103	37	6	53293	0.67847	0.24874
C1QB	1	22974682	22989630	45	7	53293	1.9262	0.027042
EPHB2	1	23032263	23243323	378	42	53293	0.89206	0.18618
LACTBL1	1	23278036	23304524	70	12	53293	1.4112	0.079099
C1orf234	1	23335827	23347343	15	3	53293	1.2264	0.11003
KDM1A	1	23340937	23411684	75	7	53293	0.97338	0.16518
LUZP1	1	23409016	23509301	181	18	53293	1.2692	0.10219
HTR1D	1	23516888	23526222	30	4	53293	-0.15072	0.5599
HNRNPR	1	23634453	23676143	32	4	53293	0.81477	0.2076
ZNF436	1	23684441	23701357	39	5	53293	0.016113	0.49357
TCEA3	1	23706055	23756269	124	16	53293	1.6435	0.050139
ASAP3	1	23753556	23815750	135	12	53293	0.33397	0.3692
E2F2	1	23831420	23862712	60	8	53293	0.21368	0.4154
ID3	1	23882921	23891285	18	7	53293	0.54956	0.29131
RPL11	1	24013269	24024415	12	3	53293	1.376	0.084414
TCEB3	1	24064856	24090049	20	5	53293	1.0634	0.14379
PITHD1	1	24099876	24116222	8	3	53293	1.1589	0.12325
LYPLA2	1	24112275	24123529	4	2	53293	1.13	0.12923
GALE	1	24120589	24132294	7	3	53293	0.6837	0.24708
HMGCL	1	24126867	24170110	54	4	53293	-0.032991	0.51316
FUCA1	1	24170067	24199859	79	6	53293	0.54305	0.29355
CNR2	1	24195505	24290549	222	13	53293	-0.1689	0.56706
PNRC2	1	24281301	24291452	1	1	53293	1.3276	0.09215
MYOM3	1	24381031	24443665	215	24	53293	-0.027644	0.51103
IL22RA1	1	24444761	24474783	89	16	53293	0.62441	0.26618
IFNLR1	1	24479147	24518765	137	18	53293	-0.159	0.56316
GRHL3	1	24640812	24692472	102	23	53293	0.57807	0.28161
STPG1	1	24681989	24746587	163	16	53293	0.63846	0.26159
NIPAL3	1	24737245	24800973	178	15	53293	0.5116	0.30447
RCAN3	1	24823841	24865010	113	15	53293	1.1892	0.11718
NCMAP	1	24877567	24937319	261	27	53293	-0.084932	0.53384
SRRM1	1	24964594	25001272	31	5	53293	0.74791	0.22726
CLIC4	1	25066760	25172315	95	8	53293	0.1203	0.45212
RUNX3	1	25224502	25296648	116	16	53293	1.4906	0.068037
SYF2	1	25547267	25564013	4	2	53293	1.86	0.031441
RSRP1	1	25567240	25579010	8	4	53293	1.0249	0.1527
RHD	1	25593884	25658436	10	2	53293	1.0159	0.15483
TMEM50A	1	25659789	25690352	19	3	53293	2.7219	0.0032451
RHCE	1	25686353	25752363	73	3	53293	2.637	0.0041817
TMEM57	1	25752388	25828200	91	2	53293	2.2667	0.011705
LDLRAP1	1	25865071	25896877	30	2	53293	0.1167	0.45355
MAN1C1	1	25938959	26112758	211	19	53293	-0.71765	0.76351
SEPN1	1	26121667	26146213	57	5	53293	-0.1354	0.55385
MTFR1L	1	26141397	26160933	36	3	53293	0.30489	0.38023
AUNIP	1	26156914	26190939	68	3	53293	0.14087	0.44399
PAQR7	1	26186475	26207461	13	2	53293	0.45622	0.32411
STMN1	1	26209170	26238368	35	3	53293	0.70089	0.24169
PAFAH2	1	26284758	26331366	89	5	53293	-0.48399	0.6858
EXTL1	1	26343266	26364455	30	5	53293	1.369	0.085506
SLC30A2	1	26363013	26378439	37	3	53293	0.58622	0.27886
TRIM63	1	26376292	26399142	48	4	53293	1.7571	0.039449
PDIK1L	1	26432656	26453539	42	2	53293	1.806	0.035461
FAM110D	1	26480511	26490619	24	5	53293	4.0163	2.9563e-05
ZNF593	1	26491388	26498864	23	5	53293	1.9915	0.023215
CNKSR1	1	26498981	26517875	41	7	53293	1.5992	0.054892
CATSPER4	1	26512119	26530533	70	11	53293	2.7907	0.0026294
CEP85	1	26555644	26607029	159	13	53293	0.89223	0.18613
SH3BGRL3	1	26601213	26609513	23	5	53293	1.0133	0.15547
UBXN11	1	26607273	26649756	146	11	53293	0.40904	0.34126
CD52	1	26639411	26648514	32	4	53293	0.049152	0.4804
AIM1L	1	26646850	26685621	122	16	53293	2.0784	0.018835
ZNF683	1	26686625	26706023	67	11	53293	0.51843	0.30208
LIN28A	1	26732269	26757719	42	9	53293	2.7768	0.0027449
DHDDS	1	26753773	26799297	64	12	53293	2.1974	0.013997
HMGN2	1	26793902	26804633	19	5	53293	2.3267	0.0099917
RPS6KA1	1	26851249	26903020	97	12	53293	2.5024	0.006167
LOC101928728	1	27017123	27027896	15	3	53293	0.20701	0.418
ARID1A	1	27017522	27110101	118	7	53293	0.15039	0.44023
PIGV	1	27108739	27126394	14	4	53293	0.31986	0.37454
ZDHHC18	1	27148201	27185592	47	6	53293	0.50079	0.30826
SFN	1	27184633	27192447	11	2	53293	0.4298	0.33367
GPN2	1	27204372	27221869	19	4	53293	0.67701	0.2492
GPATCH3	1	27215479	27231962	18	5	53293	-0.03105	0.51239
NR0B2	1	27236475	27245567	18	4	53293	-0.18622	0.57386
NUDC	1	27243187	27274862	40	6	53293	-0.24667	0.59742
KDF1	1	27274547	27291901	18	3	53293	0.11864	0.45278
TRNP1	1	27315189	27328877	11	2	53293	-0.24307	0.59602
FAM46B	1	27330011	27344333	9	2	53293	-0.062047	0.52474
SLC9A1	1	27423800	27486621	41	2	53293	-0.54674	0.70772
WDTC1	1	27556007	27636624	77	8	53293	1.7783	0.037678
TMEM222	1	27643636	27664391	28	6	53293	0.46711	0.32021
SYTL1	1	27663483	27681923	25	8	53293	1.2581	0.10418
MAP3K6	1	27680170	27698558	31	8	53293	0.82302	0.20525
FCN3	1	27694101	27706315	6	2	53293	0.81058	0.2088
CD164L2	1	27704096	27714823	12	1	53293	0.89471	0.18547
GPR3	1	27714148	27723818	5	1	53293	0.98742	0.16172
WASF2	1	27729234	27821678	85	1	53293	0.8837	0.18843
AHDC1	1	27859256	27935463	50	5	53293	0.46622	0.32053
FGR	1	27937300	27966727	31	4	53293	0.31145	0.37773
FAM76A	1	28047490	28090926	64	2	53293	0.29053	0.38571
STX12	1	28094694	28152463	49	3	53293	-0.27945	0.61005
PPP1R8	1	28152252	28179683	25	2	53293	-0.6162	0.73112
THEMIS2	1	28194055	28214696	53	8	53293	0.64483	0.25952
RPA2	1	28216535	28246255	74	5	53293	-0.69112	0.75526
SMPDL3B	1	28256456	28287163	83	9	53293	0.49743	0.30944
XKR8	1	28281504	28296104	22	8	53293	0.72916	0.23295
EYA3	1	28295355	28420173	217	19	53293	-1.1751	0.88002
PTAFR	1	28472177	28525447	59	11	53293	1.4897	0.068158
DNAJC8	1	28525289	28564542	100	9	53293	0.84999	0.19766
ATPIF1	1	28557602	28566116	25	4	53293	0.92013	0.17875
SESN2	1	28580963	28610502	60	9	53293	0.6422	0.26037
MED18	1	28650513	28663978	12	3	53293	0.066698	0.47341
PHACTR4	1	28691093	28828381	397	9	53293	0.35547	0.36112
RCC1	1	28827455	28867208	92	8	53293	1.1556	0.12392
TRNAU1AP	1	28874529	28906557	45	6	53293	1.4309	0.07623
RAB42	1	28913712	28922598	11	3	53293	1.4758	0.070002
TAF12	1	28928108	28980416	55	7	53293	0.89267	0.18602
GMEB1	1	28990234	29043615	75	7	53293	0.18942	0.42488
YTHDF2	1	29058133	29097787	59	7	53293	0.89306	0.18591
OPRD1	1	29133654	29191708	180	21	53293	3.2823	0.00051474
EPB41	1	29208603	29448058	399	22	53293	0.74385	0.22848
TMEM200B	1	29444437	29455421	26	6	53293	0.87554	0.19064
SRSF4	1	29472750	29513637	78	13	53293	-0.29248	0.61504
MECR	1	29517885	29562460	111	16	53293	0.49993	0.30856
PTPRU	1	29558028	29654825	207	28	53293	1.6668	0.047773
MATN1	1	31182624	31201432	58	7	53293	1.5528	0.060237
LAPTM5	1	31203815	31235683	54	11	53293	-0.08521	0.53395
SDC3	1	31340813	31386480	62	19	53293	-0.86757	0.80719
PUM1	1	31402853	31543838	249	18	53293	-1.1659	0.87817
NKAIN1	1	31651092	31717734	251	17	53293	0.32108	0.37408
SNRNP40	1	31730915	31774644	114	7	53293	1.1235	0.13062
ZCCHC17	1	31764832	31840069	166	10	53293	0.93786	0.17416
FABP3	1	31836600	31850923	27	6	53293	0.31749	0.37544
SERINC2	1	31877412	31909027	82	7	53293	2.0517	0.0201
TINAGL1	1	32037086	32054790	18	7	53293	-1.1586	0.8767
HCRTR1	1	32078290	32094714	36	4	53293	-0.81738	0.79314
PEF1	1	32093963	32115838	30	4	53293	-1.5099	0.93446
COL16A1	1	32116348	32174768	101	17	53293	1.371	0.085192
ADGRB2	1	32191218	32235494	36	7	53293	2.7323	0.0031443
SPOCD1	1	32254523	32286630	52	9	53293	2.1172	0.017122
PTP4A2	1	32370522	32408988	45	7	53293	-0.30463	0.61968
KHDRBS1	1	32474295	32527960	22	7	53293	0.40561	0.34251
TMEM39B	1	32533503	32569967	40	4	53293	-0.16735	0.56645
KPNA6	1	32568644	32643669	74	6	53293	-0.17637	0.57
TXLNA	1	32640293	32665386	29	5	53293	-0.28178	0.61094
CCDC28B	1	32661202	32672491	9	3	53293	-0.21121	0.58364
IQCC	1	32666236	32675788	10	3	53293	-0.35761	0.63968
DCDC2B	1	32669695	32683297	21	5	53293	-0.20672	0.58189
TMEM234	1	32678540	32692954	17	4	53293	-0.70844	0.76067
EIF3I	1	32682971	32698705	15	2	53293	-0.69054	0.75507
FAM167B	1	32707818	32715961	15	3	53293	0.512	0.30433
LCK	1	32711840	32753266	31	7	53293	1.4198	0.077831
HDAC1	1	32752708	32800727	16	8	53293	2.1989	0.013941
TSSK3	1	32813365	32831598	8	5	53293	1.4792	0.069548
FAM229A	1	32825371	32832844	2	1	53293	1.9082	0.028185
BSDC1	1	32829204	32865062	5	3	53293	1.5266	0.063432
ZBTB8B	1	32925658	32954960	23	4	53293	0.74069	0.22944
ZBTB8A	1	32999772	33073042	155	7	53293	3.4171	0.00031651
ZBTB8OS	1	33084921	33121565	83	4	53293	0.12299	0.45106
RBBP4	1	33111749	33153312	85	4	53293	0.086108	0.46569
SYNC	1	33144007	33173361	53	3	53293	-0.015562	0.50621
KIAA1522	1	33202492	33242071	55	14	53293	1.4855	0.0687
YARS	1	33239340	33288633	79	9	53293	0.93611	0.17461
S100PBP	1	33277368	33325980	65	9	53293	1.372	0.085028
FNDC5	1	33326369	33343093	18	4	53293	0.99977	0.15871
HPCA	1	33346688	33361747	18	5	53293	-0.52284	0.69946
TMEM54	1	33358696	33372041	11	3	53293	0.040973	0.48366
RNF19B	1	33400550	33435467	61	7	53293	-0.52392	0.69983
AK2	1	33472041	33507512	40	5	53293	0.34888	0.36359
AZIN2	1	33541711	33587632	41	4	53293	1.4971	0.067182
TRIM62	1	33609500	33652671	80	3	53293	1.219	0.11143
ZNF362	1	33716908	33767821	80	11	53293	1.4439	0.07439
A3GALT2	1	33770867	33791699	56	10	53293	1.6311	0.051432
PHC2	1	33787724	33846194	154	17	53293	1.5267	0.063413
ZSCAN20	1	33933232	33963605	56	6	53293	-1.0033	0.84214
CSMD2	1	33978109	34636443	1454	120	53293	2.3452	0.0095077
HMGB4	1	34321076	34331892	17	4	53293	2.0708	0.019188
C1orf94	1	34627624	34686232	138	15	53293	1.1186	0.13166
GJB5	1	35215648	35225613	31	7	53293	1.7177	0.042928
GJB4	1	35220342	35230825	25	8	53293	2.4421	0.0073001
GJB3	1	35241790	35253467	35	8	53293	0.045825	0.48172
GJA4	1	35253559	35262851	28	6	53293	-0.43542	0.66837
SMIM12	1	35314463	35330417	9	3	53293	0.056029	0.47766
DLGAP3	1	35329537	35396083	66	17	53293	-0.026232	0.51046
ZMYM6NB	1	35445627	35455948	12	1	53293	-1.312	0.90524
ZMYM6	1	35450266	35502569	74	2	53293	-1.1012	0.86459
ZMYM1	1	35520387	35582960	64	5	53293	-0.98623	0.83799
SFPQ	1	35640481	35663766	35	2	53293	1.1617	0.12268
ZMYM4	1	35729444	35889045	129	5	53293	-0.29751	0.61696
KIAA0319L	1	35897591	36028037	89	5	53293	-0.46117	0.67766
NCDN	1	36018311	36033880	13	2	53293	-0.13432	0.55342
TFAP2E	1	36033971	36062429	14	3	53293	-0.017586	0.50702
PSMB2	1	36038759	36112445	33	4	53293	0.66157	0.25412
C1orf216	1	36177977	36189790	13	2	53293	0.43574	0.33151
CLSPN	1	36184319	36240568	53	5	53293	0.034202	0.48636
AGO4	1	36268231	36324991	52	7	53293	0.61237	0.27015
AGO1	1	36330412	36396711	38	4	53293	-0.13199	0.55251
AGO3	1	36391364	36523860	74	5	53293	0.38341	0.35071
TEKT2	1	36544676	36555377	7	1	53293	1.1881	0.1174
ADPRHL2	1	36549453	36561033	6	2	53293	0.75724	0.22445
COL8A2	1	36559340	36596305	58	7	53293	1.5687	0.058362
TRAPPC3	1	36600670	36626654	26	2	53293	1.4995	0.06687
MAP7D1	1	36616751	36647950	25	4	53293	2.3679	0.0089446
THRAP3	1	36685017	36772458	65	3	53293	0.98182	0.16309
SH3D21	1	36766889	36795044	26	3	53293	0.92809	0.17668
EVA1B	1	36786131	36795567	12	3	53293	1.4195	0.077881
STK40	1	36803725	36856525	13	3	53293	0.56335	0.2866
LSM10	1	36857531	36868493	58	4	53293	-0.64559	0.74073
OSCP1	1	36882007	36921086	140	6	53293	0.042043	0.48323
MRPS15	1	36919862	36935040	50	5	53293	-0.17419	0.56914
CSF3R	1	36930144	36953915	45	11	53293	-0.13644	0.55426
GRIK3	1	37259628	37504844	305	25	53293	-1.7871	0.96304
ZC3H12A	1	37935119	37951478	23	7	53293	0.22029	0.41282
MEAF6	1	37954061	37985420	99	15	53293	-0.99354	0.83978
SNIP1	1	37998550	38024945	58	12	53293	-0.46228	0.67806
DNALI1	1	38017520	38033958	43	10	53293	-0.46018	0.67731
GNL2	1	38030913	38066586	80	12	53293	-0.37635	0.64667
RSPO1	1	38075321	38105595	83	16	53293	0.14012	0.44428
C1orf109	1	38145742	38163007	55	6	53293	0.54907	0.29148
CDCA8	1	38153073	38176891	72	8	53293	-0.057659	0.52299
EPHA10	1	38180146	38235824	211	24	53293	0.94128	0.17328
MANEAL	1	38254721	38268778	17	5	53293	0.65931	0.25485
YRDC	1	38267114	38278865	20	6	53293	1.4735	0.070304
C1orf122	1	38268473	38276626	13	4	53293	1.4371	0.075339
MTF1	1	38273739	38330292	91	15	53293	1.2009	0.11489
INPP5B	1	38324869	38417729	197	21	53293	0.62806	0.26498
SF3A3	1	38421147	38461019	82	7	53293	1.282	0.099929
FHL3	1	38460939	38476199	15	4	53293	-0.74583	0.77211
UTP11L	1	38473384	38491997	23	7	53293	0.0033988	0.49864
POU3F1	1	38508023	38517450	12	3	53293	0.078129	0.46886
RRAGC	1	39302369	39330495	65	12	53293	-0.31153	0.6223
MYCBP	1	39326662	39344050	36	8	53293	-0.45488	0.6754
GJA9	1	39338239	39352298	43	7	53293	-0.67111	0.74892
RHBDL2	1	39349114	39412456	202	27	53293	-0.4361	0.66862
AKIRIN1	1	39451916	39473237	60	5	53293	-0.3481	0.63612
NDUFS5	1	39486967	39501808	55	6	53293	-0.8425	0.80025
MACF1	1	39544839	39954310	772	28	53293	-0.85073	0.80254
KIAA0754	1	39870176	39883654	22	7	53293	-0.96197	0.83197
BMP8A	1	39952318	39997041	108	17	53293	-0.19312	0.57657
PABPC4	1	40024985	40047522	58	12	53293	0.5865	0.27877
HEYL	1	40087603	40110348	58	18	53293	2.3485	0.0094243
NT5C1A	1	40123293	40142710	44	11	53293	2.1642	0.015223
HPCAL4	1	40142820	40162382	97	16	53293	2.4689	0.0067765
PPIE	1	40199517	40231086	65	8	53293	-0.33973	0.63297
BMP8B	1	40222403	40259533	132	17	53293	0.017632	0.49297
OXCT2	1	40233697	40242020	13	5	53293	0.09087	0.4638
LOC101929536	1	40249654	40257343	45	6	53293	-0.052336	0.52087
TRIT1	1	40305203	40354177	122	12	53293	0.99842	0.15904
MYCL	1	40359596	40372687	18	6	53293	1.3841	0.083171
MFSD2A	1	40415784	40437130	21	6	53293	2.0823	0.018658
CAP1	1	40500912	40539821	129	7	53293	0.13183	0.44756
PPT1	1	40536882	40568142	115	13	53293	1.2498	0.1057
RLF	1	40622041	40708093	83	11	53293	-0.78473	0.78369
TMCO2	1	40708573	40718865	10	5	53293	-0.79613	0.78702
ZMPSTE24	1	40718722	40761356	44	8	53293	-0.41304	0.66021
COL9A2	1	40764662	40787939	74	11	53293	-0.55432	0.71032
SMAP2	1	40834378	40890498	120	20	53293	-1.4072	0.92032
ZFP69B	1	40910774	40930890	83	15	53293	-0.1905	0.57554
ZFP69	1	40938043	40963515	71	10	53293	0.91496	0.18011
EXO5	1	40969391	40983728	51	9	53293	-0.1758	0.56978
ZNF684	1	40992233	41015341	72	9	53293	-0.3073	0.62069
RIMS3	1	41084852	41136324	129	18	53293	-1.3181	0.90626
NFYC	1	41152242	41238775	206	17	53293	-0.32151	0.62609
KCNQ4	1	41244684	41307624	172	39	53293	-0.83028	0.79681
CITED4	1	41325228	41333018	48	7	53293	0.033399	0.48668
CTPS1	1	41440007	41479737	92	18	53293	-0.36336	0.64183
SLFNL1	1	41479769	41494116	47	10	53293	0.090424	0.46398
SCMH1	1	41491371	41712815	513	20	53293	-0.0096381	0.50384
FOXO6	1	41822328	41850763	70	14	53293	-0.18187	0.57216
EDN2	1	41942946	41955348	43	11	53293	0.071076	0.47167
HIVEP3	1	41970536	42506596	1269	52	53293	1.9994	0.022782
GUCA2B	1	42614092	42622995	21	5	53293	0.13038	0.44813
GUCA2A	1	42626862	42635395	17	6	53293	0.762	0.22303
FOXJ3	1	42640710	42806548	271	11	53293	1.3044	0.096051
RIMKLA	1	42841468	42891400	156	10	53293	0.90126	0.18373
ZMYND12	1	42894500	42926938	100	10	53293	-0.15731	0.5625
PPCS	1	42916968	42940588	46	6	53293	-0.18912	0.575
CCDC30	1	42995560	43121835	370	19	53293	-0.51944	0.69827
PPIH	1	43118706	43143929	39	7	53293	0.35475	0.36139
YBX1	1	43143060	43169524	43	10	53293	0.27374	0.39214
CLDN19	1	43197264	43210925	32	8	53293	1.8547	0.031823
P3H1	1	43210506	43237755	55	11	53293	2.2336	0.012755
C1orf50	1	43227916	43242913	27	8	53293	2.612	0.0045003
LOC100129924	1	43248661	43265727	20	7	53293	2.9819	0.0014323
CCDC23	1	43271223	43288059	35	6	53293	2.2536	0.012111
ERMAP	1	43277776	43312160	58	11	53293	1.8246	0.034032
ZNF691	1	43307244	43319648	11	3	53293	-1.1886	0.8827
SLC2A1	1	43389546	43429847	111	12	53293	1.2984	0.097081
FAM183A	1	43605800	43623567	67	10	53293	1.5018	0.066576
EBNA1BP2	1	43628345	43643241	72	6	53293	2.2916	0.010963
CFAP57	1	43633001	43721529	305	21	53293	1.1145	0.13253
TMEM125	1	43730665	43741173	22	7	53293	0.74294	0.22876
C1orf210	1	43746054	43756334	17	7	53293	0.21468	0.41501
TIE1	1	43761566	43790281	39	5	53293	5.5045	1.8508e-08
MPL	1	43798475	43821635	21	4	53293	5.4116	3.1225e-08
CDC20	1	43819626	43830374	12	4	53293	5.5458	1.4632e-08
ELOVL1	1	43827568	43838745	9	3	53293	5.344	4.547e-08
MED8	1	43848079	43860483	21	6	53293	5.9976	1.0014e-09
SZT2	1	43850556	43921418	95	9	53293	5.6827	6.6308e-09
HYI	1	43915174	43924938	13	4	53293	5.4058	3.2253e-08
PTPRF	1	43986708	44090843	236	17	53293	6.1222	4.6145e-10
KDM4A	1	44110797	44172689	88	11	53293	6.5868	2.2468e-11
ST3GAL3	1	44168204	44398337	485	24	53293	6.8201	4.5474e-12
ARTN	1	44393992	44404412	21	4	53293	4.3433	7.0178e-06
IPO13	1	44407478	44435194	40	6	53293	3.6293	0.00014212
DPH2	1	44430653	44440543	11	2	53293	3.7506	8.8216e-05
ATP6V0B	1	44435118	44445472	13	4	53293	3.9964	3.2161e-05
B4GALT2	1	44439874	44458343	28	6	53293	4.3469	6.9049e-06
CCDC24	1	44452280	44463700	17	4	53293	4.6515	1.6474e-06
SLC6A9	1	44460655	44502171	77	18	53293	5.015	2.6514e-07
KLF17	1	44508987	44602312	358	28	53293	0.4945	0.31048
DMAP1	1	44674104	44687851	16	6	53293	-0.006902	0.50275
ERI3	1	44685242	44826315	199	19	53293	-0.26351	0.60392
RNF220	1	44865837	45118896	453	58	53293	-0.91123	0.81891
TMEM53	1	45117420	45145253	51	5	53293	0.37425	0.35411
C1orf228	1	45135370	45192763	77	18	53293	-0.73545	0.76897
KIF2C	1	45200396	45234939	63	7	53293	-0.44241	0.6709
RPS8	1	45236213	45245927	16	4	53293	-0.34763	0.63594
BEST4	1	45246331	45258648	13	3	53293	-0.42436	0.66435
PLK3	1	45260638	45273167	20	3	53293	-0.67494	0.75014
BTBD19	1	45268373	45281301	20	3	53293	-0.9068	0.81774
TCTEX1D4	1	45270080	45278378	15	3	53293	-0.91105	0.81887
PTCH2	1	45284016	45314226	63	7	53293	-0.78596	0.78406
EIF2B3	1	45314694	45457394	346	12	53293	-0.53208	0.70267
HECTD3	1	45466720	45482027	30	4	53293	-0.28745	0.61312
UROD	1	45472805	45482841	20	4	53293	-0.091282	0.53637
ZSWIM5	1	45480571	45677250	314	18	53293	2.2687	0.011642
HPDL	1	45787545	45795847	6	3	53293	1.0991	0.13586
MUTYH	1	45793414	45811142	26	10	53293	0.71313	0.23788
TOE1	1	45800342	45811150	18	8	53293	1.0036	0.15777
TESK2	1	45808055	45961840	224	15	53293	0.53974	0.29469
MMACHC	1	45960856	45978239	29	5	53293	0.52116	0.30113
PRDX1	1	45975207	45993562	54	5	53293	0.26703	0.39472
AKR1A1	1	46011455	46037223	55	7	53293	0.58271	0.28004
NASP	1	46044660	46086078	56	5	53293	0.8651	0.19349
CCDC17	1	46084216	46095424	35	3	53293	0.91402	0.18035
GPBP1L1	1	46091476	46158782	132	6	53293	1.2191	0.1114
TMEM69	1	46148847	46161610	23	3	53293	1.2457	0.10644
IPP	1	46158496	46221485	122	6	53293	1.2253	0.11023
MAST2	1	46264269	46503296	465	13	53293	1.5589	0.059515
PIK3R3	1	46504312	46647167	227	16	53293	1.6807	0.046411
TSPAN1	1	46635749	46653134	24	7	53293	0.34148	0.36637
POMGNT1	1	46652853	46690977	53	11	53293	-0.24817	0.598
LURAP1	1	46664006	46688428	30	10	53293	-0.28879	0.61363
RAD54L	1	46708367	46745645	38	10	53293	0.046302	0.48153
LRRC41	1	46742572	46774038	31	11	53293	-0.64283	0.73983
UQCRH	1	46764324	46783948	34	13	53293	-1.2146	0.88775
NSUN4	1	46800849	46832324	201	4	53293	0.76399	0.22244
FAAH	1	46854939	46881020	51	9	53293	0.06303	0.47487
DMBX1	1	46967668	46981398	35	9	53293	1.2381	0.10785
KNCN	1	47009816	47021887	29	5	53293	3.1417	0.0008398
MKNK1	1	47021579	47074966	95	11	53293	1.1518	0.1247
MOB3C	1	47071887	47087563	29	4	53293	1.7698	0.038376
ATPAF1	1	47099211	47139099	64	3	53293	-0.042421	0.51692
TEX38	1	47132497	47140766	12	2	53293	0.40226	0.34375
EFCAB14	1	47139331	47189792	96	5	53293	0.50577	0.30651
CYP4B1	1	47259670	47286521	82	10	53293	0.17196	0.43173
CYP4A11	1	47393346	47412156	49	5	53293	1.1286	0.12952
CYP4X1	1	47422036	47517923	160	14	53293	0.89991	0.18408
CYP4Z1	1	47528160	47585492	178	5	53293	1.7314	0.041691
CYP4A22	1	47598107	47616028	62	6	53293	0.95776	0.16909
PDZK1IP1	1	47647761	47660771	26	7	53293	0.23814	0.40588
TAL1	1	47680462	47702938	40	6	53293	0.96779	0.16657
STIL	1	47714311	47784819	155	9	53293	-0.58116	0.71943
CMPK1	1	47794469	47846011	114	9	53293	-0.43224	0.66722
FOXE3	1	47876744	47885224	14	3	53293	1.1279	0.12968
FOXD2	1	47896689	47907863	16	4	53293	-0.024595	0.50981
TRABD2B	1	48224700	48468009	559	28	53293	0.52866	0.29852
SLC5A9	1	48683339	48715816	68	13	53293	0.24286	0.40406
SPATA6	1	48759544	48942876	314	26	53293	0.73517	0.23112
AGBL4	1	48997027	50494626	1955	51	53293	0.3733	0.35446
BEND5	1	49192038	49247547	75	12	53293	0.50904	0.30536
ELAVL4	1	50508686	50670942	160	23	53293	1.0388	0.14945
DMRTA2	1	50881723	50894119	18	4	53293	2.7027	0.0034386
FAF1	1	50905435	51430936	591	18	53293	1.4281	0.076634
CDKN2C	1	51429367	51441809	11	3	53293	0.59516	0.27587
C1orf185	1	51437129	51615254	309	21	53293	0.42378	0.33586
RNF11	1	51696945	51740619	45	6	53293	-0.3274	0.62832
TTC39A	1	51751430	51815785	117	20	53293	0.25936	0.39768
EPS15	1	51818435	51990026	491	20	53293	1.233	0.10879
OSBPL9	1	52077546	52256391	124	11	53293	0.81512	0.2075
NRD1	1	52253364	52349609	172	22	53293	-0.058031	0.52314
RAB3B	1	52372128	52461436	180	21	53293	0.4752	0.31732
TXNDC12	1	52484303	52526843	64	6	53293	0.4194	0.33746
KTI12	1	52496277	52504472	16	3	53293	0.31368	0.37688
BTF3L4	1	52516857	52557888	42	6	53293	1.0327	0.15087
ZFYVE9	1	52602678	52813858	208	14	53293	1.1725	0.1205
CC2D1B	1	52814765	52836877	20	6	53293	1.0359	0.15012
ORC1	1	52837001	52875143	25	6	53293	1.3237	0.092809
PRPF38A	1	52865219	52885492	9	2	53293	-0.087866	0.53501
ZCCHC11	1	52887447	53023764	189	15	53293	0.57225	0.28358
GPX7	1	53063043	53076223	41	7	53293	0.51303	0.30397
FAM159A	1	53093961	53134752	85	16	53293	2.6005	0.0046551
COA7	1	53150514	53169038	35	4	53293	1.3269	0.092271
ZYG11B	1	53187126	53294514	281	14	53293	1.097	0.13631
ZYG11A	1	53303183	53361747	125	8	53293	1.4845	0.068842
ECHDC2	1	53360082	53397846	37	6	53293	1.2843	0.09951
SCP2	1	53387901	53518789	443	16	53293	0.013656	0.49455
PODN	1	53522724	53552674	130	14	53293	-0.64811	0.74154
SLC1A7	1	53551355	53613304	313	31	53293	0.21345	0.41549
CPT2	1	53657101	53681369	35	5	53293	1.1467	0.12575
C1orf123	1	53678271	53691289	16	4	53293	1.6592	0.048535
MAGOH	1	53691064	53709282	24	3	53293	1.6678	0.047674
LRP8	1	53706536	53798821	153	20	53293	0.6178	0.26835
DMRTB1	1	53920072	53934658	38	6	53293	0.63588	0.26243
GLIS1	1	53970404	54208748	501	28	53293	0.59333	0.27648
NDC1	1	54229633	54309225	102	6	53293	-1.1735	0.87971
YIPF1	1	54315892	54360487	135	11	53293	0.65051	0.25768
DIO1	1	54354860	54378263	93	9	53293	0.45552	0.32437
HSPB11	1	54385734	54416975	45	4	53293	-0.64968	0.74205
LRRC42	1	54406999	54435341	34	6	53293	-1.0186	0.84581
LDLRAD1	1	54471471	54488859	50	6	53293	-0.28663	0.6128
TMEM59	1	54495846	54524135	37	5	53293	-0.42585	0.66489
TCEANC2	1	54514274	54566916	77	8	53293	-0.38334	0.64927
CDCP2	1	54603168	54623679	82	14	53293	0.46221	0.32197
CYB5RL	1	54636509	54670746	53	15	53293	0.74599	0.22784
MRPL37	1	54660840	54692907	73	13	53293	-1.3882	0.91746
SSBP3	1	54689604	54877068	348	43	53293	-0.67664	0.75068
ACOT11	1	55002930	55101917	310	27	53293	0.676	0.24952
FAM151A	1	55073350	55094200	72	14	53293	1.3057	0.09583
MROH7	1	55102427	55177439	231	35	53293	-0.088485	0.53525
TTC4	1	55176495	55209830	169	3	53293	-0.15744	0.56255
PARS2	1	55221071	55235226	46	7	53293	-1.0704	0.85778
TTC22	1	55245252	55271941	81	12	53293	0.19872	0.42124
C1orf177	1	55266736	55309437	177	11	53293	0.39962	0.34472
DHCR24	1	55313800	55357921	137	13	53293	-0.79154	0.78569
TMEM61	1	55441271	55459466	50	2	53293	0.79323	0.21382
BSND	1	55459617	55475965	41	4	53293	0.17916	0.42891
PCSK9	1	55500149	55532026	121	24	53293	-1.9202	0.97258
USP24	1	55530532	55686039	228	14	53293	0.13949	0.44453
PPAP2B	1	56958919	57050257	246	34	53293	-0.57276	0.7166
PRKAA2	1	57105990	57182508	261	14	53293	-1.6081	0.94609
C1orf168	1	57182977	57290369	271	33	53293	-2.1694	0.98497
C8A	1	57315443	57385394	215	25	53293	1.8273	0.033826
C8B	1	57393383	57438213	137	23	53293	1.2688	0.10226
DAB1	1	57458953	58721211	3329	188	53293	0.3572	0.36047
OMA1	1	58879552	59017469	502	43	53293	0.15363	0.43895
TACSTD2	1	59039595	59048166	43	8	53293	0.76178	0.2231
MYSM1	1	59118911	59170747	192	11	53293	2.5261	0.0057672
JUN	1	59244963	59254785	13	5	53293	1.6568	0.048782
FGGY	1	59757625	60229902	902	52	53293	0.89038	0.18663
HOOK1	1	60275458	60343550	104	12	53293	0.45655	0.324
CYP2J2	1	60357480	60397445	69	10	53293	0.18359	0.42717
C1orf87	1	60454566	60544442	192	32	53293	-0.037721	0.51504
NFIA	1	61537946	61929960	672	74	53293	1.2996	0.096868
TM2D1	1	62145218	62196095	101	9	53293	-0.69549	0.75663
INADL	1	62203149	62631092	1127	72	53293	0.014394	0.49426
L1TD1	1	62655474	62679500	161	23	53293	0.40205	0.34382
KANK4	1	62700337	62790083	339	23	53293	0.76646	0.2217
USP1	1	62896975	62918975	42	4	53293	-0.50359	0.69272
DOCK7	1	62918897	63159039	281	7	53293	-0.64499	0.74053
ANGPTL3	1	63058158	63073476	6	2	53293	-0.030442	0.51214
ATG4C	1	63244777	63332441	167	9	53293	0.81057	0.20881
FOXD3	1	63783730	63792297	12	5	53293	-1.1504	0.87502
ALG6	1	63828261	63905733	160	18	53293	0.00090188	0.49964
ITGB3BP	1	63904941	63993944	183	12	53293	-0.2377	0.59394
EFCAB7	1	63984013	64052541	151	12	53293	-0.16458	0.56536
PGM1	1	64053947	64127416	180	28	53293	0.034817	0.48611
ROR1	1	64234690	64648681	868	65	53293	-2.1296	0.9834
UBE2U	1	64664135	64734469	174	17	53293	-0.39796	0.65467
CACHD1	1	64931476	65160241	296	34	53293	0.9601	0.1685
RAVER2	1	65205778	65300415	155	15	53293	-0.98764	0.83834
JAK1	1	65297406	65437593	339	24	53293	-1.9063	0.97169
AK4	1	65608232	65699328	185	15	53293	0.0088022	0.49649
DNAJC6	1	65715133	65883052	434	29	53293	0.93689	0.17441
LEPROT	1	65881131	66108742	585	22	53293	0.12902	0.44867
LEPR	1	65881335	66104676	566	22	53293	0.16585	0.43414
PDE4B	1	66253193	66841762	1351	72	53293	1.0281	0.15194
SGIP1	1	66994066	67212268	753	26	53293	-0.87796	0.81002
TCTEX1D1	1	67212978	67246230	94	13	53293	-0.3096	0.62157
INSL5	1	67261924	67271942	28	6	53293	-2.2262	0.987
WDR78	1	67277068	67395907	216	26	53293	0.20139	0.4202
MIER1	1	67385578	67455802	145	12	53293	-0.65469	0.74367
SLC35D1	1	67463515	67525080	173	15	53293	0.034571	0.48621
C1orf141	1	67556359	67605654	206	18	53293	0.37084	0.35538
IL23R	1	67599590	67727162	329	25	53293	3.0436	0.0011689
IL12RB2	1	67768047	67864083	203	15	53293	0.33219	0.36987
SERBP1	1	67871993	67901123	27	6	53293	0.15903	0.43682
GADD45A	1	68145860	68155521	29	7	53293	-0.83517	0.79819
GNG12	1	68165649	68304436	297	25	53293	1.842	0.032739
DIRAS3	1	68510145	68522314	11	2	53293	1.6971	0.044834
WLS	1	68562642	68703284	456	61	53293	0.059196	0.4764
RPE65	1	68893007	68920642	87	14	53293	-0.45011	0.67368
DEPDC1	1	68938335	68967799	76	9	53293	0.99121	0.16079
LRRC7	1	70028230	70590671	1479	59	53293	-0.3951	0.65362
LRRC40	1	70608985	70676361	82	9	53293	-0.073163	0.52916
SRSF11	1	70666365	70719203	57	6	53293	-0.086526	0.53448
ANKRD13C	1	70723185	70825471	137	17	53293	-1.0345	0.84955
HHLA3	1	70815493	70835206	31	6	53293	-1.0406	0.85097
CTH	1	70871901	70907034	78	16	53293	-1.1245	0.86959
PTGER3	1	71316536	71518497	580	41	53293	-0.72642	0.76621
ZRANB2	1	71527474	71551972	48	11	53293	-1.5479	0.93918
NEGR1	1	71867125	72753533	1686	79	53293	0.14498	0.44236
LRRIQ3	1	74490199	74668871	275	10	53293	-0.56683	0.71459
FPGT	1	74658896	74676033	49	3	53293	-0.30205	0.61869
FPGT-TNNI3K	1	74658896	75011616	556	37	53293	0.18298	0.42741
TNNI3K	1	74696071	75011616	462	37	53293	0.37424	0.35411
ERICH3	1	75032295	75144422	119	10	53293	1.6211	0.052494
CRYZ	1	75169670	75204092	96	15	53293	1.9619	0.024886
TYW3	1	75193836	75233861	130	15	53293	1.1309	0.12905
LHX8	1	75589119	75628718	62	10	53293	0.50445	0.30697
SLC44A5	1	75666316	76086698	1004	36	53293	-0.64289	0.73985
ACADM	1	76185043	76230855	159	12	53293	1.6528	0.049184
RABGGTB	1	76246879	76262275	41	9	53293	0.52923	0.29832
MSH4	1	76257556	76381081	441	24	53293	0.83565	0.20168
ASB17	1	76383058	76403116	81	13	53293	1.2676	0.10246
ST6GALNAC3	1	76535389	77101811	1519	117	53293	0.66179	0.25405
ST6GALNAC5	1	77328126	77534723	426	30	53293	-1.3256	0.90751
PIGK	1	77553166	77690132	345	18	53293	0.78329	0.21673
AK5	1	77742662	78027154	994	71	53293	1.355	0.087712
ZZZ3	1	78026660	78154119	190	19	53293	0.18966	0.42479
USP33	1	78160172	78230564	89	16	53293	-0.25514	0.60069
FAM73A	1	78240309	78346725	162	25	53293	0.7785	0.21814
NEXN	1	78349200	78413509	109	17	53293	0.049182	0.48039
FUBP1	1	78408240	78449839	75	12	53293	-0.39973	0.65532
DNAJB4	1	78439847	78485148	102	18	53293	-0.0591	0.52356
GIPC2	1	78505646	78605629	250	24	53293	0.24353	0.4038
PTGFR	1	78951728	79007886	159	18	53293	-1.1072	0.86589
IFI44L	1	79081067	79113330	60	11	53293	-0.7119	0.76174
IFI44	1	79110477	79131263	33	9	53293	-0.78063	0.78249
ADGRL4	1	79353949	79477495	501	29	53293	-0.01711	0.50683
ADGRL2	1	82261082	82459607	526	35	53293	0.47937	0.31584
TTLL7	1	84333557	84469850	359	14	53293	0.86397	0.1938
PRKACB	1	84538745	84705681	232	20	53293	0.72699	0.23362
SAMD13	1	84759049	84817981	81	9	53293	-0.9018	0.81642
DNASE2B	1	84859215	84882191	85	10	53293	1.5358	0.062292
RPF1	1	84939920	84965533	97	15	53293	0.79823	0.21237
GNG5	1	84962506	84977262	54	11	53293	0.83871	0.20082
SPATA1	1	84966902	85023650	171	18	53293	1.0811	0.13983
CTBS	1	85017304	85053039	88	12	53293	0.70089	0.24169
SSX2IP	1	85107890	85161440	119	13	53293	-1.1198	0.86861
LPAR3	1	85277586	85363896	264	40	53293	1.0966	0.1364
MCOLN2	1	85389766	85467796	261	16	53293	0.10859	0.45676
MCOLN3	1	85482265	85519585	59	10	53293	1.4031	0.080297
WDR63	1	85522993	85600321	250	32	53293	1.7987	0.036029
SYDE2	1	85621856	85672292	136	14	53293	0.86997	0.19216
C1orf52	1	85714136	85730355	46	11	53293	0.57955	0.28111
BCL10	1	85729959	85747604	69	16	53293	0.19606	0.42228
DDAH1	1	85782668	86049046	671	49	53293	0.32349	0.37316
CYR61	1	86041444	86051150	20	8	53293	0.14667	0.4417
ZNHIT6	1	86113606	86179116	153	19	53293	1.0066	0.15706
COL24A1	1	86193416	86627121	1518	55	53293	0.52083	0.30124
ODF2L	1	86811007	86867025	144	13	53293	-0.46767	0.67999
CLCA2	1	86884769	86923741	179	21	53293	-1.5894	0.94402
CLCA1	1	86929526	86967477	131	27	53293	0.12581	0.44994
CLCA4	1	87007759	87047937	85	14	53293	0.49421	0.31058
SH3GLB1	1	87165253	87215367	89	13	53293	-0.37229	0.64516
2015-09-01	1	87326628	87385107	124	7	53293	-0.43411	0.6679
HS2ST1	1	87375335	87577181	388	11	53293	-0.071376	0.52845
LOC101927844	1	87673352	87718514	123	15	53293	2.928	0.0017057
LMO4	1	87789151	87816106	36	7	53293	0.042399	0.48309
PKN2	1	89144876	89303438	336	7	53293	-0.68365	0.7529
GTF2B	1	89316821	89362301	118	9	53293	-0.53545	0.70383
CCBL2	1	89399956	89463643	107	9	53293	-0.63771	0.73817
RBMXL1	1	89443639	89463643	30	9	53293	0.5804	0.28082
GBP3	1	89470860	89493556	47	7	53293	0.1418	0.44362
GBP1	1	89516487	89536043	55	9	53293	0.31552	0.37618
GBP2	1	89570315	89596842	73	8	53293	0.33965	0.36706
GBP7	1	89595934	89646723	85	8	53293	0.34823	0.36383
GBP4	1	89645331	89669633	45	7	53293	-0.34537	0.63509
GBP5	1	89723133	89743544	27	4	53293	0.53329	0.29692
GBP6	1	89824436	89855219	95	16	53293	-1.5461	0.93896
LRRC8B	1	89984933	90064920	196	15	53293	-0.58976	0.72232
LRRC8C	1	90093644	90186594	143	9	53293	-0.67432	0.74995
LRRC8D	1	90281573	90403491	93	18	53293	0.85279	0.19689
ZNF326	1	90455678	90495601	42	8	53293	0.04297	0.48286
BARHL2	1	91176079	91187794	18	7	53293	-0.23038	0.5911
ZNF644	1	91379355	91492812	175	12	53293	1.541	0.061655
HFM1	1	91724823	91875426	330	21	53293	0.68469	0.24677
CDC7	1	91961338	91992821	66	13	53293	0.39727	0.34558
TGFBR3	1	92144400	92376559	689	56	53293	-0.17984	0.57136
BRDT	1	92409928	92481485	212	14	53293	0.16962	0.43265
EPHX4	1	92490533	92530593	100	12	53293	0.0081269	0.49676
SETSIP	1	92538593	92545968	4	2	53293	1.229	0.10954
BTBD8	1	92540862	92614897	121	8	53293	1.1029	0.13503
KIAA1107	1	92627609	92651780	37	5	53293	1.6807	0.046413
C1orf146	1	92678573	92712867	37	6	53293	0.96715	0.16673
GLMN	1	92710455	92769566	52	6	53293	0.7522	0.22597
RPAP2	1	92759522	92855232	95	11	53293	0.82994	0.20329
GFI1	1	92938818	92957433	29	5	53293	-0.44599	0.6722
EVI5	1	92972753	93262961	588	12	53293	1.0426	0.14857
RPL5	1	93292594	93308981	24	4	53293	1.0252	0.15264
FAM69A	1	93296786	93432079	194	8	53293	0.079751	0.46822
MTF2	1	93539792	93606138	96	9	53293	0.51989	0.30157
TMED5	1	93613799	93651246	72	10	53293	0.61776	0.26837
CCDC18	1	93641038	93746269	230	16	53293	0.91645	0.17972
DR1	1	93806478	93829649	40	7	53293	1.1479	0.12551
FNBP1L	1	93908688	94021718	103	14	53293	1.4177	0.078144
BCAR3	1	94025843	94317706	855	29	53293	0.19769	0.42164
DNTTIP2	1	94333514	94350474	69	12	53293	0.52752	0.29892
GCLM	1	94351090	94380154	70	12	53293	0.21588	0.41454
ABCA4	1	94456893	94591705	410	57	53293	-0.58694	0.72138
ARHGAP29	1	94632963	94718251	118	20	53293	0.30627	0.3797
ABCD3	1	94878933	94985719	114	12	53293	0.40689	0.34205
F3	1	94993232	95012413	30	8	53293	0.49791	0.30927
SLC44A3	1	95280898	95362303	251	36	53293	0.43295	0.33252
CNN3	1	95361007	95397735	132	29	53293	1.6604	0.048417
ALG14	1	95446779	95543512	252	20	53293	2.0363	0.02086
TMEM56	1	95577894	95664663	243	30	53293	-0.21609	0.58554
TMEM56-RWDD3	1	95578479	95712011	367	26	53293	-0.3	0.61791
RWDD3	1	95694711	95714281	56	10	53293	-0.69785	0.75737
PTBP2	1	97182161	97282105	186	15	53293	2.7998	0.0025571
DPYD	1	97541799	98391615	1940	108	53293	1.2796	0.10035
SNX7	1	99122236	99227556	332	19	53293	1.9723	0.024288
LPPR5	1	99354301	99475449	428	40	53293	0.51501	0.30327
LPPR4	1	99724848	99776640	123	16	53293	-0.61984	0.73232
PALMD	1	100106431	100161597	148	19	53293	0.16873	0.43301
FRRS1	1	100172706	100237186	244	10	53293	-0.096275	0.53835
AGL	1	100310633	100391079	277	20	53293	0.38799	0.34901
SLC35A3	1	100430345	100494035	191	13	53293	1.0291	0.15172
HIAT1	1	100498670	100550433	142	14	53293	0.81948	0.20626
SASS6	1	100547600	100603518	138	15	53293	0.47593	0.31706
TRMT13	1	100593669	100617554	55	11	53293	0.41192	0.3402
LRRC39	1	100612504	100648829	67	11	53293	0.25617	0.39891
DBT	1	100650978	100720409	148	11	53293	0.54412	0.29318
RTCA	1	100726714	100759825	75	5	53293	-0.14747	0.55862
CDC14A	1	100805598	100987333	232	16	53293	-0.38779	0.65091
GPR88	1	100998728	101009083	18	4	53293	0.87988	0.18946
VCAM1	1	101180196	101206101	17	5	53293	-2.3256	0.98998
EXTL2	1	101336428	101366548	26	7	53293	1.9578	0.025126
SLC30A7	1	101356632	101554321	214	13	53293	1.7225	0.042489
DPH5	1	101453679	101496365	45	5	53293	1.4973	0.06716
S1PR1	1	101697305	101708576	13	5	53293	1.6437	0.050121
OLFM3	1	102266626	102467790	540	43	53293	-0.11613	0.54622
COL11A1	1	103340523	103579052	1011	32	53293	0.30346	0.38077
RNPC3	1	104063323	104099361	28	4	53293	-0.9166	0.82032
AMY2B	1	104090894	104123656	21	5	53293	-1.0507	0.8533
AMY2A	1	104154999	104169900	6	2	53293	-0.19201	0.57613
AMY1A	1	104188695	104208674	1	1	53293	-0.5267	0.7008
AMY1C	1	104282833	104302812	1	1	53293	-0.86071	0.8053
PRMT6	1	107594267	107603416	14	3	53293	-1.6837	0.95388
NTNG1	1	107677540	108025977	598	48	53293	0.26167	0.39679
VAV3	1	108112282	108512545	1198	74	53293	1.2474	0.10612
SLC25A24	1	108675844	108747980	232	21	53293	2.0964	0.018022
NBPF4	1	108764402	108791720	10	2	53293	-0.11279	0.5449
NBPF6	1	108987887	109015139	9	2	53293	0.54169	0.29402
FAM102B	1	109097653	109183449	145	7	53293	1.1268	0.12992
HENMT1	1	109189410	109209148	34	9	53293	1.7664	0.038667
PRPF38B	1	109229932	109245925	8	4	53293	-0.10511	0.54185
FNDC7	1	109250556	109286871	77	18	53293	0.38733	0.34926
STXBP3	1	109284285	109353648	215	11	53293	1.5223	0.063971
AKNAD1	1	109357020	109405864	215	23	53293	0.016717	0.49333
GPSM2	1	109412972	109474544	147	16	53293	-1.0027	0.84201
CLCC1	1	109470630	109511121	125	21	53293	-0.7083	0.76062
WDR47	1	109511335	109589860	191	18	53293	-0.81001	0.79103
TAF13	1	109605498	109623624	44	9	53293	-0.13229	0.55262
TMEM167B	1	109628403	109641054	32	6	53293	-0.30702	0.62059
C1orf194	1	109647073	109661484	28	7	53293	-0.45021	0.67372
KIAA1324	1	109651585	109750903	321	32	53293	2.4646	0.0068588
SARS	1	109751515	109782304	47	10	53293	1.5995	0.054859
CELSR2	1	109787641	109819878	80	14	53293	1.9156	0.027707
PSRC1	1	109820676	109830790	22	8	53293	2.5587	0.0052527
MYBPHL	1	109833487	109854663	39	8	53293	1.9816	0.023763
SORT1	1	109850687	109945563	117	8	53293	1.3891	0.082394
PSMA5	1	109940153	109974108	44	6	53293	1.1897	0.11707
SYPL2	1	110004100	110026264	54	4	53293	1.4533	0.07307
ATXN7L2	1	110021533	110036926	19	4	53293	1.1044	0.13472
CYB561D1	1	110031658	110044563	15	4	53293	0.37102	0.35531
AMIGO1	1	110047946	110057336	30	6	53293	1.8448	0.032535
GPR61	1	110077494	110089987	15	5	53293	1.1376	0.12765
GNAI3	1	110086186	110139965	67	10	53293	0.45401	0.32491
GNAT2	1	110144389	110160705	29	9	53293	1.3402	0.090098
AMPD2	1	110157435	110176177	33	7	53293	1.5724	0.05793
GSTM4	1	110193698	110209623	41	7	53293	1.4352	0.07562
GSTM2	1	110205644	110228119	47	10	53293	0.9839	0.16258
GSTM1	1	110225418	110242328	2	1	53293	1.9031	0.028512
GSTM5	1	110249406	110262390	49	11	53293	-0.35802	0.63984
GSTM3	1	110275054	110288660	19	4	53293	-0.5088	0.69455
EPS8L3	1	110291202	110311644	53	8	53293	-0.94074	0.82658
CSF1	1	110448233	110475116	55	13	53293	0.70411	0.24068
AHCYL1	1	110522387	110567864	16	4	53293	2.5099	0.0060385
STRIP1	1	110569199	110598763	22	5	53293	1.4881	0.068366
ALX3	1	110601497	110618322	28	3	53293	1.0961	0.13652
UBL4B	1	110650062	110658069	27	6	53293	-0.33434	0.63094
SLC6A17	1	110688132	110746324	86	8	53293	-0.44738	0.6727
KCNC4	1	110748336	110778174	39	7	53293	0.60735	0.27181
RBM15	1	110876945	110890803	17	3	53293	-0.40583	0.65757
SLC16A4	1	110903973	110938704	74	13	53293	0.39856	0.34511
LAMTOR5	1	110942375	110955546	24	5	53293	1.2062	0.11387
PROK1	1	110988788	111001476	41	8	53293	0.35239	0.36227
KCNA10	1	111058339	111066797	22	7	53293	0.28378	0.38829
KCNA2	1	111134702	111179096	107	12	53293	1.7411	0.040831
KCNA3	1	111194682	111222655	63	10	53293	-1.0579	0.85494
CD53	1	111408821	111444058	103	14	53293	-0.14289	0.55681
LRIF1	1	111488312	111511825	28	9	53293	-0.81186	0.79156
DRAM2	1	111658454	111687838	62	8	53293	-1.9169	0.97238
CEPT1	1	111677249	111729224	75	13	53293	-1.6197	0.94735
DENND2D	1	111727091	111752160	42	12	53293	-1.0443	0.85183
CHI3L2	1	111765281	111787562	92	11	53293	-0.098162	0.5391
CHIA	1	111828474	111864688	245	23	53293	0.050436	0.47989
PIFO	1	111862285	111897139	135	16	53293	0.3221	0.37369
OVGP1	1	111955437	111975399	60	8	53293	-0.078235	0.53118
WDR77	1	111981012	111996915	28	5	53293	0.1828	0.42748
ATP5F1	1	111986467	112006040	32	4	53293	0.20382	0.41925
C1orf162	1	112011474	112022634	18	6	53293	-0.32254	0.62648
ADORA3	1	112024470	112111602	236	35	53293	1.472	0.070506
RAP1A	1	112157405	112258307	313	21	53293	1.4273	0.076749
FAM212B	1	112263186	112303419	147	21	53293	1.1835	0.11831
DDX20	1	112293190	112311699	64	8	53293	0.73817	0.23021
KCND3	1	112316944	112537147	614	74	53293	-0.14524	0.55774
LOC643355	1	112527593	112542964	33	8	53293	-0.85568	0.80391
CTTNBP2NL	1	112933800	113005286	164	6	53293	0.35631	0.3608
WNT2B	1	113005040	113065410	140	26	53293	0.62017	0.26757
ST7L	1	113064640	113167040	206	15	53293	0.52563	0.29957
CAPZA1	1	113157075	113215741	91	12	53293	0.61534	0.26917
MOV10	1	113212048	113244868	61	10	53293	0.71402	0.23761
RHOC	1	113242249	113255025	30	9	53293	-0.88072	0.81077
PPM1J	1	113251116	113262950	15	5	53293	-1.643	0.9498
FAM19A3	1	113256619	113271357	23	6	53293	-1.7705	0.96168
SLC16A1	1	113452969	113503975	51	7	53293	0.59056	0.27741
LRIG2	1	113610792	113669324	90	11	53293	0.29812	0.38281
MAGI3	1	113928087	114230045	563	26	53293	1.2794	0.10037
PHTF1	1	114238324	114307165	106	12	53293	1.5047	0.066197
RSBN1	1	114302954	114360070	74	13	53293	1.2979	0.097168
PTPN22	1	114354933	114419375	106	13	53293	1.349	0.088676
BCL2L15	1	114417936	114435230	30	7	53293	1.0357	0.15017
AP4B1	1	114435870	114452741	30	7	53293	0.45931	0.32301
DCLRE1B	1	114442915	114458208	26	7	53293	0.34748	0.36411
HIPK1	1	114466819	114521991	77	14	53293	-1.3093	0.90479
OLFML3	1	114517030	114526375	18	8	53293	-1.2236	0.88945
SYT6	1	114630414	114701472	236	50	53293	0.15834	0.4371
TRIM33	1	114933899	115058781	297	17	53293	0.19868	0.42126
BCAS2	1	115108678	115129265	41	10	53293	0.37698	0.35309
DENND2C	1	115125655	115217732	194	21	53293	0.28615	0.38738
AMPD1	1	115214219	115243239	67	15	53293	-0.47005	0.68084
NRAS	1	115245585	115264515	24	7	53293	-0.59155	0.72292
CSDE1	1	115258034	115305671	75	9	53293	-0.23834	0.59419
SIKE1	1	115310600	115328308	10	4	53293	-1.0337	0.84937
SYCP1	1	115392455	115539491	333	19	53293	-1.5299	0.93698
TSHB	1	115567445	115578430	42	4	53293	-0.60054	0.72593
TSPAN2	1	115589132	115637121	190	25	53293	-0.50175	0.69208
NGF	1	115827037	115885857	173	32	53293	1.2053	0.11405
VANGL1	1	116179574	116242345	191	29	53293	-1.1257	0.86985
CASQ2	1	116241124	116316426	326	18	53293	1.1454	0.12603
NHLH2	1	116377498	116388747	33	5	53293	-1.2166	0.88813
SLC22A15	1	116514119	116614175	208	20	53293	0.74146	0.22921
MAB21L3	1	116649376	116679361	68	10	53293	1.225	0.11029
ATP1A1	1	116909802	116949569	59	5	53293	-1.2121	0.88726
CD58	1	117055656	117118715	37	4	53293	-0.31879	0.62506
IGSF3	1	117115520	117215377	72	11	53293	0.42009	0.33721
C1orf137	1	117231734	117250725	15	3	53293	-1.0124	0.84433
CD2	1	117292057	117313351	30	5	53293	0.092649	0.46309
PTGFRN	1	117447689	117534472	225	24	53293	0.92044	0.17867
CD101	1	117539372	117580673	105	18	53293	1.0843	0.13911
TTF2	1	117597910	117646992	112	17	53293	-0.29283	0.61517
TRIM45	1	117652177	117669411	42	7	53293	-0.58586	0.72101
VTCN1	1	117684709	117758582	179	20	53293	0.57672	0.28206
MAN1A2	1	117905085	118069820	413	20	53293	-0.091338	0.53639
FAM46C	1	118143604	118172511	85	9	53293	2.1152	0.017206
GDAP2	1	118404607	118477302	49	11	53293	0.25037	0.40115
WDR3	1	118467372	118504549	34	7	53293	0.21502	0.41487
SPAG17	1	118494788	118732848	386	18	53293	-0.46036	0.67737
TBX15	1	119424166	119537179	294	25	53293	1.939	0.026253
WARS2	1	119572339	119688404	288	20	53293	2.0014	0.022673
HAO2	1	119906399	119938253	74	11	53293	-0.79493	0.78667
HSD3B2	1	119952554	119967162	38	6	53293	-0.38813	0.65104
HSD3B1	1	120044826	120059181	15	3	53293	-0.38202	0.64878
ZNF697	1	120160500	120195813	79	12	53293	-1.5855	0.94358
PHGDH	1	120249419	120288349	79	19	53293	-0.031315	0.51249
HMGCS2	1	120289119	120316555	50	9	53293	0.12618	0.44979
REG4	1	120335141	120359203	55	6	53293	0.72219	0.23509
NBPF7	1	120375888	120392503	25	2	53293	0.63588	0.26243
ADAM30	1	120434656	120444147	12	2	53293	1.0084	0.15662
NOTCH2	1	120452676	120644880	116	6	53293	0.14935	0.44064
PDE4DIP	1	144849924	145081186	1	1	53293	-0.92225	0.8218
NOTCH2NL	1	145171379	145287770	2	1	53293	1.1405	0.12704
NBPF10	1	145288371	145370184	7	3	53293	1.276	0.10098
HFE2	1	145408191	145419045	11	4	53293	1.3683	0.085613
TXNIP	1	145433438	145444135	9	4	53293	1.832	0.033479
POLR3GL	1	145454736	145481081	8	3	53293	2.1621	0.015306
ANKRD34A	1	145465508	145477147	5	2	53293	2.3384	0.009682
LIX1L	1	145472059	145503170	12	4	53293	1.9316	0.026707
RBM8A	1	145502557	145515036	13	4	53293	1.6814	0.046341
PEX11B	1	145511165	145525232	4	1	53293	2.3377	0.0097004
ITGA10	1	145519709	145545368	18	4	53293	1.1199	0.13138
ANKRD35	1	145544209	145570026	48	5	53293	2.5196	0.0058747
PIAS3	1	145570257	145588046	10	4	53293	1.7859	0.037059
NUDT17	1	145584991	145594435	5	2	53293	3.3993	0.0003378
POLR3C	1	145591105	145615972	20	2	53293	3.7907	7.5102e-05
RNF115	1	145605990	145690505	98	6	53293	3.4461	0.00028435
CD160	1	145694298	145720639	24	3	53293	4.0626	2.4264e-05
PDZK1	1	145722662	145765707	12	3	53293	2.1114	0.017367
PRKAB2	1	146625185	146649168	80	8	53293	-0.63402	0.73697
FMO5	1	146654384	146702390	240	12	53293	0.50071	0.30829
CHD1L	1	146709291	146768947	203	18	53293	0.27714	0.39084
BCL9	1	147008222	147099522	228	44	53293	-0.65742	0.74454
ACP6	1	147117668	147147634	93	14	53293	-0.60701	0.72808
GJA5	1	147226832	147258165	117	16	53293	0.22901	0.40943
GJA8	1	147369946	147382896	41	9	53293	1.3396	0.090188
GPR89B	1	147395506	147467253	19	2	53293	1.1935	0.11634
HIST2H2BF	1	149752745	149788965	25	2	53293	-0.6401	0.73895
HIST2H3D	1	149783280	149790236	12	2	53293	-0.50538	0.69335
HIST2H3C	1	149810759	149817765	6	2	53293	-0.50233	0.69228
HIST2H2AA3	1	149812285	149819318	7	2	53293	-0.3068	0.6205
HIST2H2AA4	1	149817628	149824661	2	1	53293	0.13924	0.44463
HIST2H3A	1	149819181	149826187	1	1	53293	-0.29133	0.6146
HIST2H2AC	1	149853525	149860461	6	2	53293	-0.48587	0.68647
HIST2H2BE	1	149854510	149863232	9	2	53293	-0.57094	0.71598
HIST2H2AB	1	149857519	149864466	7	2	53293	-0.79999	0.78814
BOLA1	1	149866110	149873848	14	1	53293	-0.5479	0.70812
SV2A	1	149873370	149894434	21	3	53293	0.15411	0.43876
SF3B4	1	149893709	149906449	22	1	53293	-0.149	0.55922
MTMR11	1	149899043	149913791	20	3	53293	-0.093437	0.53722
OTUD7B	1	149910729	149987686	62	5	53293	0.03659	0.48541
VPS45	1	150034350	150119005	91	3	53293	-0.034138	0.51362
PLEKHO1	1	150117170	150133325	21	3	53293	-0.33604	0.63158
ANP32E	1	150189217	150213504	31	4	53293	1.9944	0.023053
CA14	1	150224554	150238978	12	5	53293	1.3924	0.081908
APH1A	1	150236299	150246609	8	2	53293	1.7862	0.037032
C1orf54	1	150239687	150254835	17	4	53293	2.3119	0.010392
CIART	1	150249930	150261005	15	3	53293	2.5712	0.0050668
MRPS21	1	150261262	150282914	70	7	53293	2.1863	0.014395
PRPF3	1	150288928	150327204	100	10	53293	2.1815	0.014573
RPRD2	1	150331624	150450542	340	13	53293	1.8744	0.030436
TARS2	1	150454840	150481585	86	8	53293	1.8963	0.028959
ECM1	1	150475487	150487765	31	5	53293	1.9366	0.026398
ADAMTSL4	1	150516846	150534913	29	9	53293	-0.68476	0.75325
MCL1	1	150545527	150557214	24	5	53293	0.96553	0.16714
ENSA	1	150593099	150607098	17	7	53293	0.54485	0.29293
GOLPH3L	1	150617201	150674672	118	6	53293	0.23321	0.4078
HORMAD1	1	150669035	150698372	80	4	53293	0.3741	0.35416
CTSS	1	150701172	150743433	60	7	53293	-0.26057	0.60279
CTSK	1	150767184	150785917	12	3	53293	-0.27465	0.60821
ARNT	1	150780681	150854244	73	7	53293	-0.1564	0.56214
SETDB1	1	150893815	150938889	67	9	53293	-0.74479	0.7718
CERS2	1	150936149	150952479	32	5	53293	-0.44369	0.67137
ANXA9	1	150949499	150969614	47	10	53293	1.0235	0.15303
FAM63A	1	150967713	150985854	27	9	53293	1.6592	0.04854
PRUNE	1	150975867	151009689	73	17	53293	0.44095	0.32963
BNIPL	1	151004029	151021576	40	10	53293	-0.14226	0.55656
C1orf56	1	151015259	151025396	14	6	53293	0.22079	0.41263
CDC42SE1	1	151021947	151037125	16	5	53293	-0.85125	0.80268
MLLT11	1	151027151	151042473	21	7	53293	-0.58118	0.71944
GABPB2	1	151037784	151092507	125	16	53293	-0.36308	0.64173
SEMA6C	1	151102661	151124146	53	10	53293	-0.034238	0.51366
TNFAIP8L2	1	151124095	151134231	9	4	53293	-0.11454	0.54559
TNFAIP8L2-SC	NM1 1	151124105	151144273	18	7	53293	0.79718	0.21267
LYSMD1	1	151130724	151143424	10	5	53293	1.5114	0.065347
SCNM1	1	151133482	151144273	10	5	53293	1.4727	0.070411
TMOD4	1	151140963	151153547	12	6	53293	1.1445	0.1262
VPS72	1	151147276	151167689	10	3	53293	0.51059	0.30482
PIP5K1A	1	151166021	151223507	73	7	53293	0.26905	0.39395
PSMD4	1	151222176	151241455	23	4	53293	0.47967	0.31573
ZNF687	1	151249094	151265881	14	3	53293	1.3775	0.084171
PI4KB	1	151262773	151305191	36	6	53293	0.81522	0.20747
RFX5	1	151311616	151324785	13	3	53293	0.67737	0.24908
SELENBP1	1	151335278	151350210	30	9	53293	0.75931	0.22383
PSMB4	1	151367041	151375912	10	1	53293	2.2311	0.012838
POGZ	1	151373700	151450753	86	4	53293	2.4936	0.0063235
CGN	1	151478331	151512668	42	8	53293	2.3536	0.0092962
TUFT1	1	151507781	151557559	97	15	53293	1.8658	0.031032
SNX27	1	151579454	151673059	105	11	53293	1.2306	0.10924
CELF3	1	151671034	151694290	38	6	53293	1.0716	0.14195
RIIAD1	1	151689013	151703582	25	7	53293	0.29314	0.38471
OAZ3	1	151730445	151745306	38	5	53293	1.2867	0.0991
MRPL9	1	151730619	151741040	18	4	53293	1.3503	0.088458
TDRKH	1	151741241	151768052	81	6	53293	0.84044	0.20033
LINGO4	1	151771265	151782882	20	3	53293	1.5779	0.057293
RORC	1	151777047	151809348	73	16	53293	0.71926	0.23599
C2CD4D	1	151808839	151818033	31	6	53293	0.073654	0.47064
THEM5	1	151816720	151831173	35	6	53293	2.4588	0.0069703
THEM4	1	151841842	151887361	98	8	53293	-1.2536	0.895
S100A10	1	151953886	151971714	41	6	53293	-1.007	0.84303
S100A11	1	152003482	152014511	17	2	53293	-0.79025	0.78531
LOC100131107	1	152050533	152058058	5	3	53293	1.0507	0.1467
TCHHL1	1	152055120	152066540	8	5	53293	0.11808	0.453
TCHH	1	152077293	152092930	11	3	53293	0.024598	0.49019
RPTN	1	152124571	152136704	10	4	53293	-0.40789	0.65832
HRNR	1	152183052	152201672	59	4	53293	-1.0017	0.84175
FLG	1	152273151	152302679	89	6	53293	-0.49743	0.69056
FLG2	1	152319713	152337482	24	3	53293	0.082715	0.46704
CRNN	1	152380219	152391750	24	4	53293	-0.25147	0.59927
LCE5A	1	152478320	152486153	23	4	53293	1.8631	0.031224
CRCT1	1	152481978	152489981	22	2	53293	2.1199	0.017007
LCE3E	1	152536675	152544229	8	3	53293	2.0827	0.018641
LCE3D	1	152550360	152557980	12	3	53293	0.04137	0.4835
LCE3B	1	152581287	152588074	2	1	53293	-0.039143	0.51561
LCE3A	1	152593810	152600579	25	1	53293	-0.66084	0.74564
LCE2D	1	152630887	152638635	11	3	53293	-1.1887	0.88271
LCE2C	1	152642791	152650550	12	2	53293	-1.0875	0.86159
LCE2B	1	152653599	152661377	19	4	53293	-1.5033	0.93362
LCE2A	1	152665840	152673418	21	4	53293	-0.83729	0.79879
LCE4A	1	152676523	152683410	14	3	53293	-1.0263	0.84763
C1orf68	1	152686998	152694405	29	2	53293	-0.37511	0.64621
KPRP	1	152725506	152736029	31	3	53293	-0.99672	0.84055
LCE1F	1	152743848	152750945	20	4	53293	-0.57243	0.71648
LCE1E	1	152753753	152762402	26	4	53293	-0.51035	0.6951
LCE1D	1	152764227	152772157	9	4	53293	-1.0178	0.84561
LCE1C	1	152775811	152784107	24	5	53293	-0.67186	0.74916
LCE1B	1	152779447	152787085	14	5	53293	-1.5041	0.93373
LCE1A	1	152794949	152802073	6	3	53293	0.081556	0.4675
SMCP	1	152845798	152859023	8	2	53293	-0.63685	0.73789
IVL	1	152876039	152885862	21	1	53293	-1.2176	0.88831
SPRR4	1	152938128	152946569	10	2	53293	-0.79559	0.78687
SPRR1A	1	152951564	152959790	26	2	53293	-0.72588	0.76604
SPRR3	1	152969223	152977832	58	3	53293	-0.56501	0.71397
SPRR1B	1	152998679	153006876	63	2	53293	-0.36184	0.64126
SPRR2D	1	153010701	153018594	31	2	53293	0.038778	0.48453
SPRR2A	1	153027096	153034988	14	2	53293	0.13995	0.44435
SPRR2B	1	153041217	153049084	27	2	53293	-0.16875	0.567
SPRR2E	1	153064111	153072001	25	8	53293	-1.5181	0.9355
SPRR2F	1	153083112	153090989	14	4	53293	-0.93034	0.8239
SPRR2G	1	153120558	153128427	13	2	53293	-0.53136	0.70242
LELP1	1	153170906	153179101	6	2	53293	0.71606	0.23698
PRR9	1	153185060	153193293	29	3	53293	1.3555	0.087628
LOR	1	153227179	153236100	20	4	53293	1.7133	0.043326
PGLYRP3	1	153268838	153288194	57	8	53293	1.3998	0.080786
PGLYRP4	1	153301096	153326039	120	7	53293	0.8811	0.18913
S100A9	1	153325330	153335003	16	5	53293	-0.5301	0.70198
S100A12	1	153344684	153353075	10	1	53293	0.8297	0.20335
S100A8	1	153361008	153400054	72	3	53293	0.8488	0.198
S100A7A	1	153384000	153397201	24	3	53293	0.6318	0.26376
S100A7L2	1	153407971	153417503	16	3	53293	-0.73621	0.7692
S100A7	1	153428720	153441559	26	4	53293	-0.10868	0.54327
S100A6	1	153505576	153513717	12	2	53293	0.15022	0.4403
S100A5	1	153508123	153520772	24	2	53293	-0.49782	0.69069
S100A4	1	153514595	153523282	27	1	53293	-0.47026	0.68092
S100A3	1	153518305	153526734	30	1	53293	-0.39061	0.65196
S100A2	1	153532084	153543306	11	1	53293	-0.33695	0.63192
S100A16	1	153577862	153590514	14	2	53293	1.4664	0.071267
S100A14	1	153585231	153593808	13	2	53293	1.7475	0.040278
S100A13	1	153589775	153611582	44	5	53293	1.5206	0.06418
S100A1	1	153595873	153606013	16	3	53293	1.3988	0.080934
CHTOP	1	153601458	153620282	46	5	53293	1.5378	0.062053
SNAPIN	1	153626130	153635828	12	3	53293	1.6327	0.051266
ILF2	1	153632764	153648504	27	5	53293	1.8773	0.030238
NPR1	1	153646093	153667968	27	6	53293	2.6774	0.0037101
INTS3	1	153695526	153748055	78	9	53293	1.058	0.14504
SLC27A3	1	153741830	153754133	22	6	53293	1.2807	0.10016
GATAD2B	1	153775701	153900451	196	14	53293	1.7508	0.039994
DENND4B	1	153900477	153924162	30	4	53293	1.903	0.028519
CRTC2	1	153918648	153936132	17	4	53293	2.1793	0.014656
SLC39A1	1	153930075	153945660	21	4	53293	2.1876	0.014348
CREB3L4	1	153935315	153948340	15	3	53293	2.2447	0.012393
JTB	1	153945245	153956096	10	3	53293	2.1715	0.014947
RAB13	1	153952593	153963853	8	4	53293	1.2862	0.099194
RPS27	1	153958239	153966131	7	4	53293	1.6803	0.046448
NUP210L	1	153963666	154132592	220	16	53293	2.182	0.014555
TPM3	1	154126280	154169611	58	9	53293	1.8167	0.034635
C1orf189	1	154170061	154183841	8	3	53293	1.8287	0.033725
C1orf43	1	154177683	154198273	23	6	53293	1.7496	0.040094
UBAP2L	1	154187427	154245486	79	9	53293	2.1469	0.0159
HAX1	1	154240039	154249851	5	2	53293	2.4602	0.0069422
AQP10	1	154288592	154299301	34	7	53293	2.4983	0.006239
ATP8B2	1	154293036	154325280	68	10	53293	2.3243	0.010054
IL6R	1	154372669	154443426	146	15	53293	-0.67907	0.75145
SHE	1	154440618	154479786	51	7	53293	-0.39085	0.65205
TDRD10	1	154469695	154522124	152	8	53293	-0.28823	0.61341
UBE2Q1	1	154519551	154536138	17	3	53293	0.31328	0.37703
CHRNB2	1	154535257	154553854	26	7	53293	1.6765	0.046823
ADAR	1	154553033	154605456	98	8	53293	2.6333	0.0042286
KCNN3	1	154668438	154847754	393	66	53293	0.59796	0.27493
PMVK	1	154895708	154914484	38	6	53293	1.9353	0.026478
PBXIP1	1	154915053	154933624	17	6	53293	2.991	0.0013901
PYGO2	1	154928002	154939258	10	3	53293	1.4968	0.067218
LOC101928120	1	154929036	154936601	4	2	53293	2.2397	0.012556
SHC1	1	154933274	154951959	16	3	53293	0.62425	0.26623
CKS1B	1	154942118	154953225	8	2	53293	0.45477	0.32464
FLAD1	1	154950770	154967087	15	2	53293	-0.30988	0.62168
LENEP	1	154961062	154968291	9	1	53293	-0.73858	0.76992
ZBTB7B	1	154970106	154992501	28	9	53293	1.0555	0.14561
DCST2	1	154989503	155011257	40	7	53293	0.57385	0.28304
DCST1	1	155001256	155024906	34	9	53293	0.28055	0.38953
ADAM15	1	155018748	155036752	26	9	53293	-1.0957	0.86338
EFNA4	1	155031213	155043529	17	5	53293	-0.0082288	0.50328
EFNA3	1	155046348	155061514	24	6	53293	-0.84544	0.80107
EFNA1	1	155095349	155108886	20	5	53293	0.88431	0.18826
SLC50A1	1	155102817	155112834	12	4	53293	1.008	0.15672
DPM3	1	155110867	155117996	8	3	53293	-0.87963	0.81047
KRTCAP2	1	155140384	155156331	24	6	53293	-0.77916	0.78206
TRIM46	1	155140702	155158947	28	7	53293	-0.56642	0.71445
MUC1	1	155156800	155167768	12	5	53293	-0.64474	0.74045
THBS3	1	155163879	155182772	23	6	53293	0.24554	0.40302
MTX1	1	155173490	155185125	16	5	53293	-0.18237	0.57235
GBA	1	155202739	155219653	32	4	53293	0.47733	0.31656
FAM189B	1	155215496	155230274	33	3	53293	0.82404	0.20496
SCAMP3	1	155224270	155237176	17	3	53293	0.68548	0.24652
CLK2	1	155231159	155248305	20	3	53293	1.1374	0.12769
HCN3	1	155242218	155261139	30	3	53293	1.2145	0.11228
PKLR	1	155257584	155283531	30	3	53293	1.1146	0.13251
FDPS	1	155273539	155291957	19	3	53293	0.93588	0.17467
RUSC1	1	155285640	155302409	11	5	53293	0.66302	0.25366
RUSC1-AS1	1	155288751	155298938	3	2	53293	0.48584	0.31354
ASH1L	1	155303552	155537324	165	17	53293	0.97041	0.16592
MSTO1	1	155574961	155586258	5	2	53293	0.92933	0.17636
YY1AP1	1	155627733	155663823	27	6	53293	0.46444	0.32116
DAP3	1	155652693	155710301	60	9	53293	0.56195	0.28708
GON4L	1	155717950	155834185	151	10	53293	0.36638	0.35704
SYT11	1	155824260	155856490	42	8	53293	0.43633	0.3313
RIT1	1	155866099	155886193	34	5	53293	-0.33127	0.62978
KIAA0907	1	155881334	155909209	34	4	53293	-0.31108	0.62213
RXFP4	1	155906480	155914125	7	3	53293	-0.37305	0.64544
ARHGEF2	1	155914931	155958396	47	6	53293	-0.72694	0.76637
SSR2	1	155977339	155995758	28	7	53293	-0.58102	0.71939
UBQLN4	1	156001445	156028613	35	9	53293	-0.33368	0.63069
LAMTOR2	1	156019517	156029801	11	5	53293	0.60641	0.27212
RAB25	1	156025966	156041795	16	8	53293	0.60112	0.27388
MEX3A	1	156040304	156056789	23	7	53293	0.65247	0.25705
LMNA	1	156047369	156111380	144	11	53293	0.64993	0.25787
SEMA4A	1	156112145	156149042	66	12	53293	1.4647	0.0715
SLC25A44	1	156158728	156184087	45	4	53293	-0.33011	0.62934
PMF1	1	156177779	156211368	75	6	53293	0.5241	0.3001
PMF1-BGLAP	1	156177779	156214623	78	7	53293	0.59711	0.27522
BGLAP	1	156206951	156214623	11	5	53293	1.8678	0.030894
PAQR6	1	156211612	156222908	16	6	53293	1.0704	0.14222
SMG5	1	156217515	156257676	89	8	53293	0.43753	0.33086
TMEM79	1	156247704	156263734	28	3	53293	-0.50991	0.69494
GLMP	1	156260978	156270480	16	4	53293	-0.30955	0.62155
VHLL	1	156266915	156274428	15	4	53293	0.21158	0.41622
CCT3	1	156277252	156313206	75	5	53293	-0.055406	0.52209
TSACC	1	156302105	156318286	24	5	53293	0.26753	0.39453
RHBG	1	156333980	156356513	57	10	53293	-1.2702	0.89799
C1orf61	1	156372548	156431441	59	16	53293	-1.6471	0.95024
MEF2D	1	156432013	156475634	67	7	53293	0.19741	0.42175
IQGAP3	1	156493697	156547396	97	11	53293	-0.27917	0.60994
TTC24	1	156544519	156558062	40	6	53293	0.079043	0.4685
APOA1BP	1	156556554	156565591	37	3	53293	-0.04786	0.51909
GPATCH4	1	156562600	156576288	72	4	53293	-0.20768	0.58226
HAPLN2	1	156584085	156597017	21	2	53293	-0.32107	0.62592
BCAN	1	156606740	156630824	29	6	53293	-2.1509	0.98426
NES	1	156637055	156652189	32	4	53293	0.22992	0.40908
ISG20L2	1	156690187	156703577	20	7	53293	0.37873	0.35244
RRNAD1	1	156693263	156708252	26	8	53293	0.064075	0.47446
MRPL24	1	156705594	156715923	14	4	53293	-0.1398	0.55559
HDGF	1	156710399	156727240	27	6	53293	-0.18671	0.57406
PRCC	1	156732274	156772109	96	12	53293	0.1376	0.44528
SH2D2A	1	156774535	156791640	28	5	53293	-0.91659	0.82032
NTRK1	1	156780542	156853142	98	12	53293	-1.2745	0.89876
INSRR	1	156809165	156833712	8	2	53293	-0.7881	0.78468
PEAR1	1	156858496	156887726	96	9	53293	-1.7084	0.95622
LRRC71	1	156885400	156904381	45	5	53293	-1.8012	0.96416
ARHGEF11	1	156903132	157020512	238	18	53293	-1.1936	0.88368
ETV3L	1	157060335	157074600	44	11	53293	-0.9715	0.83435
ETV3	1	157092959	157113383	17	5	53293	-1.0494	0.85301
FCRL5	1	157481667	157527310	97	10	53293	0.25899	0.39782
FCRL4	1	157542039	157572870	102	10	53293	-0.89087	0.8135
FCRL3	1	157644771	157675775	61	9	53293	-0.54007	0.70543
FCRL2	1	157714023	157752119	65	12	53293	0.92261	0.17811
FCRL1	1	157762693	157794940	73	8	53293	0.78422	0.21646
CD5L	1	157795361	157816634	28	6	53293	-0.53854	0.7049
KIRREL	1	157958063	158067346	274	42	53293	-0.92917	0.8236
CD1D	1	158142828	158157717	36	4	53293	0.63813	0.26169
CD1A	1	158213119	158229559	44	9	53293	0.35681	0.36062
CD1C	1	158254563	158266064	9	4	53293	0.10454	0.45837
CD1B	1	158296240	158306321	12	5	53293	0.45772	0.32358
CD1E	1	158318486	158328843	20	5	53293	0.35185	0.36248
OR10T2	1	158366812	158374256	34	6	53293	0.34137	0.36641
OR10K2	1	158388218	158395656	29	4	53293	-0.63761	0.73814
OR10K1	1	158430352	158437793	27	7	53293	-0.82791	0.79614
OR10R2	1	158444668	158452175	20	3	53293	-0.59515	0.72413
OR6Y1	1	158515418	158522895	25	5	53293	-0.96574	0.83291
OR6P1	1	158530941	158538394	21	3	53293	-0.63997	0.7389
OR10X1	1	158547209	158554689	23	7	53293	-0.72807	0.76672
OR10Z1	1	158571229	158578670	16	5	53293	-1.3995	0.91917
SPTA1	1	158578996	158661506	191	20	53293	0.078163	0.46885
OR6K2	1	158667968	158675442	10	2	53293	1.4283	0.076609
OR6K3	1	158685458	158692905	10	2	53293	1.1237	0.13058
OR6K6	1	158719606	158727137	16	5	53293	-0.89587	0.81484
OR6N1	1	158734034	158741472	43	9	53293	0.33347	0.36939
OR6N2	1	158744972	158752425	33	9	53293	-1.9742	0.97582
MNDA	1	158796168	158820770	53	9	53293	-1.8918	0.97074
PYHIN1	1	158896337	158948349	108	13	53293	-0.19735	0.57822
IFI16	1	158974682	159026445	193	11	53293	-0.90116	0.81625
AIM2	1	159027290	159051685	48	6	53293	-0.1279	0.55089
CADM3	1	159136377	159174432	68	15	53293	-0.3226	0.6265
ACKR1	1	159168803	159177790	34	12	53293	-1.1918	0.88333
FCER1A	1	159248678	159279514	92	14	53293	-0.40863	0.6586
OR10J3	1	159281960	159289449	20	6	53293	-0.15688	0.56233
OR10J1	1	159404512	159412100	27	9	53293	-0.90719	0.81785
OR10J5	1	159503368	159510797	17	4	53293	-0.35408	0.63836
APCS	1	159552616	159560161	32	8	53293	-0.21982	0.587
CRP	1	159680579	159689396	19	5	53293	1.5788	0.057195
DUSP23	1	159745730	159753833	18	5	53293	0.035168	0.48597
FCRL6	1	159765282	159787547	48	3	53293	0.62754	0.26515
SLAMF8	1	159791440	159808782	26	5	53293	-0.5959	0.72438
C1orf204	1	159802764	159830544	61	13	53293	-0.93154	0.82421
VSIG8	1	159822606	159837447	48	8	53293	-0.63571	0.73752
CFAP45	1	159840650	159874992	73	8	53293	-0.52092	0.69879
TAGLN2	1	159886397	159900332	26	9	53293	0.28592	0.38747
IGSF9	1	159895329	159920386	65	15	53293	0.91691	0.17959
SLAMF9	1	159919782	159929044	36	6	53293	2.7975	0.0025748
PIGM	1	159995962	160006783	13	4	53293	-0.46283	0.67826
KCNJ10	1	160005757	160045051	70	13	53293	0.25092	0.40094
KCNJ9	1	160046360	160060712	32	7	53293	0.2967	0.38335
IGSF8	1	160059629	160073650	22	4	53293	-0.33827	0.63242
ATP1A2	1	160080520	160114881	93	18	53293	-0.57415	0.71707
ATP1A4	1	160116352	160158267	111	22	53293	-2.4526	0.99291
CASQ1	1	160155285	160173176	28	9	53293	-0.96296	0.83222
PEA15	1	160170125	160186662	13	4	53293	0.19489	0.42274
DCAF8	1	160184005	160237350	52	5	53293	1.277	0.10081
PEX19	1	160245099	160259941	19	5	53293	1.0358	0.15015
COPA	1	160256877	160318354	77	9	53293	1.0267	0.15228
NCSTN	1	160308063	160330242	46	8	53293	0.79456	0.21344
NHLH1	1	160331861	160344138	20	5	53293	-0.17995	0.5714
VANGL2	1	160365364	160399968	62	11	53293	2.0854	0.018518
SLAMF6	1	160453320	160498052	89	14	53293	0.18872	0.42515
CD84	1	160509384	160554306	119	12	53293	0.66526	0.25294
SLAMF1	1	160578391	160622081	76	11	53293	0.69787	0.24263
CD48	1	160647036	160686641	63	9	53293	2.4982	0.0062412
SLAMF7	1	160703865	160726111	38	7	53293	-0.50621	0.69364
LY9	1	160760864	160799545	100	7	53293	-1.0879	0.86168
CD244	1	160798450	160837692	109	8	53293	-0.62251	0.7332
ITLN1	1	160844830	160859960	50	2	53293	-0.57517	0.71741
ITLN2	1	160913310	160929589	51	11	53293	0.71477	0.23738
F11R	1	160963501	160996133	82	7	53293	-0.84012	0.79958
TSTD1	1	161005918	161013887	20	5	53293	-0.35067	0.63708
USF1	1	161007541	161020769	31	7	53293	-0.57533	0.71747
ARHGAP30	1	161015231	161044760	47	9	53293	-1.1571	0.87638
PVRL4	1	161039281	161064385	41	11	53293	-0.40258	0.65637
KLHDC9	1	161063151	161071638	21	9	53293	0.43046	0.33343
PFDN2	1	161068846	161092866	42	8	53293	0.52293	0.30051
NIT1	1	161082862	161096735	16	6	53293	0.47892	0.316
DEDD	1	161089267	161108192	18	4	53293	0.82839	0.20372
UFC1	1	161118534	161130146	19	5	53293	0.34734	0.36417
USP21	1	161124248	161137016	19	6	53293	0.39867	0.34507
PPOX	1	161130832	161149636	24	7	53293	0.13539	0.44615
B4GALT3	1	161139600	161152758	17	4	53293	0.54739	0.29206
ADAMTS4	1	161158038	161173845	27	9	53293	-0.1797	0.57131
NDUFS2	1	161162209	161185685	35	10	53293	-0.049333	0.51967
FCER1G	1	161180087	161190538	21	7	53293	-1.104	0.86521
APOA2	1	161190583	161198418	18	5	53293	-0.9577	0.83089
TOMM40L	1	161190729	161202036	25	6	53293	-0.84906	0.80207
NR1I3	1	161197956	161213432	43	9	53293	0.1812	0.4281
PCP4L1	1	161223517	161256740	110	13	53293	0.57485	0.2827
MPZ	1	161273025	161284762	28	8	53293	0.3768	0.35316
SDHC	1	161279166	161336041	267	8	53293	-0.36409	0.6421
CFAP126	1	161333021	161342673	50	2	53293	-0.57745	0.71818
FCGR2A	1	161470205	161490860	53	9	53293	-0.6645	0.74681
HSPA6	1	161489036	161498187	29	6	53293	0.42567	0.33517
FCGR3A	1	161510049	161525413	28	7	53293	-0.41915	0.66245
FCGR2C	1	161546129	161572510	1	1	53293	0.59387	0.2763
FCGR3B	1	161591486	161606753	3	2	53293	-0.50724	0.69401
FCGR2B	1	161627905	161649944	22	4	53293	-0.82065	0.79408
FCRLA	1	161671762	161685642	60	13	53293	0.64276	0.26019
FCRLB	1	161686598	161699433	62	13	53293	0.13708	0.44549
DUSP12	1	161714558	161728452	54	9	53293	0.1292	0.4486
ATF6	1	161731034	161935360	562	16	53293	-0.22448	0.58881
OLFML2B	1	161951482	161999172	122	21	53293	0.35625	0.36083
NOS1AP	1	162034581	162341313	1039	54	53293	0.51428	0.30353
C1orf111	1	162342015	162352017	21	8	53293	-1.2989	0.90302
C1orf226	1	162343696	162358108	35	9	53293	-1.4193	0.92209
SH2D1B	1	162363556	162386928	73	9	53293	-0.77045	0.77948
UHMK1	1	162461964	162500919	82	3	53293	-0.81122	0.79138
UAP1	1	162526296	162571879	71	11	53293	0.45019	0.32629
DDR2	1	162597228	162757909	360	25	53293	-0.63659	0.73781
HSD17B7	1	162755496	162784108	60	15	53293	-0.48872	0.68748
C1orf110	1	162819266	162843605	108	16	53293	1.5645	0.05885
RGS4	1	163033396	163048092	27	7	53293	1.8878	0.029524
RGS5	1	163110589	163296581	692	38	53293	-1.2648	0.89704
NUF2	1	163286723	163327053	134	12	53293	-1.1662	0.87823
PBX1	1	164523597	164822567	510	61	53293	2.7581	0.0029069
LMX1A	1	165169604	165330952	475	49	53293	-0.69792	0.75739
RXRG	1	165368659	165419592	197	26	53293	0.355	0.3613
LRRC52	1	165508478	165534685	114	14	53293	-0.59969	0.72565
MGST3	1	165595110	165626873	147	19	53293	-0.48043	0.68454
ALDH9A1	1	165629949	165672900	176	19	53293	-0.37751	0.6471
TMCO1	1	165692028	165743159	89	12	53293	0.4481	0.32704
UCK2	1	165791732	165882355	142	20	53293	-0.93049	0.82394
FAM78B	1	166025163	166140992	287	18	53293	2.1793	0.014656
POGK	1	166803681	166825209	28	6	53293	0.36964	0.35583
TADA1	1	166824247	166850654	68	7	53293	0.45128	0.32589
ILDR2	1	166880941	166949576	86	15	53293	0.27735	0.39075
MAEL	1	166953394	166992951	98	14	53293	-0.39256	0.65268
GPA33	1	167020582	167064868	129	22	53293	0.71712	0.23665
DUSP27	1	167058314	167099902	147	19	53293	1.5371	0.062139
POU2F1	1	167185066	167398082	326	16	53293	0.73619	0.23081
CD247	1	167398377	167492847	190	35	53293	3.4886	0.00024277
CREG1	1	167508750	167528056	85	10	53293	0.0898	0.46422
RCSD1	1	167594474	167679433	256	37	53293	0.27045	0.39341
MPZL1	1	167686187	167762656	197	25	53293	-0.60529	0.72751
ADCY10	1	167776857	167888608	344	45	53293	-0.3801	0.64806
MPC2	1	167884413	167911307	30	4	53293	0.58711	0.27856
DCAF6	1	167900797	168046581	164	10	53293	0.45866	0.32324
GPR161	1	168047280	168111905	121	13	53293	-0.28222	0.61111
TIPRL	1	168143171	168172852	85	8	53293	-0.48206	0.68512
SFT2D2	1	168190255	168213588	22	3	53293	-0.78509	0.7838
TBX19	1	168245278	168285164	72	11	53293	-0.98893	0.83865
XCL2	1	168508503	168518235	51	8	53293	2.1008	0.017828
XCL1	1	168540711	168552815	46	7	53293	1.164	0.1222
DPT	1	168663195	168703442	172	25	53293	1.0199	0.15389
LOC101928596	1	169068226	169075645	31	5	53293	0.38422	0.35041
ATP1B1	1	169070947	169103460	102	14	53293	1.6602	0.048435
NME7	1	169099758	169342186	833	21	53293	1.973	0.024247
BLZF1	1	169332122	169367282	100	13	53293	1.7877	0.036909
CCDC181	1	169362608	169434907	192	19	53293	2.2836	0.011198
SLC19A2	1	169431647	169460208	51	13	53293	2.0652	0.01945
F5	1	169479692	169560769	312	23	53293	0.89162	0.1863
SELP	1	169556587	169604377	135	23	53293	-2.0968	0.982
SELL	1	169658306	169685843	118	16	53293	-0.76384	0.77752
SELE	1	169690281	169708220	108	9	53293	-0.71995	0.76422
C1orf112	1	169758224	169823729	227	17	53293	0.71056	0.23868
METTL18	1	169760170	169769088	36	7	53293	0.95	0.17106
SCYL3	1	169820715	169868100	143	13	53293	0.87149	0.19174
KIFAP3	1	169888961	170048882	437	11	53293	-0.30021	0.61799
METTL11B	1	170110188	170138423	79	12	53293	1.2001	0.11505
GORAB	1	170496263	170524474	31	7	53293	0.1117	0.45553
PRRX1	1	170628313	170710041	140	22	53293	-0.26783	0.60558
MROH9	1	170899612	171035406	411	23	53293	-0.15271	0.56069
FMO3	1	171055018	171088461	139	16	53293	0.446	0.3278
FMO2	1	171149388	171183322	174	17	53293	0.27213	0.39276
FMO1	1	171212610	171256613	112	18	53293	-0.29398	0.61561
FMO4	1	171278318	171312723	43	8	53293	-1.4943	0.93246
PRRC2C	1	171449652	171564150	271	17	53293	0.75896	0.22394
MYOC	1	171603057	171626773	98	16	53293	0.66296	0.25368
VAMP4	1	171667796	171716379	128	11	53293	-0.16551	0.56573
METTL13	1	171745761	171768356	74	5	53293	0.086142	0.46568
DNM3	1	171805618	172389106	1332	61	53293	-0.088876	0.53541
C1orf105	1	172384828	172439469	148	18	53293	-0.25417	0.60032
PIGC	1	172409097	172418230	18	6	53293	-0.95706	0.83073
SUCO	1	172496494	172582473	105	13	53293	0.08587	0.46579
FASLG	1	172623185	172637513	31	7	53293	-0.34095	0.63343
TNFSF18	1	173008860	173025103	36	6	53293	0.040438	0.48387
TNFSF4	1	173151370	173181471	66	11	53293	0.2746	0.39181
PRDX6	1	173441486	173459446	26	6	53293	0.84108	0.20015
SLC9C2	1	173468104	173577233	224	11	53293	0.69155	0.24461
ANKRD45	1	173575975	173644001	61	9	53293	1.6623	0.048229
LOC730159	1	173599661	173607773	4	2	53293	1.8629	0.03124
KLHL20	1	173679063	173757460	80	9	53293	2.4564	0.0070176
CENPL	1	173767188	173799325	30	6	53293	2.3705	0.0088817
DARS2	1	173788719	173829182	39	7	53293	1.6756	0.046905
ZBTB37	1	173832220	173858096	60	9	53293	0.60404	0.27291
SERPINC1	1	173871438	173891516	33	6	53293	1.1135	0.13275
RC3H1	1	173898852	173967210	101	7	53293	0.40406	0.34309
RABGAP1L	1	174123552	174965945	1781	20	53293	1.4439	0.07438
GPR52	1	174412212	174420183	9	4	53293	0.58835	0.27815
CACYBP	1	174963571	174982663	26	8	53293	1.7107	0.043566
MRPS14	1	174980594	174997591	29	8	53293	1.321	0.093255
TNN	1	175031994	175118702	325	29	53293	0.61673	0.26871
KIAA0040	1	175124623	175167229	119	12	53293	-0.88349	0.81151
TNR	1	175290435	175717752	1040	83	53293	0.98005	0.16353
RFWD2	1	175912467	176181386	553	21	53293	-0.64755	0.74136
PAPPA2	1	176427307	176816237	730	36	53293	0.58408	0.27958
ASTN1	1	176824941	177139024	688	55	53293	1.1125	0.13297
BRINP2	1	177135058	177253058	206	28	53293	0.76133	0.22323
SEC16B	1	177891325	177944188	193	35	53293	1.1125	0.13296
RASAL2	1	178057864	178450149	571	20	53293	-1.7692	0.96157
LINC00083	1	178461534	178473769	32	10	53293	-0.14541	0.55781
TEX35	1	178477212	178494135	31	5	53293	0.32383	0.37303
RALGPS2	1	178689300	178892475	345	18	53293	1.111	0.13329
ANGPTL1	1	178817170	178845215	46	10	53293	0.86529	0.19344
FAM20B	1	178989939	179047202	182	18	53293	0.24862	0.40183
TOR3A	1	179045415	179068658	64	14	53293	0.19354	0.42327
ABL2	1	179066962	179203819	303	15	53293	-0.26352	0.60392
SOAT1	1	179257849	179329315	288	18	53293	-0.83304	0.79759
AXDND1	1	179329855	179525370	1160	22	53293	-0.8423	0.80019
NPHS2	1	179518174	179550086	111	15	53293	-0.089579	0.53569
TDRD5	1	179555748	179661907	311	16	53293	-0.54667	0.7077
FAM163A	1	179691912	179786833	282	29	53293	0.3801	0.35193
TOR1AIP2	1	179807602	179852867	81	11	53293	0.52059	0.30133
TOR1AIP1	1	179846177	179890712	107	12	53293	0.71146	0.2384
CEP350	1	179918908	180085515	374	15	53293	2.2349	0.012713
QSOX1	1	180118968	180170930	183	16	53293	-1.7774	0.96225
LHX4	1	180194433	180245688	173	26	53293	-0.21785	0.58623
ACBD6	1	180255852	180477022	495	19	53293	-0.24497	0.59676
XPR1	1	180596146	180860915	420	22	53293	1.9951	0.023015
KIAA1614	1	180877313	180922245	109	26	53293	3.7171	0.00010075
STX6	1	180940664	180997074	87	11	53293	0.21733	0.41397
MR1	1	180997561	181032574	112	21	53293	0.70911	0.23913
IER5	1	181052638	181061479	18	6	53293	0.50089	0.30822
CACNA1E	1	181447447	181777420	724	59	53293	2.0147	0.021969
ZNF648	1	182022205	182035847	25	4	53293	-0.35538	0.63885
GLUL	1	182349339	182366341	57	8	53293	-0.64315	0.73994
TEDDM1	1	182365752	182374751	29	6	53293	-0.61799	0.73171
RGSL1	1	182414256	182531232	331	15	53293	-0.33269	0.63031
RNASEL	1	182541269	182563420	43	10	53293	1.3843	0.083134
RGS16	1	182566258	182578548	18	5	53293	1.3839	0.083191
RGS8	1	182611536	182658502	83	9	53293	1.222	0.11085
NPL	1	182753584	182801019	74	10	53293	-0.54259	0.70629
DHX9	1	182803439	182858617	55	6	53293	-1.1911	0.8832
SHCBP1L	1	182867500	182927553	66	8	53293	-1.0869	0.86146
LAMC1	1	182987572	183116227	428	8	53293	0.40897	0.34128
LAMC2	1	183142952	183215762	235	18	53293	1.6402	0.050486
NMNAT2	1	183215872	183392634	425	26	53293	1.7821	0.037369
SMG7	1	183436506	183524828	86	13	53293	-0.064448	0.52569
NCF2	1	183523197	183565056	108	17	53293	-0.48712	0.68691
ARPC5	1	183593828	183610076	90	3	53293	-1.1999	0.88491
RGL1	1	183600208	183899166	810	35	53293	-1.1394	0.87272
APOBEC4	1	183613910	183627448	63	3	53293	-1.2862	0.90081
COLGALT2	1	183897488	184011904	334	31	53293	-1.1461	0.87413
TSEN15	1	184015811	184044846	31	7	53293	-0.3509	0.63717
C1orf21	1	184351150	184599655	560	33	53293	-0.28382	0.61173
EDEM3	1	184658125	184729041	110	12	53293	1.838	0.033028
FAM129A	1	184758659	184948718	355	25	53293	0.30007	0.38206
RNF2	1	185009482	185073240	58	11	53293	0.26155	0.39684
TRMT1L	1	185085717	185131230	63	5	53293	0.70483	0.24046
SWT1	1	185121155	185262413	155	12	53293	0.96834	0.16644
IVNS1ABP	1	185264020	185291461	29	7	53293	1.3801	0.083781
HMCN1	1	185698683	186161585	533	24	53293	-0.70245	0.7588
PRG4	1	186260405	186285188	44	7	53293	-0.84908	0.80208
TPR	1	186279284	186349883	147	13	53293	-1.0259	0.84752
C1orf27	1	186339890	186392003	88	13	53293	-0.73556	0.769
OCLM	1	186364704	186372087	13	5	53293	0.055318	0.47794
PDC	1	186411198	186435240	27	4	53293	0.48669	0.31324
PTGS2	1	186639444	186654559	40	6	53293	-0.30443	0.6196
PLA2G4A	1	186793032	186959613	401	28	53293	-1.2315	0.89094
LOC101929766	1	189233712	189309663	208	7	53293	0.37919	0.35227
BRINP3	1	190065292	190452534	681	31	53293	-0.40624	0.65772
RGS18	1	192122592	192156445	43	8	53293	-0.6093	0.72884
RGS21	1	192281122	192337915	123	13	53293	-1.171	0.8792
RGS1	1	192539857	192550659	21	3	53293	-1.1684	0.87867
RGS13	1	192600268	192630941	80	8	53293	0.59716	0.2752
RGS2	1	192773169	192782907	13	3	53293	1.2888	0.098733
UCHL5	1	192979996	193034237	40	8	53293	0.17368	0.43106
TROVE2	1	193023552	193062407	36	6	53293	-0.16014	0.56361
GLRX2	1	193064095	193080659	23	5	53293	-0.55225	0.70961
CDC73	1	193086088	193225445	170	11	53293	-0.19009	0.57538
B3GALT2	1	193146360	193160743	16	3	53293	-0.015186	0.50606
KCNT2	1	196193413	196582690	591	16	53293	1.4884	0.068319
CFH	1	196616008	196718134	228	17	53293	-0.74111	0.77069
CFHR3	1	196738925	196764703	107	2	53293	-0.59468	0.72397
CFHR1	1	196783861	196802819	100	3	53293	1.6344	0.051083
CFHR4	1	196852144	196889343	62	11	53293	-0.64145	0.73938
CFHR2	1	196907888	196929856	44	9	53293	-0.61539	0.73085
CFHR5	1	196941667	196980304	75	10	53293	0.32366	0.3731
F13B	1	197006377	197041568	70	8	53293	0.5494	0.29137
ASPM	1	197051757	197120824	106	9	53293	0.58981	0.27766
ZBTB41	1	197121314	197174672	84	11	53293	1.6659	0.04787
CRB1	1	197165592	197449085	397	36	53293	0.019816	0.49209
DENND1B	1	197472378	197749623	332	15	53293	0.36254	0.35847
C1orf53	1	197866682	197877997	21	9	53293	-0.28656	0.61278
LHX9	1	197876635	197906106	59	12	53293	-0.41269	0.66008
NEK7	1	198121108	198293050	509	19	53293	-0.14359	0.55709
ATP6V1G3	1	198490852	198515075	47	9	53293	-1.0533	0.8539
PTPRC	1	198603098	198728105	318	26	53293	-1.9992	0.97721
NR5A2	1	199991730	200148052	503	48	53293	-0.6365	0.73777
ZNF281	1	200372575	200384186	12	3	53293	-1.836	0.96682
KIF14	1	200519125	200594862	252	17	53293	0.6042	0.27286
DDX59	1	200608435	200644126	105	14	53293	-1.1316	0.8711
CAMSAP2	1	200703686	200831332	265	17	53293	1.4814	0.069257
GPR25	1	200837083	200844806	27	9	53293	0.34683	0.36436
C1orf106	1	200855627	200886364	79	16	53293	0.50158	0.30798
KIF21B	1	200937014	200997828	135	13	53293	-0.99023	0.83897
CACNA1S	1	201007135	201086694	209	36	53293	-0.022927	0.50915
ASCL5	1	201081581	201089500	18	4	53293	0.28962	0.38605
TMEM9	1	201102400	201145710	142	23	53293	2.6918	0.0035539
IGFN1	1	201154952	201199580	171	29	53293	1.6947	0.045065
PKP1	1	201247580	201303621	226	20	53293	0.93282	0.17546
TNNT2	1	201326636	201351836	98	14	53293	-0.034914	0.51393
LAD1	1	201348466	201373669	57	14	53293	0.6231	0.26661
TNNI1	1	201371395	201395874	32	7	53293	0.17531	0.43042
PHLDA3	1	201433107	201443299	20	4	53293	-0.45846	0.67669
CSRP1	1	201451158	201481387	92	11	53293	-0.76302	0.77727
NAV1	1	201503243	201797602	623	56	53293	0.91506	0.18008
IPO9	1	201793288	201854922	94	14	53293	2.2454	0.012371
SHISA4	1	201852797	201863215	17	6	53293	1.2182	0.11158
LMOD1	1	201864084	201920716	124	21	53293	1.7181	0.04289
TIMM17A	1	201919619	201941289	54	12	53293	-1.7651	0.96123
RNPEP	1	201946766	201976775	144	16	53293	-1.0027	0.842
ELF3	1	201974647	201987816	33	9	53293	1.013	0.15552
GPR37L1	1	202087029	202100134	49	10	53293	1.662	0.048252
ARL8A	1	202101032	202118871	1	1	53293	0.29787	0.3829
PTPN7	1	202114641	202135716	25	8	53293	-2.3012	0.98931
LGR6	1	202158118	202290389	270	24	53293	-1.9442	0.97406
UBE2T	1	202299285	202316094	18	3	53293	-1.5444	0.93875
PPP1R12B	1	202312830	202559197	256	8	53293	-1.5295	0.93693
SYT2	1	202558224	202684551	212	26	53293	-0.63442	0.7371
KDM5B	1	202695032	202782549	207	17	53293	0.28783	0.38674
RABIF	1	202845910	202863385	39	6	53293	-1.0127	0.84439
KLHL12	1	202858730	202902766	97	8	53293	-0.7892	0.785
ADIPOR1	1	202908460	202932700	67	12	53293	-0.17647	0.57004
CYB5R1	1	202929501	202941404	27	8	53293	0.14382	0.44282
TMEM183A	1	202971520	202995476	39	7	53293	-0.95223	0.82951
PPFIA4	1	202990649	203049364	166	24	53293	-0.84336	0.80049
MYOG	1	203050757	203060166	8	3	53293	0.55565	0.28923
ADORA1	1	203091833	203138033	104	18	53293	1.0956	0.13663
MYBPH	1	203135439	203149969	36	10	53293	1.3721	0.085012
CHI3L1	1	203146559	203160978	37	6	53293	0.72866	0.2331
CHIT1	1	203183707	203203860	51	10	53293	-0.60384	0.72703
BTG2	1	203269664	203280230	14	3	53293	0.099653	0.46031
FMOD	1	203308249	203325557	50	8	53293	1.6181	0.05282
PRELP	1	203439883	203461980	62	9	53293	0.18742	0.42567
OPTC	1	203458271	203479577	76	11	53293	0.25599	0.39898
ATP2B4	1	203590915	203714709	198	22	53293	-0.36999	0.6443
LAX1	1	203729284	203747000	55	6	53293	0.30638	0.37966
ZC3H11A	1	203759665	203824756	180	13	53293	1.3101	0.095088
ZBED6	1	203761651	203771090	32	3	53293	1.4809	0.06932
SNRPE	1	203825740	203841780	53	6	53293	0.95001	0.17105
SOX13	1	204037237	204098371	118	27	53293	0.16866	0.43303
ETNK2	1	204098690	204126307	51	15	53293	1.0201	0.15383
REN	1	204122444	204140465	57	9	53293	2.0208	0.021649
KISS1	1	204157969	204170619	45	8	53293	0.66037	0.25451
GOLT1A	1	204165788	204188220	48	11	53293	1.1866	0.1177
PLEKHA6	1	204186479	204334057	445	31	53293	-0.60173	0.72632
PPP1R15B	1	204368281	204385945	19	7	53293	1.1471	0.12568
PIK3C2B	1	204390256	204468943	175	18	53293	0.45991	0.32279
MDM4	1	204480507	204597631	223	13	53293	0.94266	0.17293
LRRN2	1	204584798	204659597	168	20	53293	1.4056	0.079925
NFASC	1	204792782	204993450	538	48	53293	0.59678	0.27533
CNTN2	1	205007340	205048673	129	16	53293	0.27682	0.39096
TMEM81	1	205050757	205058588	28	6	53293	1.1094	0.13364
RBBP5	1	205053770	205096150	117	13	53293	1.7617	0.039058
DSTYK	1	205110131	205185727	170	12	53293	1.648	0.049676
TMCC2	1	205192038	205243971	132	14	53293	1.8847	0.029737
NUAK2	1	205269691	205295883	72	11	53293	0.90279	0.18332
KLHDC8A	1	205303693	205331218	108	14	53293	1.4645	0.071526
LEMD1	1	205349006	205396214	132	13	53293	0.35504	0.36128
CDK18	1	205468684	205503421	136	30	53293	0.30604	0.37979
MFSD4	1	205533112	205573546	140	24	53293	-0.98238	0.83704
ELK4	1	205575571	205607971	78	13	53293	-0.86222	0.80572
SLC45A3	1	205625479	205654630	68	14	53293	1.1105	0.1334
NUCKS1	1	205680447	205724372	90	16	53293	1.5964	0.055204
RAB29	1	205735614	205749615	47	11	53293	0.9644	0.16742
SLC41A1	1	205756721	205787887	72	15	53293	1.0284	0.15187
PM20D1	1	205795650	205824276	78	19	53293	0.59425	0.27617
SLC26A9	1	205880676	205917588	128	18	53293	-0.442	0.67076
AVPR1B	1	206219283	206232982	49	4	53293	1.4322	0.076037
C1orf186	1	206237372	206293236	45	2	53293	-1.4508	0.92658
CTSE	1	206312459	206333604	21	3	53293	0.48618	0.31342
IKBKE	1	206638586	206671723	98	21	53293	1.1157	0.13228
RASSF5	1	206675866	206764116	203	28	53293	1.4033	0.080256
EIF2D	1	206763474	206790904	66	9	53293	0.56259	0.28686
DYRK3	1	206803881	206824729	25	6	53293	-0.21186	0.58389
MAPKAPK2	1	206853295	206909130	83	13	53293	1.0295	0.15163
IL10	1	206939448	206950839	33	6	53293	2.856	0.0021453
IL19	1	206967215	207017826	133	20	53293	2.8684	0.0020628
IL20	1	207033699	207044068	14	5	53293	1.9646	0.024731
IL24	1	207065630	207078984	24	2	53293	-0.20421	0.5809
FCMR	1	207075130	207100378	31	4	53293	-0.30477	0.61973
PIGR	1	207100367	207124814	42	7	53293	-1.4713	0.9294
FCAMR	1	207129812	207148970	45	6	53293	-0.95657	0.83061
C1orf116	1	207190366	207213555	20	6	53293	-1.3235	0.90717
PFKFB2	1	207202761	207255868	55	7	53293	0.41344	0.33964
YOD1	1	207215694	207231325	12	3	53293	-0.37636	0.64668
C4BPB	1	207257210	207274838	27	5	53293	0.28757	0.38684
C4BPA	1	207272583	207319817	110	14	53293	-0.4233	0.66396
CD55	1	207489817	207535811	84	7	53293	1.4745	0.070175
CR2	1	207622645	207664740	89	13	53293	-0.93877	0.82608
CR1	1	207664473	207816610	276	21	53293	-0.82876	0.79638
CR1L	1	207813458	207898536	372	19	53293	1.1822	0.11857
CD46	1	207920383	207970361	100	11	53293	1.4804	0.069385
CD34	1	208058383	208089742	98	17	53293	2.73	0.0031668
PLXNA2	1	208194087	208422665	584	51	53293	1.0849	0.13899
MIR205HG	1	209597168	209607394	7	2	53293	1.449	0.073676
CAMK1G	1	209752045	209788784	113	16	53293	2.5183	0.0058963
LAMB3	1	209786715	209830820	118	16	53293	0.089996	0.46415
G0S2	1	209843670	209851235	14	4	53293	-0.28396	0.61178
HSD11B1	1	209854525	209909795	90	10	53293	-0.4781	0.68371
TRAF3IP3	1	209924393	209957168	95	10	53293	-0.89691	0.81512
C1orf74	1	209954162	209962890	17	3	53293	-0.47236	0.68167
IRF6	1	209957468	209984520	82	9	53293	-0.92504	0.82253
DIEXF	1	209996312	210032410	140	14	53293	-0.36429	0.64218
SYT14	1	210106519	210339136	367	16	53293	-0.75544	0.77501
SERTAD4	1	210401195	210421752	18	5	53293	-0.74509	0.77189
HHAT	1	210496596	210851138	1235	94	53293	-0.47671	0.68322
KCNH1	1	210850157	211312457	1390	82	53293	0.30989	0.37832
RCOR3	1	211427708	211491227	195	23	53293	0.96488	0.1673
TRAF5	1	211494849	211549903	112	18	53293	1.3187	0.093637
RD3	1	211648364	211671259	77	16	53293	0.50781	0.30579
SLC30A1	1	211746881	211757099	14	4	53293	1.4551	0.072815
NEK2	1	211830098	211853972	63	12	53293	-0.083937	0.53345
LPGAT1	1	211915299	212053531	425	26	53293	-0.32037	0.62566
INTS7	1	212112241	212214002	335	18	53293	-0.80315	0.78906
DTL	1	212203919	212279687	238	26	53293	-1.1238	0.86945
PPP2R5A	1	212453879	212536705	191	20	53293	0.43532	0.33166
TMEM206	1	212536316	212593267	129	19	53293	0.82046	0.20598
NENF	1	212601229	212621221	59	10	53293	-0.31865	0.62501
ATF3	1	212733676	212795619	221	36	53293	-0.36745	0.64336
FAM71A	1	212792789	212801620	25	7	53293	1.3578	0.087268
BATF3	1	212858259	212878327	70	14	53293	0.048272	0.48075
NSL1	1	212897995	212970139	323	13	53293	1.5266	0.063429
TATDN3	1	212960170	212991667	142	10	53293	1.738	0.041107
SPATA45	1	213001983	213025991	115	14	53293	1.6183	0.052798
FLVCR1	1	213026597	213074205	280	11	53293	0.24737	0.40231
VASH2	1	213118887	213166486	109	18	53293	-0.66611	0.74733
ANGEL2	1	213164024	213194168	38	6	53293	-0.96273	0.83216
RPS6KC1	1	213219588	213448308	248	17	53293	-0.64544	0.74068
PROX1	1	214156278	214216353	122	17	53293	0.5203	0.30143
SMYD2	1	214449565	214511977	201	24	53293	2.1144	0.017239
PTPN14	1	214520140	214730024	701	58	53293	2.0747	0.019009
CENPF	1	214771522	214839414	233	20	53293	1.6479	0.049687
KCNK2	1	215173885	215411936	605	25	53293	2.3586	0.0091726
KCTD3	1	215735528	215796649	24	8	53293	0.51288	0.30402
USH2A	1	215794736	216601738	1998	120	53293	-0.49165	0.68852
ESRRG	1	216675088	217316097	1828	130	53293	2.1723	0.014915
GPATCH2	1	217602334	217809426	427	44	53293	2.0045	0.022506
SPATA17	1	217799684	218041992	695	33	53293	-0.16833	0.56684
RRP15	1	218453629	218512825	79	4	53293	-0.46067	0.67748
TGFB2	1	218513676	218619461	176	28	53293	0.74136	0.22924
LYPLAL1	1	219342192	219387707	64	9	53293	0.39434	0.34666
SLC30A10	1	220086106	220106993	29	6	53293	-1.1058	0.86559
EPRS	1	220140440	220225000	280	10	53293	-0.66859	0.74812
BPNT1	1	220229324	220268249	82	15	53293	-0.60032	0.72585
IARS2	1	220262455	220322883	115	13	53293	-0.90498	0.81726
RAB3GAP2	1	220320110	220450843	227	19	53293	-0.58895	0.72205
MARK1	1	220696568	220839299	164	14	53293	-1.2507	0.89448
C1orf115	1	220858628	220873999	52	10	53293	-1.907	0.97174
2002-03-01	1	220916325	220959657	112	9	53293	0.68693	0.24606
2001-03-01	1	220955039	220989241	100	20	53293	3.4974	0.0002349
HLX	1	221047743	221059901	32	8	53293	1.0418	0.14876
DUSP10	1	221873264	221921204	97	20	53293	-0.48722	0.68695
HHIPL2	1	222694102	222726444	120	9	53293	2.1299	0.01659
TAF1A	1	222729490	222768438	87	9	53293	-1.8087	0.96475
MIA3	1	222786444	222842851	125	12	53293	-1.3846	0.91691
AIDA	1	222839855	222891602	76	13	53293	-1.2506	0.89446
BROX	1	222880906	222910029	43	9	53293	-0.83672	0.79863
FAM177B	1	222905558	222928432	35	9	53293	-1.4134	0.92123
DISP1	1	222983342	223180837	559	32	53293	-1.7556	0.96042
TLR5	1	223281248	223321624	122	9	53293	-0.25197	0.59947
SUSD4	1	223392661	223542564	293	18	53293	-0.28536	0.61231
CCDC185	1	223561715	223570312	16	3	53293	0.97911	0.16376
CAPN8	1	223713472	223858436	272	22	53293	-1.0889	0.86191
CAPN2	1	223884295	223965220	221	14	53293	-1.5126	0.93481
TP53BP2	1	223966095	224038674	129	11	53293	-1.5526	0.93975
FBXO28	1	224296789	224351249	116	7	53293	2.3528	0.0093157
DEGS1	1	224365910	224382643	32	5	53293	-0.024344	0.50971
NVL	1	224413536	224522891	187	12	53293	0.36591	0.35722
CNIH4	1	224539513	224568654	52	8	53293	-0.15157	0.56024
WDR26	1	224571345	224627001	81	5	53293	-0.22266	0.5881
LOC101928291	1	224616806	224649098	63	4	53293	-0.21584	0.58544
CNIH3	1	224729563	224929769	524	26	53293	-0.43358	0.6677
DNAH14	1	225112356	225588496	1432	28	53293	0.06772	0.473
LBR	1	225587704	225621557	83	14	53293	-0.36163	0.64119
ENAH	1	225673034	225845845	363	15	53293	0.30254	0.38112
SRP9	1	225960515	225979668	63	14	53293	-0.51448	0.69654
EPHX1	1	225992797	226034764	152	33	53293	0.41478	0.33915
TMEM63A	1	226031733	226075420	138	13	53293	-0.46125	0.67769
LEFTY1	1	226072482	226081846	41	5	53293	-0.8361	0.79845
PYCR2	1	226106077	226117040	17	5	53293	-0.90561	0.81743
LEFTY2	1	226122798	226134083	20	6	53293	-1.5136	0.93494
SDE2	1	226168903	226192099	23	6	53293	0.0068098	0.49728
H3F3A	1	226245408	226261203	22	7	53293	0.24689	0.4025
ACBD3	1	226330880	226379423	95	12	53293	-1.6812	0.95364
MIXL1	1	226406325	226416256	12	3	53293	0.38151	0.35141
LIN9	1	226417350	226502789	133	18	53293	-0.12108	0.54818
PARP1	1	226546892	226600801	136	11	53293	0.54816	0.29179
C1orf95	1	226731501	226798415	187	29	53293	0.93316	0.17537
ITPKB	1	226817891	226932028	188	29	53293	-0.20035	0.5794
PSEN2	1	227052885	227085304	84	10	53293	1.4312	0.076185
ADCK3	1	227079589	227176746	242	45	53293	0.25125	0.40081
CDC42BPA	1	227176066	227511193	1706	24	53293	-0.11868	0.54724
ZNF678	1	227746220	227866644	271	14	53293	-0.47296	0.68188
JMJD4	1	227917390	227928284	22	6	53293	-1.1729	0.87959
SNAP47	1	227917697	227970432	120	16	53293	-0.48333	0.68557
PRSS38	1	227998418	228035671	125	21	53293	0.062632	0.47503
WNT9A	1	228107665	228140676	76	8	53293	-0.55948	0.71208
LOC101060022	1	228151662	228160559	43	4	53293	-0.9055	0.8174
WNT3A	1	228189723	228250472	108	11	53293	-1.6462	0.95014
LOC100506571	1	228260110	228269258	8	4	53293	-2.1577	0.98452
ARF1	1	228265361	228288413	29	6	53293	-1.2573	0.89569
C1orf35	1	228286928	228298112	12	4	53293	-1.1316	0.8711
MRPL55	1	228292880	228302037	9	4	53293	-1.0018	0.84178
GUK1	1	228322668	228338156	16	5	53293	-0.24678	0.59746
GJC2	1	228332415	228349027	20	5	53293	-0.62283	0.7333
IBA57	1	228348429	228371458	26	5	53293	-0.48261	0.68532
OBSCN	1	228390740	228568077	484	25	53293	-0.12778	0.55084
LOC101927401	1	228547680	228559500	33	6	53293	-0.2951	0.61604
TRIM11	1	228579873	228599584	33	6	53293	-0.43744	0.6691
TRIM17	1	228593358	228609583	22	5	53293	-0.82013	0.79393
HIST3H3	1	228611046	228618026	18	4	53293	-0.73973	0.77027
HIST3H2BB	1	228640808	228647759	12	5	53293	-1.93	0.9732
HIST3H2A	1	228643565	228650560	8	3	53293	-1.8932	0.97083
RNF187	1	228669277	228699098	61	11	53293	-0.89921	0.81573
BTNL10	1	228696560	228704699	17	7	53293	-0.58706	0.72142
RHOU	1	228775394	228883916	204	22	53293	-0.72491	0.76575
RAB4A	1	229401809	229443141	72	7	53293	-0.46335	0.67844
SPHAR	1	229435129	229442751	10	2	53293	-0.75134	0.77378
CCSAP	1	229455252	229483688	54	7	53293	-0.20851	0.58259
ACTA1	1	229565492	229574858	17	3	53293	-0.39059	0.65195
NUP133	1	229575544	229649088	130	4	53293	-0.018556	0.5074
ABCB10	1	229650829	229699442	57	4	53293	-0.079786	0.5318
TAF5L	1	229727358	229766794	84	9	53293	0.37508	0.3538
URB2	1	229756981	229797446	78	7	53293	0.42231	0.3364
GALNT2	1	230197956	230419375	703	54	53293	1.9874	0.023441
PGBD5	1	230455892	230566674	341	28	53293	0.8752	0.19073
COG2	1	230773202	230831231	175	28	53293	-0.031897	0.51272
AGT	1	230836769	230855336	87	12	53293	-1.3039	0.90387
CAPN9	1	230878089	230939249	284	28	53293	1.0091	0.15646
C1orf198	1	230971365	231010335	117	20	53293	1.652	0.04927
TTC13	1	231040487	231119618	285	18	53293	-0.94344	0.82727
ARV1	1	231109823	231137979	86	10	53293	-0.30759	0.6208
FAM89A	1	231153204	231180995	129	26	53293	-0.9603	0.83155
TRIM67	1	231293674	231358814	180	27	53293	-1.0037	0.84223
LOC149373	1	231318345	231328373	42	7	53293	-0.91214	0.81915
C1orf131	1	231358009	231381933	56	11	53293	-0.22485	0.58895
GNPAT	1	231371919	231415219	85	7	53293	0.83445	0.20201
EXOC8	1	231466982	231478578	20	3	53293	-0.35648	0.63926
SPRTN	1	231468682	231507797	74	3	53293	0.18727	0.42573
EGLN1	1	231497997	231565790	276	7	53293	0.62944	0.26453
TSNAX	1	231659399	231703770	47	10	53293	-0.0957	0.53812
DISC1	1	231757561	232178518	956	89	53293	0.70573	0.24018
SIPA1L2	1	232532211	232770907	680	52	53293	0.37243	0.35479
MAP10	1	232935638	232947592	24	4	53293	-0.83124	0.79708
NTPCR	1	233081277	233116048	75	7	53293	-0.043467	0.51734
PCNXL2	1	233118355	233436459	1074	62	53293	1.3881	0.082558
KIAA1804	1	233458514	233522394	215	22	53293	-0.23155	0.59156
KCNK1	1	233744750	233809758	153	27	53293	-0.9155	0.82004
SLC35F3	1	234035679	234461762	1337	93	53293	-0.29859	0.61737
COA6	1	234503932	234521295	57	5	53293	-0.49793	0.69073
TARBP1	1	234525559	234619863	404	42	53293	0.072538	0.47109
IRF2BP2	1	234738515	234750271	14	4	53293	1.2735	0.10141
TOMM20	1	235271156	235297256	55	6	53293	-0.58362	0.72026
RBM34	1	235292998	235329571	74	8	53293	-0.46388	0.67863
ARID4B	1	235328710	235496532	356	10	53293	-1.3563	0.91249
GGPS1	1	235486753	235509347	42	6	53293	-1.2066	0.8862
TBCE	1	235525728	235613780	246	22	53293	0.5003	0.30843
B3GALNT2	1	235609005	235672781	144	13	53293	-0.20663	0.58185
GNG4	1	235709485	235819054	329	28	53293	0.31389	0.3768
LYST	1	235822831	236052008	251	13	53293	-1.3097	0.90484
NID1	1	236137630	236233481	224	25	53293	0.045824	0.48173
GPR137B	1	236300832	236416814	386	18	53293	-0.29392	0.61559
ERO1LB	1	236376922	236450339	355	12	53293	-0.40302	0.65653
EDARADD	1	236552680	236649508	305	29	53293	-0.10823	0.54309
LGALS8	1	236676514	236717781	235	8	53293	1.397	0.081203
HEATR1	1	236710805	236772841	341	13	53293	0.86397	0.1938
ACTN2	1	236844754	236929431	252	25	53293	2.5277	0.0057401
MTR	1	236953581	237068781	260	10	53293	-1.4888	0.93173
MT1HL1	1	237165903	237172718	20	4	53293	0.69522	0.24346
RYR2	1	237200510	237998788	2322	161	53293	1.1922	0.11658
ZP4	1	238039664	238059222	70	11	53293	0.032104	0.48719
CHRM3	1	239544876	240080250	1139	83	53293	3.2184	0.00064443
FMN2	1	240250185	240639991	1151	70	53293	1.8698	0.030754
GREM2	1	240651373	240780462	195	31	53293	0.38035	0.35184
RGS7	1	240937317	241525505	1587	125	53293	-1.1423	0.87335
FH	1	241659357	241688085	46	8	53293	1.5113	0.065353
KMO	1	241690324	241760449	181	31	53293	0.5331	0.29698
OPN3	1	241754952	241808701	48	14	53293	0.55012	0.29112
CHML	1	241790666	241804232	9	3	53293	-1.0384	0.85045
WDR64	1	241810580	241966935	411	34	53293	-0.39603	0.65396
EXO1	1	242006491	242054741	182	16	53293	-0.52315	0.69956
BECN2	1	242116069	242123864	43	3	53293	-0.11656	0.5464
MAP1LC3C	1	242157292	242169630	30	4	53293	-0.96447	0.83259
PLD5	1	242250189	242692998	1574	93	53293	0.45785	0.32353
CEP170	1	243286230	243424284	184	16	53293	0.85624	0.19593
SDCCAG8	1	243414307	243664893	396	32	53293	0.39212	0.34748
AKT3	1	243650035	244019381	481	21	53293	0.52071	0.30129
ZBTB18	1	244207241	244222278	1	1	53293	-0.64211	0.7396
C1orf100	1	244510937	244553890	127	12	53293	0.56744	0.28521
ADSS	1	244570294	244620436	113	16	53293	-0.93156	0.82422
C1orf101	1	244619673	244805164	500	19	53293	-0.76714	0.7785
DESI2	1	244811352	244873835	113	11	53293	1.6377	0.050747
COX20	1	244993608	245009859	30	2	53293	1.0437	0.1483
HNRNPU	1	245012102	245032827	18	3	53293	0.82492	0.20471
EFCAB2	1	245128171	245290030	395	16	53293	1.7096	0.043666
KIF26B	1	245313287	245867928	1664	149	53293	0.34132	0.36643
SMYD3	1	245911142	246675644	3099	86	53293	1.9451	0.025882
TFB2M	1	246702363	246734565	167	18	53293	0.91935	0.17896
CNST	1	246724639	246833384	301	24	53293	-0.37145	0.64485
SCCPDH	1	246882378	246932939	172	16	53293	1.1034	0.13493
KIF28P	1	246933400	247008474	250	28	53293	1.1247	0.13035
AHCTF1	1	247000900	247099726	181	18	53293	-0.88795	0.81272
ZNF695	1	247107349	247176395	256	22	53293	0.31294	0.37716
ZNF670	1	247196440	247247115	252	16	53293	0.79994	0.21187
ZNF669	1	247261764	247272685	33	6	53293	1.0825	0.13952
C1orf229	1	247271962	247280719	39	7	53293	0.037796	0.48493
ZNF124	1	247283777	247340529	209	20	53293	-0.16143	0.56412
VN1R5	1	247414374	247421947	21	4	53293	-0.96986	0.83394
ZNF496	1	247459217	247500294	89	10	53293	-0.19875	0.57877
NLRP3	1	247574247	247613910	165	35	53293	1.6765	0.046816
OR2B11	1	247612831	247620284	72	9	53293	3.2438	0.00058978
OR2W5	1	247649370	247657211	20	7	53293	0.87785	0.19001
GCSAML	1	247665417	247742490	228	38	53293	0.47509	0.31736
OR2C3	1	247691934	247702141	33	9	53293	0.91612	0.1798
OR2G2	1	247746662	247754115	28	10	53293	-0.98034	0.83654
OR2G3	1	247763888	247771317	16	6	53293	-0.74222	0.77102
TRIM58	1	247798007	248044940	1147	40	53293	-0.99596	0.84037
OR13G1	1	247833920	247841343	48	4	53293	-0.22938	0.59071
OR6F1	1	247873631	247881057	21	5	53293	0.31723	0.37553
OR1C1	1	247919264	247926708	27	7	53293	-0.37986	0.64798
OR14A16	1	247976602	247984031	46	5	53293	-1.1145	0.86747
OR11L1	1	248002730	248010198	26	5	53293	-0.92039	0.82132
OR2W3	1	248053889	248061333	33	6	53293	-0.70718	0.76027
OR2T8	1	248075963	248086758	44	6	53293	0.51143	0.30452
OR2L13	1	248095493	248265724	498	23	53293	-1.4296	0.92359
OR2L8	1	248107160	248114598	42	3	53293	-0.82684	0.79584
OR2AK2	1	248123634	248131141	55	6	53293	-1.0735	0.85848
OR2L5	1	248180250	248187688	18	4	53293	-0.83487	0.7981
OR2L2	1	248196474	248204107	10	3	53293	-0.7717	0.77985
OR2L3	1	248218984	248226422	17	2	53293	-1.14	0.87285
OR2M5	1	248303450	248310888	17	3	53293	0.093018	0.46294
OR2M2	1	248338288	248345831	27	5	53293	-1.3059	0.9042
OR2M3	1	248361370	248368808	26	4	53293	-0.0016379	0.50065
OR2M4	1	248397231	248404666	5	1	53293	0.76592	0.22186
OR2T33	1	248434654	248442116	15	3	53293	0.84737	0.19839
OR2T12	1	248456418	248463880	29	4	53293	0.86181	0.1944
OR2M7	1	248485432	248492870	25	1	53293	0.71018	0.2388
OR14C36	1	248507077	248514515	40	2	53293	-0.061834	0.52465
OR2T4	1	248519883	248527429	49	4	53293	0.30677	0.37951
OR2T6	1	248545910	248553336	42	4	53293	0.40926	0.34118
OR2T1	1	248564296	248571905	40	4	53293	0.64662	0.25894
OR2G6	1	248679948	248687398	3	1	53293	-0.21199	0.58394
OR2T34	1	248735602	248743058	3	1	53293	0.57879	0.28137
OR2T35	1	248800088	248807559	1	1	53293	0.066475	0.4735
OR2T27	1	248811732	248819185	5	2	53293	-1.2016	0.88524
OR14I1	1	248843080	248867258	69	2	53293	-0.55288	0.70983
LYPD8	1	248901216	248908171	10	1	53293	-0.444	0.67148
SH3BP5L	1	249103145	249125154	43	3	53293	-0.62096	0.73269
ZNF672	1	249127409	249145216	15	4	53293	-0.96569	0.8329
ZNF692	1	249142703	249158315	17	2	53293	-1.1421	0.8733
PGBD2	1	249195395	249216953	10	3	53293	-1.1784	0.88069
FAM110C	2	37314	52042	24	5	53293	-0.50023	0.69154
SH3YL1	2	216636	269820	103	10	53293	2.0018	0.022653
ACP1	2	259869	279783	35	5	53293	1.8324	0.033448
FAM150B	2	278061	294002	28	5	53293	1.4502	0.073499
LOC101927262	2	285342	294420	14	4	53293	1.2413	0.10725
LOC100996637	2	490265	498131	33	6	53293	0.40434	0.34298
TMEM18	2	666293	682439	41	8	53293	-0.66243	0.74615
SNTG2	2	941554	1372901	1932	63	53293	0.40162	0.34398
LOC101060391	2	943820	952797	25	4	53293	-0.17475	0.56936
TPO	2	1412233	1548945	587	31	53293	0.0037083	0.49852
PXDN	2	1634159	1753291	301	31	53293	2.9398	0.0016419
MYT1L	2	1791385	2340147	1418	73	53293	0.79176	0.21425
TSSC1	2	3191241	3386653	750	28	53293	-0.69684	0.75705
TRAPPC12	2	3378446	3484842	293	25	53293	0.42439	0.33564
ADI1	2	3500190	3528350	113	7	53293	-1.4893	0.93179
RNASEH1	2	3591175	3610957	63	12	53293	-2.2998	0.98927
RPS7	2	3617853	3630009	39	7	53293	-0.67127	0.74897
COLEC11	2	3637422	3693734	156	13	53293	2.5425	0.0055026
ALLC	2	3700786	3751761	199	22	53293	0.6797	0.24835
DCDC2C	2	3746188	3896501	596	47	53293	0.06531	0.47396
SOX11	2	5827799	5843017	28	11	53293	0.7298	0.23276
CMPK2	2	6979184	7011766	9	3	53293	1.8514	0.032053
RSAD2	2	7012796	7039870	19	2	53293	-0.063723	0.5254
RNF144A	2	7052523	7210511	496	37	53293	-0.42849	0.66585
ID2	2	8817113	8826083	21	6	53293	0.55138	0.29069
KIDINS220	2	8863795	8982755	150	14	53293	1.6153	0.053127
MBOAT2	2	8995201	9148876	197	11	53293	0.79208	0.21416
ASAP2	2	9341894	9547312	342	16	53293	-0.57122	0.71608
ITGB1BP1	2	9544310	9568698	51	5	53293	0.7732	0.2197
CPSF3	2	9558666	9614739	92	6	53293	0.17255	0.4315
IAH1	2	9609670	9630104	56	7	53293	-0.50444	0.69302
ADAM17	2	9627892	9700917	150	12	53293	-0.25134	0.59923
YWHAQ	2	9722596	9776184	102	12	53293	-1.0691	0.85749
LOC101926982	2	9787937	9810837	73	10	53293	1.3462	0.089116
TAF1B	2	9978571	10076045	456	18	53293	-0.65332	0.74323
GRHL1	2	10086792	10143912	254	17	53293	-0.44594	0.67218
KLF11	2	10165776	10196463	64	12	53293	-0.73231	0.76801
CYS1	2	10195426	10225538	108	18	53293	-0.52195	0.69915
RRM2	2	10257695	10273046	23	4	53293	0.19591	0.42234
C2orf48	2	10276509	10353356	177	25	53293	0.59021	0.27753
HPCAL1	2	10438015	10569243	421	51	53293	0.81947	0.20626
ODC1	2	10579007	10593680	16	3	53293	-0.59156	0.72293
NOL10	2	10709392	10835113	534	19	53293	1.6698	0.047476
ATP6V1C2	2	10856775	10926736	185	26	53293	2.2675	0.011679
PDIA6	2	10907389	10983103	466	20	53293	1.9663	0.02463
KCNF1	2	11047063	11055851	22	6	53293	-0.56551	0.71414
C2orf50	2	11268179	11288416	30	7	53293	0.98187	0.16308
PQLC3	2	11290498	11320500	116	16	53293	0.99716	0.15934
ROCK2	2	11318394	11489711	383	15	53293	0.043357	0.48271
E2F6	2	11583001	11611303	91	7	53293	-0.24345	0.59617
GREB1	2	11669242	11784414	251	34	53293	-0.27698	0.6091
NTSR2	2	11796804	11815329	33	5	53293	0.59994	0.27427
[truncated: 15,819 more rows]

## Sheet: Supplementary Table 2c
Supplementary Table 2c - Major depressive disorder MAGMA gene-based association
GENE	CHR	START	STOP	NSNPS	NPARAM	N	ZSTAT	P
OR4F5	1	64091	71508	2	1	173005	-1.6379	0.94928
OR4F29	1	362659	370097	1	1	173005	-0.56452	0.7138
SAMD11	1	854993	881461	165	37	173005	0.65588	0.25595
NOC2L	1	878083	899679	122	25	173005	0.62941	0.26454
KLHL17	1	890967	902599	76	18	173005	0.031463	0.48745
PLEKHN1	1	896872	911988	101	33	173005	0.66317	0.25361
PERM1	1	909079	922473	81	23	173005	0.52203	0.30082
HES4	1	932842	941608	50	16	173005	0.91015	0.18137
ISG15	1	943847	951420	40	9	173005	1.5143	0.064972
AGRN	1	950503	992999	247	38	173005	0.50016	0.30848
RNF223	1	1005626	1014687	33	13	173005	0.47758	0.31648
C1orf159	1	1015698	1056736	214	26	173005	-0.034706	0.51384
TTLL10	1	1104286	1134815	243	37	173005	0.97098	0.16578
TNFRSF18	1	1137388	1147163	53	14	173005	1.6325	0.05129
TNFRSF4	1	1145206	1154703	48	12	173005	-0.010998	0.50439
SDF4	1	1150788	1172447	157	14	173005	-0.17003	0.5675
B3GALT6	1	1162629	1171921	57	10	173005	0.2112	0.41636
FAM132A	1	1176326	1187102	56	10	173005	-0.82511	0.79535
UBE2J2	1	1187792	1214234	124	25	173005	-0.1384	0.55504
SCNN1D	1	1210816	1228909	111	32	173005	0.17243	0.43155
ACAP3	1	1226264	1248304	130	30	173005	-0.0316	0.5126
PUSL1	1	1238962	1248557	49	16	173005	0.14377	0.44284
CPSF3L	1	1245465	1265067	79	20	173005	-0.063943	0.52549
CPTP	1	1255136	1265776	48	13	173005	0.13534	0.44617
TAS1R3	1	1261726	1271344	56	17	173005	0.83258	0.20254
DVL1	1	1269158	1289509	109	23	173005	0.42754	0.33449
MXRA8	1	1286571	1302183	109	20	173005	0.86643	0.19313
AURKAIP1	1	1307610	1315818	54	11	173005	0.42743	0.33453
CCNL2	1	1319591	1339718	71	18	173005	0.26461	0.39565
MRPL20	1	1335776	1347693	58	13	173005	0.32315	0.37329
ANKRD65	1	1352300	1361824	72	14	173005	-0.51715	0.69748
TMEM88B	1	1356508	1364667	60	14	173005	-0.38187	0.64872
VWA1	1	1365903	1379762	59	16	173005	-0.54585	0.70741
ATAD3C	1	1373152	1407038	164	31	173005	0.58881	0.27799
ATAD3B	1	1402139	1446352	246	33	173005	-0.041767	0.51666
ATAD3A	1	1442523	1471567	169	29	173005	-0.78416	0.78353
TMEM240	1	1468658	1480740	54	19	173005	-1.8886	0.97053
SSU72	1	1475553	1515262	182	23	173005	-1.7391	0.95899
C1orf233	1	1531888	1540476	27	10	173005	1.7465	0.040362
MIB2	1	1545795	1567490	80	19	173005	-0.02128	0.50849
MMP23B	1	1562060	1571530	17	8	173005	1.0932	0.13715
CDK11B	1	1569600	1595473	61	11	173005	-0.75128	0.77376
SLC35E2B	1	1589986	1629243	141	31	173005	0.59913	0.27454
CDK11A	1	1632322	1660999	102	13	173005	-0.77896	0.782
SLC35E2	1	1654777	1682438	103	18	173005	-0.40808	0.65839
NADK	1	1681171	1716508	126	24	173005	-0.16756	0.56653
GNB1	1	1715225	1827552	286	40	173005	-0.27139	0.60695
CALML6	1	1841266	1850233	36	9	173005	-0.41393	0.66054
TMEM52	1	1847529	1855740	46	9	173005	-0.19908	0.5789
CFAP74	1	1851890	1940276	551	47	173005	1.4461	0.074081
GABRD	1	1945768	1963692	72	15	173005	1.0013	0.15834
PRKCZ	1	1976909	2118334	748	66	173005	-0.49847	0.69092
LOC100506504	1	2111750	2120812	30	12	173005	-0.047817	0.51907
C1orf86	1	2114399	2149159	104	32	173005	-1.31	0.9049
SKI	1	2155134	2243152	367	73	173005	-1.5932	0.94444
MORN1	1	2250219	2328190	447	64	173005	0.15504	0.43839
RER1	1	2318214	2338383	73	26	173005	1.3045	0.096024
PEX10	1	2334741	2349010	71	31	173005	0.38715	0.34932
PLCH2	1	2402754	2438464	155	40	173005	0.80461	0.21052
PANK4	1	2438475	2463061	117	25	173005	0.7576	0.22435
HES5	1	2458684	2466684	28	8	173005	1.5497	0.060606
TNFRSF14	1	2482291	2496768	58	15	173005	2.4729	0.0067003
FAM213B	1	2512899	2524408	49	11	173005	1.2905	0.09843
MMEL1	1	2520578	2569499	248	22	173005	0.6541	0.25652
TTC34	1	2571307	2711230	347	21	173005	0.89685	0.1849
ACTRT2	1	2933046	2940967	51	16	173005	0.78887	0.21509
PRDM16	1	2980565	3356685	2240	241	173005	-1.3647	0.91382
ARHGEF16	1	3366147	3399177	159	24	173005	-0.84003	0.79955
MEGF6	1	3403006	3533059	751	123	173005	0.5232	0.30042
TPRG1L	1	3536556	3548195	53	14	173005	0.91777	0.17937
WRAP73	1	3545831	3571671	95	22	173005	0.19953	0.42092
TP73	1	3564129	3654265	449	80	173005	-1.5775	0.94267
CCDC27	1	3663965	3689709	123	32	173005	-1.4753	0.92993
SMIM1	1	3684352	3694046	57	18	173005	0.85369	0.19664
LRRC47	1	3695284	3718068	157	31	173005	0.61517	0.26922
CEP104	1	3727145	3778797	409	27	173005	0.1335	0.4469
DFFB	1	3768845	3803493	309	40	173005	-0.10866	0.54327
C1orf174	1	3804197	3821857	111	21	173005	-0.20021	0.57934
AJAP1	1	4710105	4845351	825	106	173005	2.008	0.022322
NPHP4	1	5921370	6057618	582	34	173005	2.0854	0.018516
KCNAB2	1	6047358	6162753	481	81	173005	1.3733	0.084834
CHD5	1	6160347	6245194	410	52	173005	1.2282	0.10968
RPL22	1	6243580	6264679	62	15	173005	2.1857	0.01442
RNF207	1	6261189	6282859	77	15	173005	0.28275	0.38868
ICMT	1	6279753	6301044	83	19	173005	0.13671	0.44563
HES3	1	6299252	6307138	22	7	173005	-0.99068	0.83908
GPR153	1	6305906	6326035	83	12	173005	-0.4283	0.66578
ACOT7	1	6322832	6458826	658	44	173005	-0.17876	0.57094
HES2	1	6473792	6489724	70	12	173005	0.82354	0.2051
ESPN	1	6479836	6522504	160	21	173005	0.9049	0.18276
TNFRSF25	1	6519287	6532432	55	14	173005	0.95863	0.16887
PLEKHG5	1	6524652	6585121	246	46	173005	0.051261	0.47956
NOL9	1	6579907	6619658	172	9	173005	-0.93905	0.82615
TAS1R1	1	6609987	6641317	124	17	173005	-1.1917	0.8833
ZBTB48	1	6635051	6650840	39	20	173005	0.48989	0.31211
KLHL21	1	6649284	6667958	61	23	173005	3.2879	0.00050468
PHF13	1	6668756	6685593	48	12	173005	3.284	0.00051169
THAP3	1	6679925	6697146	61	15	173005	2.8611	0.0021107
DNAJC11	1	6692728	6766966	231	33	173005	3.7363	9.3386e-05
CAMTA1	1	6840384	7831266	3956	183	173005	1.3005	0.096714
VAMP3	1	7826329	7842992	59	17	173005	2.2052	0.013719
PER3	1	7839413	7906741	314	33	173005	2.3204	0.01016
UTS2	1	7906172	7918551	73	21	173005	2.7861	0.0026676
TNFRSF9	1	7974431	8008225	88	15	173005	-0.10578	0.54212
PARK7	1	8016714	8046842	105	23	173005	0.83937	0.20063
ERRFI1	1	8070279	8091393	42	12	173005	0.94005	0.1736
SLC45A1	1	8373171	8405727	127	24	173005	-0.86911	0.80761
RERE	1	8410964	8882699	1029	44	173005	3.3654	0.00038217
ENO1	1	8919559	8944151	64	16	173005	-0.43078	0.66669
CA6	1	9000893	9036651	203	51	173005	0.69653	0.24305
SLC2A7	1	9061859	9091404	146	47	173005	-0.21893	0.58665
SLC2A5	1	9095505	9136763	193	30	173005	-0.043016	0.51716
GPR157	1	9161972	9194229	118	24	173005	0.22325	0.41167
H6PD	1	9289822	9332896	176	35	173005	-1.3018	0.9035
SPSB1	1	9330202	9431091	630	95	173005	1.1521	0.12463
SLC25A33	1	9594528	9644331	142	25	173005	0.9749	0.1648
TMEM201	1	9643932	9676435	90	23	173005	0.3868	0.34945
PIK3CD	1	9706789	9790672	311	58	173005	0.76665	0.22165
CLSTN1	1	9787579	9889550	392	23	173005	-0.49884	0.69105
CTNNBIP1	1	9906834	9975316	222	45	173005	2.0074	0.022352
LZIC	1	9980668	10008460	90	19	173005	0.40071	0.34432
NMNAT1	1	9998486	10047056	150	31	173005	-0.30351	0.61925
RBP7	1	10052255	10077578	78	14	173005	0.080397	0.46796
UBE4B	1	10088041	10242797	521	32	173005	-0.43796	0.66929
KIF1B	1	10265606	10443164	709	26	173005	-0.42684	0.66525
PGD	1	10453884	10482065	97	17	173005	0.53758	0.29543
APITD1	1	10484944	10511739	113	15	173005	-0.68784	0.75422
APITD1-CORT	1	10485159	10513560	115	15	173005	-0.70883	0.76078
CORT	1	10504776	10513560	27	8	173005	-0.57468	0.71725
DFFA	1	10519088	10537613	49	16	173005	1.0283	0.15191
PEX14	1	10530003	10692315	522	48	173005	0.18576	0.42632
CASZ1	1	10695161	10861733	636	124	173005	0.98899	0.16133
C1orf127	1	11005030	11047094	221	32	173005	-0.19091	0.5757
TARDBP	1	11067462	11087049	54	9	173005	-0.047968	0.51913
MASP2	1	11085080	11112296	90	15	173005	0.30917	0.3786
SRM	1	11113149	11125091	25	5	173005	0.45392	0.32494
EXOSC10	1	11125175	11164961	149	11	173005	0.30692	0.37945
MTOR	1	11165088	11327614	480	20	173005	-0.19028	0.57545
ANGPTL7	1	11244346	11257538	31	6	173005	-0.089119	0.53551
UBIAD1	1	11328255	11349991	41	7	173005	0.58038	0.28083
PTCHD2	1	11534295	11599140	219	28	173005	-0.73563	0.76902
FBXO2	1	11706424	11719888	58	25	173005	-0.56201	0.71295
FBXO44	1	11709432	11724884	69	27	173005	-0.84319	0.80044
FBXO6	1	11719150	11735911	85	23	173005	0.089528	0.46433
MAD2L2	1	11733037	11756678	104	27	173005	-0.35651	0.63927
DRAXIN	1	11746781	11781836	143	32	173005	0.90217	0.18348
AGTRAP	1	11791142	11812328	77	18	173005	2.2724	0.011531
C1orf167	1	11818827	11851142	194	19	173005	1.045	0.14801
MTHFR	1	11844287	11871160	141	19	173005	0.64624	0.25906
CLCN6	1	11861153	11904701	254	16	173005	0.26665	0.39487
NPPA	1	11904266	11912840	44	13	173005	-0.99868	0.84102
NPPB	1	11916021	11923992	32	12	173005	-1.4183	0.92195
KIAA2013	1	11978145	11991485	55	16	173005	-0.70186	0.75862
PLOD1	1	11989724	12037099	189	28	173005	-0.2609	0.60292
MFN2	1	12035238	12075072	148	21	173005	1.5112	0.065375
MIIP	1	12074299	12093606	60	16	173005	-0.33042	0.62946
TNFRSF8	1	12118434	12205764	351	70	173005	0.95416	0.17
TNFRSF1B	1	12222044	12270779	211	34	173005	-0.71134	0.76156
VPS13D	1	12285101	12573599	819	38	173005	0.33549	0.36863
DHRS3	1	12626439	12682820	258	51	173005	-1.0835	0.86071
AADACL4	1	12699566	12728597	125	20	173005	0.10321	0.4589
AADACL3	1	12771118	12790226	80	13	173005	0.98451	0.16243
C1orf158	1	12801163	12822602	97	17	173005	0.97645	0.16442
PRAMEF12	1	12829984	12839549	42	11	173005	0.58176	0.28036
PRAMEF1	1	12846546	12858277	45	9	173005	2.2392	0.012573
PRAMEF11	1	12882968	12896264	47	11	173005	1.1223	0.13087
HNRNPCL1	1	12905761	12913578	68	4	173005	0.86324	0.194
PRAMEF2	1	12911941	12923264	110	13	173005	1.2963	0.097429
PRAMEF4	1	12937533	12951025	43	11	173005	0.33923	0.36722
PRAMEF10	1	12951227	12963094	7	4	173005	-1.3316	0.90851
PRAMEF7	1	12971467	12981800	2	1	173005	0.41378	0.33952
PRAMEF22	1	13030543	13039881	1	1	173005	0.78782	0.2154
PRAMEF25	1	13135447	13146500	2	1	173005	-0.034104	0.5136
HNRNPCL2	1	13181460	13189326	49	10	173005	0.413	0.3398
PRAMEF5	1	13354819	13370557	1	1	173005	0.13881	0.4448
PRAMEF8	1	13385146	13395765	2	1	173005	0.81464	0.20764
LOC391003	1	13472553	13482569	2	1	173005	1.5554	0.059923
PRAMEF16	1	13490254	13499760	1	1	173005	1.705	0.0441
PRAMEF17	1	13711088	13720564	1	1	173005	0.017547	0.493
LRRC38	1	13799945	13845242	276	62	173005	1.0645	0.14355
PDPN	1	13905252	13945952	211	51	173005	-1.1978	0.8845
PRDM2	1	14021714	14153074	518	42	173005	-1.07	0.8577
KAZN	1	14214646	15446044	6166	459	173005	-0.041342	0.51649
TMEM51	1	15474028	15548474	439	40	173005	0.83178	0.20277
C1orf195	1	15489192	15503120	72	14	173005	1.3159	0.094104
FHAD1	1	15568730	15726267	718	96	173005	0.27542	0.3915
EFHD2	1	15731391	15758339	111	34	173005	-0.55343	0.71001
CTRC	1	15759938	15774653	53	16	173005	0.41733	0.33822
CELA2A	1	15778223	15800086	105	23	173005	0.94343	0.17273
CELA2B	1	15797596	15819395	91	19	173005	1.4462	0.07406
CASP9	1	15816396	15856407	174	14	173005	0.39685	0.34574
DNAJC16	1	15848343	15899728	168	19	173005	0.87449	0.19093
AGMAT	1	15896694	15916605	118	12	173005	0.89637	0.18503
DDI2	1	15938953	15997039	161	11	173005	2.3326	0.0098333
RSC1A1	1	15981364	15989717	17	4	173005	2.5129	0.0059872
PLEKHM2	1	16005632	16062764	216	23	173005	1.6587	0.048588
SLC25A34	1	16057721	16069384	28	9	173005	1.8404	0.032854
TMEM82	1	16063987	16075792	44	14	173005	0.261	0.39705
FBLIM1	1	16078107	16114589	127	27	173005	0.89544	0.18528
UQCRHL	1	16132157	16139194	39	7	173005	0.8151	0.20751
SPEN	1	16169359	16268451	261	28	173005	0.50848	0.30556
ZBTB17	1	16266864	16307627	107	28	173005	1.3794	0.083885
TBC1D3P6	1	16297626	16325201	120	21	173005	1.0482	0.14727
C1orf64	1	16325731	16334684	68	11	173005	0.75368	0.22552
HSPB7	1	16339023	16351084	87	11	173005	1.0317	0.1511
CLCNKA	1	16343486	16362048	127	18	173005	0.54347	0.2934
CLCNKB	1	16365231	16385321	221	29	173005	-1.1104	0.86658
FAM131C	1	16382764	16405127	132	20	173005	-0.86796	0.80729
EPHA2	1	16449332	16487582	100	29	173005	-1.3339	0.90888
ARHGEF19	1	16523099	16544104	96	15	173005	-0.7832	0.78324
ANO7P1	1	16549843	16558528	29	5	173005	-1.0871	0.8615
RSG1	1	16556682	16568659	32	10	173005	-0.10347	0.54121
FBXO42	1	16571839	16683965	328	20	173005	-0.50839	0.69441
SZRD1	1	16688525	16726143	98	16	173005	0.13387	0.44675
SPATA21	1	16720601	16768919	180	40	173005	-1.3249	0.9074
NECAP2	1	16762167	16788085	90	25	173005	-1.7738	0.96195
FAM231B	1	16860561	16867698	11	5	173005	0.78909	0.21503
NBPF1	1	16887422	16945100	7	2	173005	-0.71864	0.76382
FAM231A	1	16994498	17001507	1	1	173005	0.28662	0.3872
MST1L	1	17079629	17095975	5	3	173005	0.69209	0.24444
CROCC	1	17243445	17300974	223	36	173005	-1.5087	0.93431
MFAP2	1	17299497	17313081	48	13	173005	0.96065	0.16836
ATP13A2	1	17310953	17343467	100	22	173005	0.64083	0.26082
SDHB	1	17343717	17385665	171	22	173005	-0.46277	0.67824
PADI2	1	17391756	17450948	333	26	173005	-0.39796	0.65467
PADI1	1	17526621	17574001	266	71	173005	-1.3403	0.90992
PADI3	1	17570593	17612228	249	43	173005	0.20518	0.41872
PADI4	1	17629690	17691995	409	36	173005	0.71062	0.23866
PADI6	1	17693741	17729695	255	22	173005	0.72847	0.23316
RCC2	1	17731751	17771250	136	26	173005	0.41841	0.33782
ARHGEF10L	1	17841693	18025870	692	85	173005	-1.6188	0.94726
ACTL8	1	18076808	18155058	280	34	173005	4.0356	2.7232e-05
IGSF21	1	18429240	18706477	1375	183	173005	0.029974	0.48804
KLHDC7A	1	18802424	18814040	83	12	173005	0.23356	0.40766
PAX7	1	18952500	19076860	534	103	173005	0.28861	0.38644
TAS1R2	1	19164593	19191155	187	39	173005	3.1135	0.00092451
ALDH4A1	1	19196424	19234293	244	41	173005	0.37287	0.35462
IFFO2	1	19229274	19287826	302	48	173005	-1.3882	0.91746
UBR4	1	19399500	19541812	400	35	173005	0.86724	0.19291
EMC1	1	19540658	19583053	173	26	173005	-0.89944	0.81579
MRTO4	1	19573075	19588122	90	15	173005	-0.78137	0.78271
AKR7A3	1	19607557	19620280	54	9	173005	-0.012245	0.50489
AKR7A2	1	19627702	19643640	69	23	173005	0.21675	0.4142
PQLC2	1	19633740	19660425	158	28	173005	-0.42629	0.66505
CAPZB	1	19663767	19817066	733	44	173005	1.0666	0.14307
MINOS1	1	19918471	19957815	125	24	173005	-1.1938	0.88373
MINOS1-NBL1	1	19918471	19986449	257	37	173005	-1.4133	0.92121
NBL1	1	19964723	19986449	102	31	173005	-0.62808	0.73502
HTR6	1	19986780	20007555	89	18	173005	0.56324	0.28663
TMCO4	1	20007206	20131424	556	70	173005	1.2583	0.10413
RNF186	1	20139022	20146771	63	18	173005	-0.41292	0.66017
OTUD3	1	20203356	20240938	119	26	173005	1.4634	0.071677
PLA2G2E	1	20245300	20255110	53	18	173005	1.3184	0.093685
PLA2G2A	1	20300424	20311932	55	25	173005	0.41536	0.33894
PLA2G5	1	20381157	20419894	167	31	173005	1.2571	0.10437
PLA2G2D	1	20437643	20451059	50	19	173005	-0.68389	0.75298
PLA2G2F	1	20460823	20478379	63	31	173005	0.53021	0.29798
PLA2G2C	1	20488984	20506687	67	19	173005	0.73799	0.23026
UBXN10	1	20507578	20524040	35	13	173005	-0.099047	0.53945
VWA5B1	1	20612412	20683162	334	40	173005	-0.19073	0.57563
CAMK2N1	1	20807384	20817728	21	8	173005	-0.2381	0.5941
MUL1	1	20824441	20839674	57	19	173005	-0.25965	0.60243
FAM43B	1	20873932	20883013	45	10	173005	-0.094233	0.53754
CDA	1	20910444	20946901	197	31	173005	0.57132	0.28389
PINK1	1	20954948	20979504	125	20	173005	0.085382	0.46598
DDOST	1	20976760	20993037	72	13	173005	0.18549	0.42642
KIF17	1	20988975	21049317	279	54	173005	0.25782	0.39827
SH2D5	1	21044725	21064133	69	20	173005	0.74242	0.22892
HP1BP3	1	21067670	21118808	137	24	173005	1.3763	0.084362
EIF4G3	1	21131285	21508381	1066	39	173005	0.90709	0.18218
ECE1	1	21542240	21677034	523	57	173005	-0.025868	0.51032
NBPF3	1	21761583	21812893	238	24	173005	-0.070261	0.52801
ALPL	1	21830475	21906405	385	45	173005	-0.4073	0.65811
RAP1GAP	1	21921208	22001010	367	56	173005	0.51236	0.3042
USP48	1	22003291	22114688	436	44	173005	-0.27984	0.6102
LDLRAD2	1	22133758	22153214	89	35	173005	1.282	0.099928
HSPG2	1	22147237	22268750	512	52	173005	2.8304	0.0023244
CELA3B	1	22298418	22317347	256	21	173005	0.26939	0.39382
CELA3A	1	22323149	22340535	135	19	173005	0.45513	0.32451
CDC42	1	22374120	22420939	161	27	173005	0.26156	0.39683
WNT4	1	22442298	22475474	140	30	173005	0.52371	0.30024
ZBTB40	1	22773344	22859150	221	35	173005	-0.14913	0.55928
EPHA8	1	22885004	22931587	230	40	173005	0.1778	0.42944
C1QA	1	22958118	22967675	46	7	173005	-0.52306	0.69953
C1QC	1	22964969	22976103	56	14	173005	-0.16276	0.56464
C1QB	1	22974682	22989630	66	14	173005	-1.2322	0.89107
EPHB2	1	23032263	23243323	772	99	173005	3.386	0.00035457
LACTBL1	1	23278036	23304524	94	20	173005	0.887	0.18754
C1orf234	1	23335827	23347343	23	7	173005	1.0245	0.1528
KDM1A	1	23340937	23411684	128	21	173005	1.0524	0.1463
LUZP1	1	23409016	23509301	259	28	173005	1.5438	0.061318
HTR1D	1	23516888	23526222	42	7	173005	3.4142	0.00031985
HNRNPR	1	23634453	23676143	81	24	173005	0.15152	0.43978
ZNF436	1	23684441	23701357	60	13	173005	-0.17291	0.56864
TCEA3	1	23706055	23756269	187	35	173005	-1.0151	0.84498
ASAP3	1	23753556	23815750	212	30	173005	-0.27143	0.60697
E2F2	1	23831420	23862712	89	18	173005	0.8439	0.19936
ID3	1	23882921	23891285	32	15	173005	0.9431	0.17282
RPL11	1	24013269	24024415	31	10	173005	1.5721	0.057961
TCEB3	1	24064856	24090049	50	22	173005	0.46551	0.32078
PITHD1	1	24099876	24116222	35	22	173005	-0.13932	0.5554
LYPLA2	1	24112275	24123529	15	11	173005	-1.3768	0.91571
GALE	1	24120589	24132294	17	12	173005	0.33273	0.36967
HMGCL	1	24126867	24170110	89	12	173005	0.18428	0.4269
FUCA1	1	24170067	24199859	106	11	173005	1.3863	0.082828
CNR2	1	24195505	24290549	334	23	173005	1.948	0.025708
PNRC2	1	24281301	24291452	2	1	173005	-1.8468	0.96761
SRSF10	1	24291435	24311953	4	2	173005	1.3213	0.093198
MYOM3	1	24381031	24443665	279	31	173005	1.3038	0.096145
IL22RA1	1	24444761	24474783	130	30	173005	0.8686	0.19253
IFNLR1	1	24479147	24518765	183	31	173005	-0.88968	0.81318
GRHL3	1	24640812	24692472	176	48	173005	1.0185	0.15422
STPG1	1	24681989	24746587	232	32	173005	1.0887	0.13815
NIPAL3	1	24737245	24800973	246	30	173005	0.88497	0.18809
RCAN3	1	24823841	24865010	149	25	173005	-1.5893	0.94401
NCMAP	1	24877567	24937319	323	39	173005	-1.5615	0.9408
SRRM1	1	24964594	25001272	61	18	173005	-0.56697	0.71463
CLIC4	1	25066760	25172315	186	31	173005	-0.33276	0.63034
RUNX3	1	25224502	25296648	237	51	173005	-0.93932	0.82622
SYF2	1	25547267	25564013	38	9	173005	-0.32783	0.62848
RSRP1	1	25567240	25579010	33	9	173005	-0.094121	0.53749
RHD	1	25593884	25658436	158	38	173005	1.1731	0.12038
TMEM50A	1	25659789	25690352	74	17	173005	1.1375	0.12767
RHCE	1	25686353	25752363	198	22	173005	1.949	0.025647
TMEM57	1	25752388	25828200	198	18	173005	2.5537	0.0053294
LDLRAP1	1	25865071	25896877	118	22	173005	0.67946	0.24842
MAN1C1	1	25938959	26112758	492	54	173005	-0.1515	0.56021
SEPN1	1	26121667	26146213	76	9	173005	-0.020974	0.50837
MTFR1L	1	26141397	26160933	54	8	173005	-0.25825	0.60189
AUNIP	1	26156914	26190939	89	6	173005	-0.46759	0.67996
PAQR7	1	26186475	26207461	34	12	173005	0.9264	0.17712
STMN1	1	26209170	26238368	58	11	173005	1.3041	0.096092
PAFAH2	1	26284758	26331366	133	14	173005	-0.64709	0.74121
EXTL1	1	26343266	26364455	60	16	173005	0.99419	0.16007
SLC30A2	1	26363013	26378439	53	8	173005	0.076446	0.46953
TRIM63	1	26376292	26399142	75	12	173005	-0.89734	0.81523
PDIK1L	1	26432656	26453539	64	6	173005	-1.1217	0.86901
FAM110D	1	26480511	26490619	40	13	173005	2.0761	0.01894
ZNF593	1	26491388	26498864	28	7	173005	2.174	0.014853
CNKSR1	1	26498981	26517875	69	18	173005	0.71322	0.23785
CATSPER4	1	26512119	26530533	87	17	173005	0.72439	0.23441
CEP85	1	26555644	26607029	196	20	173005	-0.21329	0.58445
SH3BGRL3	1	26601213	26609513	29	7	173005	-0.28967	0.61396
UBXN11	1	26607273	26649756	186	19	173005	-0.54245	0.70625
CD52	1	26639411	26648514	44	8	173005	-0.47841	0.68382
AIM1L	1	26646850	26685621	158	25	173005	0.44659	0.32758
ZNF683	1	26686625	26706023	97	21	173005	0.98517	0.16227
LIN28A	1	26732269	26757719	75	24	173005	-0.22747	0.58997
DHDDS	1	26753773	26799297	101	26	173005	-0.65457	0.74363
HMGN2	1	26793902	26804633	28	10	173005	0.27573	0.39138
RPS6KA1	1	26851249	26903020	152	27	173005	0.17891	0.429
LOC101928728	1	27017123	27027896	24	8	173005	-0.93577	0.8253
ARID1A	1	27017522	27110101	189	20	173005	-1.1965	0.88424
PIGV	1	27108739	27126394	26	11	173005	-1.9443	0.97407
ZDHHC18	1	27148201	27185592	77	17	173005	-0.8611	0.80541
SFN	1	27184633	27192447	16	5	173005	0.05639	0.47752
GPN2	1	27204372	27221869	34	12	173005	-1.3449	0.91067
GPATCH3	1	27215479	27231962	29	10	173005	-1.0454	0.85208
NR0B2	1	27236475	27245567	27	9	173005	-1.5107	0.93457
NUDC	1	27243187	27274862	77	20	173005	-1.1282	0.87039
KDF1	1	27274547	27291901	35	11	173005	-1.5304	0.93705
TRNP1	1	27315189	27328877	25	9	173005	-1.1953	0.88402
FAM46B	1	27330011	27344333	27	13	173005	-1.4413	0.92525
SLC9A1	1	27423800	27486621	127	28	173005	0.74977	0.2267
WDTC1	1	27556007	27636624	171	25	173005	0.18256	0.42757
TMEM222	1	27643636	27664391	63	23	173005	0.82644	0.20428
SYTL1	1	27663483	27681923	67	20	173005	-0.2452	0.59685
MAP3K6	1	27680170	27698558	61	22	173005	0.52631	0.29934
FCN3	1	27694101	27706315	30	18	173005	-0.47845	0.68383
CD164L2	1	27704096	27714823	22	4	173005	0.93197	0.17568
GPR3	1	27714148	27723818	22	11	173005	0.49194	0.31138
WASF2	1	27729234	27821678	246	30	173005	1.1059	0.13439
AHDC1	1	27859256	27935463	131	31	173005	0.25374	0.39985
FGR	1	27937300	27966727	71	17	173005	0.54152	0.29407
IFI6	1	27991072	28003724	30	10	173005	-0.5291	0.70163
FAM76A	1	28047490	28090926	103	9	173005	0.14259	0.44331
STX12	1	28094694	28152463	132	20	173005	-0.49993	0.69144
PPP1R8	1	28152252	28179683	59	13	173005	0.49837	0.30911
THEMIS2	1	28194055	28214696	81	17	173005	-0.80931	0.79083
RPA2	1	28216535	28246255	120	15	173005	-0.45838	0.67666
SMPDL3B	1	28256456	28287163	132	23	173005	0.53952	0.29476
XKR8	1	28281504	28296104	57	21	173005	0.27897	0.39013
EYA3	1	28295355	28420173	478	41	173005	1.0813	0.13977
PTAFR	1	28472177	28525447	128	39	173005	-0.6975	0.75726
DNAJC8	1	28525289	28564542	144	19	173005	-0.76163	0.77686
ATPIF1	1	28557602	28566116	36	8	173005	-0.46729	0.67985
SESN2	1	28580963	28610502	108	25	173005	-0.63988	0.73887
MED18	1	28650513	28663978	24	9	173005	3.5458	0.00019568
PHACTR4	1	28691093	28828381	524	16	173005	1.9445	0.025915
RCC1	1	28827455	28867208	135	18	173005	1.2028	0.11452
TRNAU1AP	1	28874529	28906557	80	18	173005	2.9186	0.0017581
RAB42	1	28913712	28922598	22	11	173005	2.6964	0.003505
TAF12	1	28928108	28980416	120	33	173005	3.0392	0.0011861
GMEB1	1	28990234	29043615	115	20	173005	2.0902	0.0183
YTHDF2	1	29058133	29097787	117	27	173005	2.2729	0.011517
OPRD1	1	29133654	29191708	223	33	173005	3.1133	0.00092518
EPB41	1	29208603	29448058	638	45	173005	-0.58113	0.71942
TMEM200B	1	29444437	29455421	34	10	173005	-1.1152	0.86763
SRSF4	1	29472750	29513637	108	23	173005	-0.51559	0.69693
MECR	1	29517885	29562460	146	26	173005	-0.13729	0.5546
PTPRU	1	29558028	29654825	319	45	173005	-0.64005	0.73893
MATN1	1	31182624	31201432	80	14	173005	-0.12855	0.55114
LAPTM5	1	31203815	31235683	115	39	173005	0.33036	0.37056
SDC3	1	31340813	31386480	148	45	173005	1.5678	0.058464
PUM1	1	31402853	31543838	475	41	173005	-0.7391	0.77008
NKAIN1	1	31651092	31717734	322	23	173005	-0.56349	0.71345
SNRNP40	1	31730915	31774644	160	16	173005	-0.96615	0.83302
ZCCHC17	1	31764832	31840069	224	20	173005	-0.73057	0.76748
FABP3	1	31836600	31850923	41	13	173005	-1.1185	0.86833
SERINC2	1	31877412	31909027	123	17	173005	-0.77176	0.77987
TINAGL1	1	32037086	32054790	47	21	173005	-0.0098581	0.50393
HCRTR1	1	32078290	32094714	44	7	173005	1.5217	0.064037
PEF1	1	32093963	32115838	44	9	173005	1.2222	0.11082
COL16A1	1	32116348	32174768	190	45	173005	1.9485	0.025679
ADGRB2	1	32191218	32235494	113	17	173005	0.18636	0.42608
SPOCD1	1	32254523	32286630	102	21	173005	-0.45751	0.67635
PTP4A2	1	32370522	32408988	79	18	173005	-0.57196	0.71633
KHDRBS1	1	32474295	32527960	81	42	173005	1.3071	0.095588
TMEM39B	1	32533503	32569967	74	16	173005	-0.16657	0.56615
KPNA6	1	32568644	32643669	142	25	173005	-0.50455	0.69306
TXLNA	1	32640293	32665386	57	17	173005	0.21248	0.41587
CCDC28B	1	32661202	32672491	19	10	173005	-0.018902	0.50754
IQCC	1	32666236	32675788	20	8	173005	-0.20135	0.57979
DCDC2B	1	32669695	32683297	37	13	173005	-0.02676	0.51067
TMEM234	1	32678540	32692954	32	12	173005	0.2639	0.39593
EIF3I	1	32682971	32698705	25	6	173005	0.23826	0.40584
FAM167B	1	32707818	32715961	23	8	173005	0.62149	0.26714
LCK	1	32711840	32753266	83	34	173005	0.96426	0.16746
HDAC1	1	32752708	32800727	69	41	173005	3.2457	0.00058588
MARCKSL1	1	32797930	32806840	8	5	173005	-0.62727	0.73476
TSSK3	1	32813365	32831598	21	13	173005	1.3453	0.089257
FAM229A	1	32825371	32832844	8	4	173005	0.50156	0.30799
BSDC1	1	32829204	32865062	57	28	173005	2.0491	0.020224
ZBTB8B	1	32925658	32954960	48	15	173005	0.28688	0.3871
ZBTB8A	1	32999772	33073042	268	20	173005	1.4844	0.068854
ZBTB8OS	1	33084921	33121565	153	17	173005	-0.47594	0.68294
RBBP4	1	33111749	33153312	153	15	173005	-0.29938	0.61768
SYNC	1	33144007	33173361	94	11	173005	-0.72197	0.76484
KIAA1522	1	33202492	33242071	83	27	173005	1.3665	0.085895
YARS	1	33239340	33288633	119	21	173005	0.86718	0.19292
S100PBP	1	33277368	33325980	114	26	173005	1.091	0.13763
FNDC5	1	33326369	33343093	43	18	173005	0.72648	0.23377
HPCA	1	33346688	33361747	44	20	173005	0.90257	0.18338
TMEM54	1	33358696	33372041	26	10	173005	1.7306	0.041765
RNF19B	1	33400550	33435467	100	20	173005	1.2215	0.11095
AK2	1	33472041	33507512	91	21	173005	0.18847	0.42525
AZIN2	1	33541711	33587632	114	27	173005	1.2659	0.10278
TRIM62	1	33609500	33652671	146	16	173005	0.37031	0.35558
ZNF362	1	33716908	33767821	122	24	173005	1.1699	0.12103
A3GALT2	1	33770867	33791699	83	20	173005	1.6546	0.048999
PHC2	1	33787724	33846194	223	33	173005	1.76	0.039205
ZSCAN20	1	33933232	33963605	95	17	173005	1.0118	0.15582
CSMD2	1	33978109	34636443	2561	240	173005	0.97687	0.16432
HMGB4	1	34321076	34331892	41	17	173005	2.1012	0.017811
C1orf94	1	34627624	34686232	272	39	173005	0.18536	0.42647
GJB5	1	35215648	35225613	41	11	173005	0.68355	0.24713
GJB4	1	35220342	35230825	52	19	173005	-0.22005	0.58709
GJB3	1	35241790	35253467	68	16	173005	-0.5787	0.7186
GJA4	1	35253559	35262851	42	11	173005	-0.99333	0.83973
SMIM12	1	35314463	35330417	53	20	173005	-1.268	0.8976
DLGAP3	1	35329537	35396083	156	54	173005	-0.023776	0.50948
ZMYM6NB	1	35445627	35455948	30	8	173005	1.1149	0.13244
ZMYM6	1	35450266	35502569	140	13	173005	0.97668	0.16436
ZMYM1	1	35520387	35582960	174	31	173005	0.8376	0.20113
SFPQ	1	35640481	35663766	80	11	173005	-1.8949	0.97095
ZMYM4	1	35729444	35889045	379	39	173005	0.41014	0.34085
KIAA0319L	1	35897591	36028037	290	35	173005	0.44176	0.32933
NCDN	1	36018311	36033880	41	14	173005	0.44773	0.32717
TFAP2E	1	36033971	36062429	68	25	173005	0.80664	0.20994
PSMB2	1	36038759	36112445	158	41	173005	-0.092566	0.53688
C1orf216	1	36177977	36189790	26	8	173005	0.083417	0.46676
CLSPN	1	36184319	36240568	98	18	173005	0.61585	0.269
AGO4	1	36268231	36324991	105	26	173005	0.26238	0.39651
AGO1	1	36330412	36396711	135	34	173005	-0.32	0.62552
AGO3	1	36391364	36523860	224	38	173005	-0.18534	0.57352
TEKT2	1	36544676	36555377	31	10	173005	1.3045	0.096037
ADPRHL2	1	36549453	36561033	30	11	173005	1.0851	0.13894
COL8A2	1	36559340	36596305	116	24	173005	3.1332	0.00086445
TRAPPC3	1	36600670	36626654	85	16	173005	2.9967	0.0013648
MAP7D1	1	36616751	36647950	84	20	173005	3.1839	0.00072648
THRAP3	1	36685017	36772458	171	25	173005	-0.24634	0.59729
SH3D21	1	36766889	36795044	67	21	173005	0.24977	0.40138
EVA1B	1	36786131	36795567	29	12	173005	0.41603	0.33869
STK40	1	36803725	36856525	116	25	173005	0.25349	0.39994
LSM10	1	36857531	36868493	83	10	173005	1.1636	0.12229
OSCP1	1	36882007	36921086	206	15	173005	0.36567	0.35731
MRPS15	1	36919862	36935040	73	12	173005	0.4872	0.31306
CSF3R	1	36930144	36953915	90	30	173005	0.083817	0.4666
GRIK3	1	37259628	37504844	743	98	173005	-0.18921	0.57503
ZC3H12A	1	37935119	37951478	47	21	173005	-0.9015	0.81634
MEAF6	1	37954061	37985420	128	25	173005	1.8745	0.030434
SNIP1	1	37998550	38024945	80	21	173005	2.3211	0.01014
DNALI1	1	38017520	38033958	57	16	173005	2.7309	0.0031576
GNL2	1	38030913	38066586	117	25	173005	2.3154	0.010295
RSPO1	1	38075321	38105595	113	27	173005	2.5109	0.006022
C1orf109	1	38145742	38163007	69	10	173005	0.55377	0.28987
CDCA8	1	38153073	38176891	95	15	173005	0.36348	0.35812
EPHA10	1	38180146	38235824	261	31	173005	1.2733	0.10146
MANEAL	1	38254721	38268778	28	11	173005	0.9301	0.17616
YRDC	1	38267114	38278865	25	8	173005	1.0624	0.14403
C1orf122	1	38268473	38276626	16	5	173005	0.63256	0.26351
MTF1	1	38273739	38330292	139	32	173005	1.6919	0.045331
INPP5B	1	38324869	38417729	313	32	173005	1.4111	0.079101
SF3A3	1	38421147	38461019	142	22	173005	0.99089	0.16087
FHL3	1	38460939	38476199	50	22	173005	0.16089	0.43609
UTP11L	1	38473384	38491997	57	24	173005	-0.52483	0.70015
POU3F1	1	38508023	38517450	23	9	173005	-0.42971	0.6663
RRAGC	1	39302369	39330495	92	24	173005	-0.86519	0.80653
MYCBP	1	39326662	39344050	61	20	173005	-0.88678	0.8124
GJA9	1	39338239	39352298	60	13	173005	-1.0035	0.8422
RHBDL2	1	39349114	39412456	286	42	173005	1.1684	0.12131
AKIRIN1	1	39451916	39473237	96	15	173005	0.04029	0.48393
NDUFS5	1	39486967	39501808	81	14	173005	0.47624	0.31695
MACF1	1	39544839	39954310	1189	50	173005	-0.3471	0.63574
KIAA0754	1	39870176	39883654	36	15	173005	-1.3738	0.91524
BMP8A	1	39952318	39997041	167	34	173005	0.044222	0.48236
PABPC4	1	40024985	40047522	80	22	173005	-0.90404	0.81701
HEYL	1	40087603	40110348	81	31	173005	1.4339	0.075794
NT5C1A	1	40123293	40142710	59	18	173005	1.4578	0.072453
HPCAL4	1	40142820	40162382	118	23	173005	1.5588	0.059521
PPIE	1	40199517	40231086	107	21	173005	1.8438	0.032609
BMP8B	1	40222403	40259533	192	29	173005	0.51046	0.30486
OXCT2	1	40233697	40242020	18	7	173005	0.29717	0.38317
LOC101929536	1	40249654	40257343	66	10	173005	0.23539	0.40695
TRIT1	1	40305203	40354177	170	22	173005	2.0951	0.018082
MYCL	1	40359596	40372687	37	15	173005	2.02	0.021689
MFSD2A	1	40415784	40437130	49	20	173005	1.8102	0.03513
CAP1	1	40500912	40539821	175	14	173005	-1.2664	0.89731
PPT1	1	40536882	40568142	132	17	173005	-0.96498	0.83272
RLF	1	40622041	40708093	162	38	173005	-0.47912	0.68407
TMCO2	1	40708573	40718865	25	17	173005	-0.14233	0.55659
ZMPSTE24	1	40718722	40761356	82	24	173005	1.0596	0.14467
COL9A2	1	40764662	40787939	121	25	173005	0.047443	0.48108
SMAP2	1	40834378	40890498	174	37	173005	-0.60133	0.72619
ZFP69B	1	40910774	40930890	115	27	173005	0.18654	0.42601
ZFP69	1	40938043	40963515	100	19	173005	0.9435	0.17271
EXO5	1	40969391	40983728	56	11	173005	1.2057	0.11397
ZNF684	1	40992233	41015341	88	15	173005	0.80318	0.21094
RIMS3	1	41084852	41136324	163	29	173005	1.4859	0.068653
NFYC	1	41152242	41238775	288	24	173005	1.2631	0.10327
KCNQ4	1	41244684	41307624	264	59	173005	1.8355	0.033214
CITED4	1	41325228	41333018	59	11	173005	0.31817	0.37518
CTPS1	1	41440007	41479737	133	33	173005	0.082178	0.46725
SLFNL1	1	41479769	41494116	67	18	173005	0.070766	0.47179
SCMH1	1	41491371	41712815	695	36	173005	-0.95651	0.83059
FOXO6	1	41822328	41850763	98	25	173005	1.0171	0.15455
EDN2	1	41942946	41955348	58	18	173005	3.0718	0.001064
HIVEP3	1	41970536	42506596	1886	100	173005	-0.95522	0.83027
GUCA2B	1	42614092	42622995	32	11	173005	2.1546	0.015598
GUCA2A	1	42626862	42635395	24	10	173005	2.4243	0.0076688
FOXJ3	1	42640710	42806548	425	27	173005	2.4195	0.0077713
RIMKLA	1	42841468	42891400	198	17	173005	1.7783	0.03768
ZMYND12	1	42894500	42926938	117	14	173005	0.75595	0.22484
PPCS	1	42916968	42940588	60	10	173005	1.0569	0.14527
CCDC30	1	42995560	43121835	470	31	173005	0.91765	0.1794
PPIH	1	43118706	43143929	60	16	173005	-0.43331	0.66761
YBX1	1	43143060	43169524	59	18	173005	-1.3925	0.91811
CLDN19	1	43197264	43210925	39	12	173005	-1.4411	0.92523
P3H1	1	43210506	43237755	95	28	173005	-0.71752	0.76347
C1orf50	1	43227916	43242913	55	24	173005	-1.5401	0.93824
LOC100129924	1	43248661	43265727	40	17	173005	-1.3222	0.90694
CCDC23	1	43271223	43288059	54	15	173005	-1.5013	0.93336
ERMAP	1	43277776	43312160	86	25	173005	-1.5015	0.93339
ZNF691	1	43307244	43319648	20	8	173005	-0.38486	0.64983
SLC2A1	1	43389546	43429847	183	27	173005	-0.40716	0.65806
FAM183A	1	43605800	43623567	111	22	173005	1.9359	0.02644
EBNA1BP2	1	43628345	43643241	91	11	173005	1.9633	0.024804
CFAP57	1	43633001	43721529	439	41	173005	1.334	0.091102
TMEM125	1	43730665	43741173	44	19	173005	0.69427	0.24376
C1orf210	1	43746054	43756334	31	14	173005	1.3682	0.08563
TIE1	1	43761566	43790281	60	12	173005	1.9472	0.025758
MPL	1	43798475	43821635	39	12	173005	1.0857	0.13881
CDC20	1	43819626	43830374	22	11	173005	-0.049078	0.51957
ELOVL1	1	43827568	43838745	23	12	173005	0.56347	0.28656
MED8	1	43848079	43860483	32	13	173005	0.75877	0.224
SZT2	1	43850556	43921418	156	24	173005	-0.37815	0.64734
HYI	1	43915174	43924938	26	12	173005	-1.0647	0.8565
PTPRF	1	43986708	44090843	345	33	173005	0.71978	0.23583
KDM4A	1	44110797	44172689	153	31	173005	0.45347	0.3251
ST3GAL3	1	44168204	44398337	722	46	173005	1.9458	0.025842
ARTN	1	44393992	44404412	38	13	173005	0.97905	0.16378
IPO13	1	44407478	44435194	52	10	173005	-0.11807	0.547
DPH2	1	44430653	44440543	13	3	173005	0.58309	0.27992
ATP6V0B	1	44435118	44445472	19	8	173005	0.99218	0.16056
B4GALT2	1	44439874	44458343	49	16	173005	0.49848	0.30907
CCDC24	1	44452280	44463700	30	11	173005	0.67482	0.2499
SLC6A9	1	44460655	44502171	126	34	173005	2.5513	0.0053662
KLF17	1	44508987	44602312	432	37	173005	0.49494	0.31032
DMAP1	1	44674104	44687851	26	11	173005	-0.35399	0.63833
ERI3	1	44685242	44826315	356	37	173005	-0.1063	0.54233
RNF220	1	44865837	45118896	937	122	173005	0.1469	0.4416
TMEM53	1	45117420	45145253	120	22	173005	-0.29362	0.61548
C1orf228	1	45135370	45192763	202	61	173005	-1.0762	0.85908
KIF2C	1	45200396	45234939	122	23	173005	-1.7865	0.96299
RPS8	1	45236213	45245927	33	13	173005	-1.236	0.89176
BEST4	1	45246331	45258648	25	9	173005	-1.7261	0.95784
PLK3	1	45260638	45273167	44	12	173005	-1.0539	0.85403
BTBD19	1	45268373	45281301	42	13	173005	-1.5185	0.93556
TCTEX1D4	1	45270080	45278378	32	11	173005	-1.4533	0.92693
PTCH2	1	45284016	45314226	113	20	173005	-1.2358	0.89173
EIF2B3	1	45314694	45457394	558	27	173005	-1.7318	0.95834
HECTD3	1	45466720	45482027	55	13	173005	-1.1926	0.88349
UROD	1	45472805	45482841	42	13	173005	-1.0682	0.85729
ZSWIM5	1	45480571	45677250	478	41	173005	-0.025806	0.51029
HPDL	1	45787545	45795847	12	5	173005	-0.071627	0.52855
MUTYH	1	45793414	45811142	38	17	173005	-0.29128	0.61458
TOE1	1	45800342	45811150	25	13	173005	-0.67385	0.7498
TESK2	1	45808055	45961840	355	26	173005	-0.0083275	0.50332
MMACHC	1	45960856	45978239	55	15	173005	0.47519	0.31732
PRDX1	1	45975207	45993562	72	9	173005	0.49686	0.30965
AKR1A1	1	46011455	46037223	106	19	173005	0.26499	0.39551
NASP	1	46044660	46086078	153	17	173005	0.41116	0.34048
CCDC17	1	46084216	46095424	55	8	173005	0.43887	0.33038
GPBP1L1	1	46091476	46158782	221	20	173005	0.014917	0.49405
TMEM69	1	46148847	46161610	41	8	173005	-0.10059	0.54006
IPP	1	46158496	46221485	210	19	173005	0.19189	0.42391
MAST2	1	46264269	46503296	758	26	173005	0.080426	0.46795
PIK3R3	1	46504312	46647167	405	34	173005	-0.11014	0.54385
TSPAN1	1	46635749	46653134	40	13	173005	-0.61014	0.72911
POMGNT1	1	46652853	46690977	81	22	173005	-0.28019	0.61034
LURAP1	1	46664006	46688428	45	18	173005	-0.21696	0.58588
RAD54L	1	46708367	46745645	60	21	173005	0.14986	0.44044
LRRC41	1	46742572	46774038	54	25	173005	0.71145	0.2384
UQCRH	1	46764324	46783948	45	19	173005	0.37959	0.35213
NSUN4	1	46800849	46832324	223	6	173005	-0.86963	0.80775
FAAH	1	46854939	46881020	76	18	173005	-1.5561	0.94016
DMBX1	1	46967668	46981398	57	17	173005	0.7757	0.21896
KNCN	1	47009816	47021887	55	12	173005	0.30865	0.37879
MKNK1	1	47021579	47074966	152	28	173005	2.0208	0.021649
MOB3C	1	47071887	47087563	36	6	173005	1.2487	0.10589
ATPAF1	1	47099211	47139099	156	15	173005	-0.51104	0.69534
TEX38	1	47132497	47140766	24	7	173005	0.25399	0.39975
EFCAB14	1	47139331	47189792	153	16	173005	-0.49818	0.69082
CYP4B1	1	47259670	47286521	135	25	173005	1.2974	0.097249
CYP4A11	1	47393346	47412156	77	14	173005	-0.21987	0.58702
CYP4X1	1	47422036	47517923	273	33	173005	1.0372	0.14981
CYP4Z1	1	47528160	47585492	226	10	173005	-0.18996	0.57533
CYP4A22	1	47598107	47616028	102	15	173005	0.10498	0.4582
PDZK1IP1	1	47647761	47660771	44	16	173005	1.6774	0.046733
TAL1	1	47680462	47702938	64	16	173005	1.7285	0.041947
STIL	1	47714311	47784819	275	23	173005	-1.2408	0.89266
CMPK1	1	47794469	47846011	216	28	173005	-0.75761	0.77566
FOXE3	1	47876744	47885224	24	8	173005	1.6199	0.052623
FOXD2	1	47896689	47907863	25	9	173005	0.79355	0.21373
TRABD2B	1	48224700	48468009	864	52	173005	1.4136	0.078745
SLC5A9	1	48683339	48715816	97	21	173005	-0.62193	0.733
SPATA6	1	48759544	48942876	463	49	173005	-0.90986	0.81855
AGBL4	1	48997027	50494626	3628	85	173005	1.6574	0.048719
BEND5	1	49192038	49247547	120	29	173005	-0.18947	0.57514
ELAVL4	1	50508686	50670942	351	59	173005	2.4471	0.0072013
DMRTA2	1	50881723	50894119	24	6	173005	0.3851	0.35008
FAF1	1	50905435	51430936	1159	57	173005	0.55478	0.28952
CDKN2C	1	51429367	51441809	24	12	173005	-1.1714	0.87928
C1orf185	1	51437129	51615254	560	48	173005	-0.067038	0.52672
RNF11	1	51696945	51740619	169	14	173005	-0.045105	0.51799
TTC39A	1	51751430	51815785	230	49	173005	-0.41254	0.66003
EPS15	1	51818435	51990026	675	36	173005	-0.97148	0.83434
OSBPL9	1	52077546	52256391	425	39	173005	1.7835	0.037249
NRD1	1	52253364	52349609	317	35	173005	2.2051	0.013724
RAB3B	1	52372128	52461436	297	32	173005	0.77329	0.21968
TXNDC12	1	52484303	52526843	118	20	173005	-0.41715	0.66171
KTI12	1	52496277	52504472	25	8	173005	-0.90855	0.81821
BTF3L4	1	52516857	52557888	112	19	173005	-0.71155	0.76163
ZFYVE9	1	52602678	52813858	493	46	173005	-1.0988	0.86407
CC2D1B	1	52814765	52836877	66	27	173005	-1.228	0.89027
ORC1	1	52837001	52875143	72	27	173005	-0.78707	0.78438
PRPF38A	1	52865219	52885492	38	19	173005	-0.88848	0.81286
ZCCHC11	1	52887447	53023764	346	34	173005	-0.21521	0.5852
GPX7	1	53063043	53076223	51	11	173005	-0.25253	0.59969
FAM159A	1	53093961	53134752	128	31	173005	-0.74445	0.7717
COA7	1	53150514	53169038	69	16	173005	-0.63449	0.73712
ZYG11B	1	53187126	53294514	402	29	173005	0.60221	0.27352
ZYG11A	1	53303183	53361747	217	24	173005	0.93755	0.17424
ECHDC2	1	53360082	53397846	79	22	173005	-0.29988	0.61787
SCP2	1	53387901	53518789	629	33	173005	0.53814	0.29524
PODN	1	53522724	53552674	169	23	173005	0.76151	0.22318
SLC1A7	1	53551355	53613304	405	52	173005	-0.40139	0.65593
CPT2	1	53657101	53681369	60	15	173005	0.30285	0.381
C1orf123	1	53678271	53691289	31	12	173005	0.93609	0.17461
MAGOH	1	53691064	53709282	49	13	173005	0.15753	0.43741
LRP8	1	53706536	53798821	313	45	173005	-1.2196	0.8887
DMRTB1	1	53920072	53934658	60	14	173005	1.8025	0.035737
GLIS1	1	53970404	54208748	932	71	173005	0.11301	0.45501
NDC1	1	54229633	54309225	214	29	173005	-0.6432	0.73995
YIPF1	1	54315892	54360487	183	20	173005	-0.39748	0.65449
DIO1	1	54354860	54378263	124	17	173005	0.12415	0.4506
HSPB11	1	54385734	54416975	76	13	173005	1.0168	0.15462
LRRC42	1	54406999	54435341	70	21	173005	0.86479	0.19358
LDLRAD1	1	54471471	54488859	67	11	173005	2.3953	0.0083037
TMEM59	1	54495846	54524135	80	18	173005	1.3896	0.082326
TCEANC2	1	54514274	54566916	152	29	173005	1.3411	0.08994
CDCP2	1	54603168	54623679	105	21	173005	1.1464	0.12582
CYB5RL	1	54636509	54670746	116	34	173005	2.0128	0.02207
MRPL37	1	54660840	54692907	137	31	173005	0.040379	0.4839
SSBP3	1	54689604	54877068	715	122	173005	-0.079786	0.5318
ACOT11	1	55002930	55101917	516	52	173005	-1.7778	0.96228
FAM151A	1	55073350	55094200	106	26	173005	-1.7559	0.96045
MROH7	1	55102427	55177439	342	55	173005	-0.28754	0.61315
TTC4	1	55176495	55209830	247	12	173005	0.01287	0.49487
PARS2	1	55221071	55235226	58	11	173005	-0.15796	0.56275
TTC22	1	55245252	55271941	110	22	173005	0.035703	0.48576
C1orf177	1	55266736	55309437	238	22	173005	0.25349	0.39994
DHCR24	1	55313800	55357921	197	26	173005	0.028226	0.48874
TMEM61	1	55441271	55459466	84	9	173005	1.8675	0.030917
BSND	1	55459617	55475965	90	18	173005	1.0769	0.14076
PCSK9	1	55500149	55532026	159	37	173005	1.2657	0.10281
USP24	1	55530532	55686039	452	38	173005	-0.5907	0.72264
PPAP2B	1	56958919	57050257	369	49	173005	1.7404	0.040892
PRKAA2	1	57105990	57182508	346	24	173005	1.2981	0.097135
C1orf168	1	57182977	57290369	461	79	173005	1.0436	0.14833
C8A	1	57315443	57385394	341	42	173005	-0.31696	0.62436
C8B	1	57393383	57438213	193	43	173005	0.35185	0.36248
DAB1	1	57458953	58721211	5012	288	173005	0.26254	0.39645
OMA1	1	58879552	59017469	686	57	173005	-1.4442	0.92566
TACSTD2	1	59039595	59048166	48	9	173005	-1.3734	0.91519
MYSM1	1	59118911	59170747	305	20	173005	0.10395	0.4586
JUN	1	59244963	59254785	24	10	173005	-0.8723	0.80848
FGGY	1	59757625	60229902	1542	110	173005	-1.0197	0.84606
HOOK1	1	60275458	60343550	190	33	173005	-0.043151	0.51721
CYP2J2	1	60357480	60397445	103	21	173005	0.54439	0.29308
C1orf87	1	60454566	60544442	259	43	173005	-1.1081	0.86609
NFIA	1	61537946	61929960	1374	163	173005	0.89906	0.18431
TM2D1	1	62145218	62196095	178	25	173005	0.26523	0.39542
INADL	1	62203149	62631092	1861	134	173005	0.67642	0.24939
L1TD1	1	62655474	62679500	187	31	173005	0.24068	0.4049
KANK4	1	62700337	62790083	467	43	173005	-0.28392	0.61176
USP1	1	62896975	62918975	62	10	173005	-0.53153	0.70248
DOCK7	1	62918897	63159039	503	22	173005	-0.74134	0.77076
ANGPTL3	1	63058158	63073476	19	11	173005	-1.3134	0.90548
ATG4C	1	63244777	63332441	249	23	173005	-0.20269	0.58031
FOXD3	1	63783730	63792297	21	10	173005	-0.63541	0.73742
ALG6	1	63828261	63905733	224	33	173005	0.48844	0.31262
ITGB3BP	1	63904941	63993944	283	25	173005	0.26746	0.39456
EFCAB7	1	63984013	64052541	198	22	173005	0.47464	0.31752
PGM1	1	64053947	64127416	273	47	173005	-0.15873	0.56306
ROR1	1	64234690	64648681	1393	120	173005	0.33219	0.36987
UBE2U	1	64664135	64734469	236	30	173005	-0.79628	0.78706
CACHD1	1	64931476	65160241	660	97	173005	-0.99873	0.84104
RAVER2	1	65205778	65300415	237	34	173005	0.79793	0.21246
JAK1	1	65297406	65437593	491	45	173005	-0.13656	0.55431
AK4	1	65608232	65699328	313	33	173005	0.16403	0.43485
DNAJC6	1	65715133	65883052	567	40	173005	1.1892	0.11719
LEPROT	1	65881131	66108742	785	40	173005	1.4721	0.070498
LEPR	1	65881335	66104676	760	35	173005	1.3039	0.096141
PDE4B	1	66253193	66841762	2041	119	173005	3.3651	0.00038259
SGIP1	1	66994066	67212268	921	35	173005	1.4208	0.077694
TCTEX1D1	1	67212978	67246230	115	19	173005	1.3938	0.081688
INSL5	1	67261924	67271942	35	9	173005	0.12664	0.44961
WDR78	1	67277068	67395907	325	49	173005	2.2229	0.013113
MIER1	1	67385578	67455802	194	22	173005	3.2739	0.00053033
SLC35D1	1	67463515	67525080	222	25	173005	2.5333	0.00565
C1orf141	1	67556359	67605654	249	27	173005	-1.3789	0.91604
IL23R	1	67599590	67727162	454	51	173005	-0.10431	0.54154
IL12RB2	1	67768047	67864083	339	30	173005	-0.49708	0.69043
SERBP1	1	67871993	67901123	51	17	173005	-0.26023	0.60266
GADD45A	1	68145860	68155521	38	11	173005	-0.83386	0.79782
GNG12	1	68165649	68304436	496	58	173005	0.76062	0.22344
DIRAS3	1	68510145	68522314	37	12	173005	2.9136	0.0017865
WLS	1	68562642	68703284	682	94	173005	-1.0482	0.85274
RPE65	1	68893007	68920642	102	19	173005	-0.23597	0.59327
DEPDC1	1	68938335	68967799	91	14	173005	-0.27415	0.60802
LRRC7	1	70028230	70590671	2048	96	173005	2.09	0.018308
LRRC40	1	70608985	70676361	136	24	173005	-0.09653	0.53845
SRSF11	1	70666365	70719203	103	21	173005	0.19295	0.4235
ANKRD13C	1	70723185	70825471	247	48	173005	-0.091873	0.5366
HHLA3	1	70815493	70835206	51	15	173005	0.94493	0.17235
CTH	1	70871901	70907034	113	30	173005	0.018684	0.49255
PTGER3	1	71316536	71518497	749	68	173005	0.75223	0.22596
ZRANB2	1	71527474	71551972	66	19	173005	0.80943	0.20913
NEGR1	1	71867125	72753533	2651	145	173005	4.46	4.0986e-06
LRRIQ3	1	74490199	74668871	451	31	173005	-0.25848	0.60198
FPGT	1	74658896	74676033	65	7	173005	-0.8015	0.78858
FPGT-TNNI3K	1	74658896	75011616	1050	86	173005	0.80882	0.20931
TNNI3K	1	74696071	75011616	914	81	173005	0.95399	0.17004
ERICH3	1	75032295	75144422	262	34	173005	0.94993	0.17107
CRYZ	1	75169670	75204092	138	29	173005	0.46604	0.32059
TYW3	1	75193836	75233861	163	23	173005	0.93513	0.17486
LHX8	1	75589119	75628718	108	26	173005	0.16279	0.43534
SLC44A5	1	75666316	76086698	1461	64	173005	0.37643	0.3533
ACADM	1	76185043	76230855	208	22	173005	-1.23	0.89065
RABGGTB	1	76246879	76262275	56	15	173005	0.3065	0.37961
MSH4	1	76257556	76381081	570	35	173005	0.46158	0.32219
ASB17	1	76383058	76403116	109	22	173005	0.028465	0.48865
ST6GALNAC3	1	76535389	77101811	2230	195	173005	0.053903	0.47851
ST6GALNAC5	1	77328126	77534723	687	66	173005	-0.36242	0.64148
PIGK	1	77553166	77690132	482	33	173005	0.93507	0.17487
AK5	1	77742662	78027154	1324	102	173005	1.0891	0.13805
ZZZ3	1	78026660	78154119	285	30	173005	-0.44187	0.67071
USP33	1	78160172	78230564	153	40	173005	0.054238	0.47837
FAM73A	1	78240309	78346725	254	43	173005	-0.028582	0.5114
NEXN	1	78349200	78413509	171	37	173005	0.28826	0.38657
FUBP1	1	78408240	78449839	109	23	173005	0.075159	0.47004
DNAJB4	1	78439847	78485148	144	33	173005	0.16886	0.43295
GIPC2	1	78505646	78605629	321	30	173005	1.116	0.1322
PTGFR	1	78951728	79007886	218	33	173005	-0.97916	0.83625
IFI44L	1	79081067	79113330	97	26	173005	-0.59588	0.72437
IFI44	1	79110477	79131263	58	22	173005	0.79371	0.21368
ADGRL4	1	79353949	79477495	611	39	173005	0.68912	0.24538
ADGRL2	1	82261082	82459607	758	59	173005	0.29052	0.38571
TTLL7	1	84333557	84469850	462	25	173005	-1.3406	0.90997
PRKACB	1	84538745	84705681	403	46	173005	-0.22948	0.59075
SAMD13	1	84759049	84817981	177	34	173005	3.2216	0.00063734
DNASE2B	1	84859215	84882191	108	17	173005	0.55118	0.29075
RPF1	1	84939920	84965533	137	27	173005	-1.1566	0.87628
GNG5	1	84962506	84977262	69	17	173005	-0.84178	0.80005
SPATA1	1	84966902	85023650	233	32	173005	-0.43836	0.66944
CTBS	1	85017304	85053039	123	22	173005	-0.32081	0.62582
SSX2IP	1	85107890	85161440	172	27	173005	1.2467	0.10625
LPAR3	1	85277586	85363896	387	71	173005	0.38047	0.3518
MCOLN2	1	85389766	85467796	344	30	173005	1.5515	0.060385
MCOLN3	1	85482265	85519585	95	23	173005	0.85768	0.19553
WDR63	1	85522993	85600321	321	41	173005	-1.4547	0.92713
SYDE2	1	85621856	85672292	174	23	173005	-0.57652	0.71787
C1orf52	1	85714136	85730355	64	20	173005	1.0473	0.14747
BCL10	1	85729959	85747604	87	23	173005	-0.08594	0.53424
DDAH1	1	85782668	86049046	989	96	173005	-0.80202	0.78873
CYR61	1	86041444	86051150	27	12	173005	-0.078798	0.5314
ZNHIT6	1	86113606	86179116	204	33	173005	-0.12909	0.55136
COL24A1	1	86193416	86627121	1924	83	173005	0.6118	0.27033
ODF2L	1	86811007	86867025	251	32	173005	-1.4064	0.92019
CLCA2	1	86884769	86923741	215	29	173005	-1.102	0.86477
CLCA1	1	86929526	86967477	164	39	173005	1.4259	0.076946
CLCA4	1	87007759	87047937	121	27	173005	0.57463	0.28277
SH3GLB1	1	87165253	87215367	150	30	173005	-1.2554	0.89534
2015-09-01	1	87326628	87385107	208	21	173005	0.89736	0.18476
HS2ST1	1	87375335	87577181	650	25	173005	0.53327	0.29692
LOC101927844	1	87673352	87718514	193	33	173005	0.049827	0.48013
LMO4	1	87789151	87816106	104	33	173005	2.0454	0.020409
PKN2	1	89144876	89303438	539	21	173005	0.45574	0.32429
GTF2B	1	89316821	89362301	171	21	173005	0.61831	0.26819
CCBL2	1	89399956	89463643	181	26	173005	0.62273	0.26673
RBMXL1	1	89443639	89463643	49	19	173005	0.60864	0.27138
GBP3	1	89470860	89493556	73	15	173005	-0.052072	0.52076
GBP1	1	89516487	89536043	89	20	173005	0.43227	0.33277
GBP2	1	89570315	89596842	94	13	173005	0.66479	0.25309
GBP7	1	89595934	89646723	135	22	173005	0.67468	0.24994
GBP4	1	89645331	89669633	74	17	173005	0.75261	0.22584
GBP5	1	89723133	89743544	52	14	173005	1.1087	0.13378
GBP6	1	89824436	89855219	117	23	173005	-0.91508	0.81993
LRRC8B	1	89984933	90064920	245	24	173005	-0.71371	0.7623
LRRC8C	1	90093644	90186594	225	25	173005	-0.089156	0.53552
LRRC8D	1	90281573	90403491	301	70	173005	0.023676	0.49056
ZNF326	1	90455678	90495601	93	30	173005	-0.14869	0.5591
BARHL2	1	91176079	91187794	29	14	173005	0.3627	0.35841
ZNF644	1	91379355	91492812	295	25	173005	0.33935	0.36717
HFM1	1	91724823	91875426	477	46	173005	0.26067	0.39717
CDC7	1	91961338	91992821	101	26	173005	1.5627	0.05906
TGFBR3	1	92144400	92376559	951	85	173005	-0.68349	0.75285
BRDT	1	92409928	92481485	286	21	173005	-0.31983	0.62545
EPHX4	1	92490533	92530593	138	22	173005	0.86963	0.19225
SETSIP	1	92538593	92545968	10	6	173005	0.66253	0.25382
BTBD8	1	92540862	92614897	213	27	173005	-0.04519	0.51802
KIAA1107	1	92627609	92651780	56	11	173005	0.35549	0.36111
C1orf146	1	92678573	92712867	79	20	173005	-1.8769	0.96973
GLMN	1	92710455	92769566	119	26	173005	-1.1136	0.86728
RPAP2	1	92759522	92855232	206	37	173005	-1.369	0.91449
GFI1	1	92938818	92957433	60	17	173005	-0.96107	0.83174
EVI5	1	92972753	93262961	916	27	173005	0.76704	0.22153
RPL5	1	93292594	93308981	39	10	173005	1.7053	0.044067
FAM69A	1	93296786	93432079	309	18	173005	1.1178	0.13183
MTF2	1	93539792	93606138	157	26	173005	1.6966	0.044889
TMED5	1	93613799	93651246	101	19	173005	2.7208	0.0032562
CCDC18	1	93641038	93746269	308	23	173005	2.5039	0.0061416
DR1	1	93806478	93829649	60	15	173005	2.5166	0.0059243
FNBP1L	1	93908688	94021718	236	57	173005	0.48528	0.31374
BCAR3	1	94025843	94317706	1181	48	173005	0.1174	0.45327
DNTTIP2	1	94333514	94350474	79	16	173005	-0.21923	0.58676
GCLM	1	94351090	94380154	97	21	173005	-0.85651	0.80414
ABCA4	1	94456893	94591705	635	103	173005	0.10354	0.45877
ARHGAP29	1	94632963	94718251	210	52	173005	0.56701	0.28535
ABCD3	1	94878933	94985719	191	32	173005	1.9635	0.024796
F3	1	94993232	95012413	58	21	173005	2.0506	0.020151
SLC44A3	1	95280898	95362303	416	71	173005	-0.25145	0.59927
CNN3	1	95361007	95397735	171	44	173005	0.12095	0.45187
ALG14	1	95446779	95543512	341	38	173005	-1.4379	0.92477
TMEM56	1	95577894	95664663	321	39	173005	0.39435	0.34666
TMEM56-RWDD3	1	95578479	95712011	500	45	173005	0.036406	0.48548
RWDD3	1	95694711	95714281	86	21	173005	-1.1466	0.87422
PTBP2	1	97182161	97282105	328	31	173005	-0.89606	0.81489
DPYD	1	97541799	98391615	3022	175	173005	1.0159	0.15485
SNX7	1	99122236	99227556	427	34	173005	0.94132	0.17327
LPPR5	1	99354301	99475449	571	65	173005	-0.41429	0.66067
LPPR4	1	99724848	99776640	198	36	173005	-0.66013	0.74542
PALMD	1	100106431	100161597	223	33	173005	-0.64941	0.74196
FRRS1	1	100172706	100237186	301	15	173005	-0.71314	0.76212
AGL	1	100310633	100391079	329	28	173005	-0.25806	0.60182
SLC35A3	1	100430345	100494035	234	20	173005	0.596	0.27559
HIAT1	1	100498670	100550433	195	25	173005	0.40306	0.34345
SASS6	1	100547600	100603518	186	27	173005	0.69403	0.24383
TRMT13	1	100593669	100617554	76	20	173005	1.0349	0.15036
LRRC39	1	100612504	100648829	98	20	173005	0.31374	0.37686
DBT	1	100650978	100720409	184	18	173005	0.86356	0.19391
RTCA	1	100726714	100759825	113	12	173005	-0.6456	0.74073
CDC14A	1	100805598	100987333	476	42	173005	-0.7273	0.76648
GPR88	1	100998728	101009083	33	12	173005	-1.2505	0.89444
VCAM1	1	101180196	101206101	61	26	173005	0.2397	0.40528
EXTL2	1	101336428	101366548	52	22	173005	0.72554	0.23406
SLC30A7	1	101356632	101554321	416	34	173005	0.10327	0.45888
DPH5	1	101453679	101496365	71	14	173005	0.49927	0.3088
S1PR1	1	101697305	101708576	35	19	173005	0.29774	0.38295
OLFM3	1	102266626	102467790	924	107	173005	-0.84226	0.80018
COL11A1	1	103340523	103579052	1262	42	173005	0.7479	0.22726
RNPC3	1	104063323	104099361	89	27	173005	1.8893	0.029423
AMY2B	1	104090894	104123656	83	39	173005	1.5322	0.062731
AMY2A	1	104154999	104169900	20	10	173005	1.4437	0.074409
AMY1A	1	104188695	104208674	1	1	173005	0.65417	0.2565
AMY1C	1	104282833	104302812	1	1	173005	1.2843	0.09951
PRMT6	1	107594267	107603416	17	4	173005	2.2306	0.012854
NTNG1	1	107677540	108025977	1116	105	173005	0.6765	0.24936
VAV3	1	108112282	108512545	1774	113	173005	1.375	0.084571
SLC25A24	1	108675844	108747980	304	24	173005	0.045486	0.48186
NBPF4	1	108764402	108791720	13	2	173005	-1.4101	0.92074
NBPF6	1	108987887	109015139	18	5	173005	-0.25866	0.60205
FAM102B	1	109097653	109183449	206	16	173005	-0.46561	0.67925
HENMT1	1	109189410	109209148	51	17	173005	-0.23638	0.59343
PRPF38B	1	109229932	109245925	20	13	173005	0.025576	0.4898
FNDC7	1	109250556	109286871	115	35	173005	0.68778	0.2458
STXBP3	1	109284285	109353648	269	15	173005	2.1534	0.015644
AKNAD1	1	109357020	109405864	271	28	173005	1.4085	0.079496
GPSM2	1	109412972	109474544	206	31	173005	-0.27797	0.60948
CLCC1	1	109470630	109511121	165	34	173005	0.13539	0.44615
WDR47	1	109511335	109589860	275	28	173005	-0.85409	0.80347
TAF13	1	109605498	109623624	74	22	173005	0.51335	0.30385
TMEM167B	1	109628403	109641054	50	13	173005	0.73817	0.23021
C1orf194	1	109647073	109661484	56	14	173005	1.0551	0.14569
KIAA1324	1	109651585	109750903	438	56	173005	0.53859	0.29508
SARS	1	109751515	109782304	76	23	173005	-0.56674	0.71455
CELSR2	1	109787641	109819878	114	26	173005	-0.60513	0.72745
PSRC1	1	109820676	109830790	29	12	173005	0.34864	0.36368
MYBPHL	1	109833487	109854663	77	25	173005	0.61437	0.26948
SORT1	1	109850687	109945563	195	24	173005	1.7328	0.041565
PSMA5	1	109940153	109974108	71	15	173005	1.7453	0.040466
SYPL2	1	110004100	110026264	76	9	173005	1.5073	0.065872
ATXN7L2	1	110021533	110036926	35	12	173005	1.607	0.054025
CYB561D1	1	110031658	110044563	30	12	173005	1.8546	0.031824
AMIGO1	1	110047946	110057336	39	10	173005	0.56829	0.28492
GPR61	1	110077494	110089987	34	15	173005	1.345	0.089307
GNAI3	1	110086186	110139965	143	34	173005	-0.18005	0.57144
GNAT2	1	110144389	110160705	47	17	173005	0.24647	0.40266
AMPD2	1	110157435	110176177	47	13	173005	-0.46526	0.67913
GSTM4	1	110193698	110209623	56	14	173005	0.64347	0.25996
GSTM2	1	110205644	110228119	77	21	173005	0.58879	0.278
GSTM1	1	110225418	110242328	85	20	173005	2.0945	0.018106
GSTM5	1	110249406	110262390	65	17	173005	0.76715	0.2215
GSTM3	1	110275054	110288660	33	11	173005	0.61304	0.26992
EPS8L3	1	110291202	110311644	92	20	173005	-0.47737	0.68345
CSF1	1	110448233	110475116	88	28	173005	0.96083	0.16832
AHCYL1	1	110522387	110567864	106	22	173005	0.72667	0.23372
STRIP1	1	110569199	110598763	83	20	173005	0.2312	0.40858
ALX3	1	110601497	110618322	66	12	173005	0.25902	0.39781
UBL4B	1	110650062	110658069	40	13	173005	0.55453	0.28961
SLC6A17	1	110688132	110746324	171	31	173005	-0.02823	0.51126
KCNC4	1	110748336	110778174	102	34	173005	1.1273	0.1298
RBM15	1	110876945	110890803	32	10	173005	0.76236	0.22292
SLC16A4	1	110903973	110938704	118	28	173005	0.20112	0.4203
LAMTOR5	1	110942375	110955546	31	8	173005	1.667	0.047761
PROK1	1	110988788	111001476	60	15	173005	1.7904	0.036698
KCNA10	1	111058339	111066797	35	16	173005	-0.9399	0.82637
KCNA2	1	111134702	111179096	163	28	173005	0.087014	0.46533
KCNA3	1	111194682	111222655	88	18	173005	-1.1221	0.8691
CD53	1	111408821	111444058	140	24	173005	-0.66434	0.74676
LRIF1	1	111488312	111511825	53	25	173005	-0.53121	0.70236
DRAM2	1	111658454	111687838	102	21	173005	0.010735	0.49572
CEPT1	1	111677249	111729224	132	34	173005	0.042895	0.48289
DENND2D	1	111727091	111752160	97	40	173005	0.14226	0.44344
CHI3L2	1	111765281	111787562	120	19	173005	-0.95663	0.83062
CHIA	1	111828474	111864688	288	26	173005	-0.57748	0.71819
PIFO	1	111862285	111897139	193	29	173005	0.42882	0.33403
OVGP1	1	111955437	111975399	85	16	173005	0.17653	0.42994
WDR77	1	111981012	111996915	46	12	173005	-0.23578	0.5932
ATP5F1	1	111986467	112006040	54	13	173005	-0.26445	0.60428
C1orf162	1	112011474	112022634	27	11	173005	0.91901	0.17904
ADORA3	1	112024470	112111602	364	53	173005	-1.906	0.97167
RAP1A	1	112157405	112258307	448	38	173005	1.6312	0.051425
FAM212B	1	112263186	112303419	189	34	173005	-0.5638	0.71356
DDX20	1	112293190	112311699	83	13	173005	-0.3971	0.65435
KCND3	1	112316944	112537147	885	125	173005	0.38224	0.35114
LOC643355	1	112527593	112542964	56	20	173005	-0.041218	0.51644
CTTNBP2NL	1	112933800	113005286	210	12	173005	-0.11559	0.54601
WNT2B	1	113005040	113065410	183	40	173005	0.16193	0.43568
ST7L	1	113064640	113167040	305	26	173005	0.38092	0.35163
CAPZA1	1	113157075	113215741	128	23	173005	0.46811	0.31985
MOV10	1	113212048	113244868	82	17	173005	0.93178	0.17573
RHOC	1	113242249	113255025	40	14	173005	1.0309	0.1513
PPM1J	1	113251116	113262950	28	13	173005	1.7354	0.041339
FAM19A3	1	113256619	113271357	36	12	173005	2.1139	0.017263
SLC16A1	1	113452969	113503975	112	30	173005	-0.26912	0.60608
LRIG2	1	113610792	113669324	152	28	173005	1.1791	0.11919
MAGI3	1	113928087	114230045	805	50	173005	0.83603	0.20157
PHTF1	1	114238324	114307165	170	29	173005	0.38764	0.34914
RSBN1	1	114302954	114360070	106	25	173005	0.44709	0.3274
PTPN22	1	114354933	114419375	159	28	173005	0.70751	0.23962
BCL2L15	1	114417936	114435230	50	16	173005	0.34841	0.36377
AP4B1	1	114435870	114452741	47	15	173005	0.11125	0.45571
DCLRE1B	1	114442915	114458208	36	13	173005	-0.027203	0.51085
HIPK1	1	114466819	114521991	116	29	173005	0.17803	0.42935
OLFML3	1	114517030	114526375	28	15	173005	0.36316	0.35824
SYT6	1	114630414	114701472	339	73	173005	0.084781	0.46622
TRIM33	1	114933899	115058781	411	33	173005	1.4964	0.067268
BCAS2	1	115108678	115129265	68	24	173005	-0.43636	0.66871
DENND2C	1	115125655	115217732	291	34	173005	-0.35837	0.63997
AMPD1	1	115214219	115243239	111	34	173005	0.094369	0.46241
NRAS	1	115245585	115264515	45	19	173005	-0.27426	0.60806
CSDE1	1	115258034	115305671	144	30	173005	0.32576	0.3723
[truncated: 17,162 more rows]

## Sheet: Supplementary Table 2d
Supplementary Table 2d - Obsessive compulsive disorder MAGMA gene-based association
[truncated: 17,939 more rows]

[truncated: 18 more sheets: Supplementary Table 2e, Supplementary Table 2f, Supplementary Table 2g, Supplementary Table 3, Supplementary Table 4a, Supplementary Table 4b, Supplementary Table 4c, Supplementary Table 4d, Supplementary Table 4e, Supplementary Table 5a, Supplementary Table 5b, Supplementary Table 5c, Supplementary Table 5d, Supplementary Table 5e, Supplementary Table 6, Supplementary Table 7, Supplementary Table 8a, Supplementary Table 8b]
