# Supplementary material for: Pairwise common variant meta-analyses of schizophrenia with other psychiatric disorders reveals shared and distinct gene and gene-set associations
Source: Transl Psychiatry. 2020 May 12;10:134. doi: 10.1038/s41398-020-0817-7 (PMC7217970; doi:10.1038/s41398-020-0817-7)
Supplement: Supplementary file 3 — Supplemental Tables 9-13 [file 41398_2020_817_MOESM3_ESM.xlsx]

## Sheet: Index
Supplementary Tables - index
Supplementary Table 9a- Gene-set association analysis of FMRP targets
Supplementary Table 9b - Gene-set association analysis of FMRP targets [Covariation for median TPM in cortex]
Supplementary Table 10 - Gene-set association analysis of schizophrenia using 7296 data-driven gene-sets
Supplementary Table 11a - Gene-set association analysis of bipolar disorder using 7296 data-driven gene-sets
Supplementary Table 11b - Gene-set association analysis of ADHD using 7296 data-driven gene-sets
Supplementary Table 11c- Gene-set association analysis of ASD using 7296 data-driven gene-sets
Supplementary Table 11d- Gene-set association analysis of MDD using 7296 data-driven gene-sets
Supplementary Table 11e- Gene-set association analysis of ED using 7296 data-driven gene-sets
Supplementary Table 11f- Gene-set association analysis of TS using 7296 data-driven gene-sets
Supplementary Table 11g - Gene-set association analysis of OCD using 7296 data-driven gene-sets
Supplementary Table 12 - Genes only Bonferroni significant in disorder-wise meta-analyses with schizophrenia (P < 0.05 in both univariate MAGMA)
Supplementary Table 13a - Gene-set association analysis using genic Z scores from schizophrenia and bipolar meta-analysis
Supplementary Table 13b - Gene-set association analysis using genic Z scores from schizophrenia and ADHD meta-analysis
Supplementary Table 13c - Gene-set association analysis using genic Z scores from schizophrenia and ASD meta-analysis
Supplementary Table 13d - Gene-set association analysis using genic Z scores from schizophrenia and ED meta-analysis
Supplementary Table 13e - Gene-set association analysis using genic Z scores from schizophrenia and MDD meta-analysis
Supplementary Table 13f - Gene-set association analysis using genic Z scores from schizophrenia and OCD meta-analysis
Supplementary Table 13g- Gene-set association analysis using genic Z scores from schizophrenia and TS meta-analysis

## Sheet: Supplementary Table 9a
Supplementary Table 9a- Gene-set association analysis of FMRP targets
Phenotype	Beta	SE	P
Schizophrenia	0.245	0.0493	1.148e-09
ADHD	0.0207	0.037	0.264
Bipolar Disorder	0.157	0.0352	3.93e-06
Major Depressive Disorder	0.0702	0.0315	0.0129
Obessive Compulsive Disorder	0.0547	0.0298	0.034
Eating Disorder	0.0553	0.03	0.032
Autism Specturm Disorder	0.071	0.0311	0.011
Tourette's Syndrome	0.0862	0.031	0.00271

## Sheet: Supplementary Table 9b
Supplementary Table 9b - Gene-set association analysis of FMRP targets [Covariation for median TPM in cortex]
Phenotype	Beta	SE	P
Schizophrenia	0.216	0.0423	1.667e-07
ADHD	0.00975	0.037	0.386
Bipolar Disorder	0.153	0.0364	1.367e-05
Major Depressive Disorder	0.0611	0.0325	0.0299
Obessive Compulsive Disorder	0.0497	0.0307	0.053
Eating Disorder	0.0691	0.0308	0.0124
Autism Specturm Disorder	0.0581	0.032	0.034
Tourette's Syndrome	0.088	0.0317	0.0028

## Sheet: Supplementary Table 10
Supplementary Table 10 - Gene-set association analysis of schizophrenia using 7296 data-driven gene-sets
FULL_NAME	BETA	SE	P	Bonferroni_significant
GO_NEURON_PROJECTION	0.223	0.0383	3.23e-09	Y
GO_SOMATODENDRITIC_COMPARTMENT	0.254	0.0452	9.58e-09	Y
GO_HIGH_VOLTAGE_GATED_CALCIUM_CHANNEL_ACTIVITY	2.1	0.376	1.09e-08	Y
GO_NEURON_PART	0.18	0.0334	3.73e-08	Y
GO_CENTRAL_NERVOUS_SYSTEM_DEVELOPMENT	0.194	0.0401	6.44e-07	Y
GO_SYNAPSE_ORGANIZATION	0.447	0.0947	1.21e-06	Y
GO_DENDRITE	0.253	0.0544	1.68e-06	Y
GO_SYNAPSE_PART	0.22	0.0475	1.81e-06	Y
GO_MEMBRANE_DEPOLARIZATION_DURING_ACTION_POTENTIAL	0.858	0.187	2.17e-06	Y
GO_HEAD_DEVELOPMENT	0.203	0.0442	2.18e-06	Y
GO_SYNAPSE	0.198	0.0436	2.77e-06	Y
GO_NEUROGENESIS	0.143	0.0315	3.02e-06	Y
GO_VOLTAGE_GATED_CALCIUM_CHANNEL_COMPLEX	0.835	0.185	3.3e-06	Y
GO_REGULATION_OF_TRANSMEMBRANE_TRANSPORT	0.256	0.0569	3.55e-06	Y
GO_MODULATION_OF_SYNAPTIC_TRANSMISSION	0.28	0.0638	5.68e-06	Y
GO_POSTSYNAPSE	0.261	0.0606	8.28e-06	N
GO_CATION_CHANNEL_COMPLEX	0.387	0.0914	1.14e-05	N
GO_EXCITATORY_SYNAPSE	0.35	0.083	1.27e-05	N
GO_POSITIVE_REGULATION_OF_LONG_TERM_SYNAPTIC_POTENTIATION	1.24	0.299	1.67e-05	N
GO_AXON	0.227	0.0549	1.82e-05	N
GO_CELL_BODY	0.205	0.0508	2.64e-05	N
GO_POSTSYNAPTIC_MEMBRANE_ORGANIZATION	0.816	0.202	2.69e-05	N
GO_VOLTAGE_GATED_CATION_CHANNEL_ACTIVITY	0.412	0.103	3.28e-05	N
GO_VOLTAGE_GATED_CALCIUM_CHANNEL_ACTIVITY	0.692	0.175	4.06e-05	N
GO_VOLTAGE_GATED_ION_CHANNEL_ACTIVITY	0.342	0.0883	5.43e-05	N
GO_NEURON_CELL_CELL_ADHESION	1.31	0.35	9.18e-05	N
GO_SUBPALLIUM_DEVELOPMENT	0.931	0.252	0.00010983	N
GO_CELL_CELL_SIGNALING_INVOLVED_IN_CARDIAC_CONDUCTION	0.93	0.252	0.0001138	N
GO_REGULATION_OF_SYNAPTIC_PLASTICITY	0.334	0.0914	0.00012713	N
GO_CALCIUM_CHANNEL_COMPLEX	0.547	0.151	0.00014498	N
REACTOME_NEURONAL_SYSTEM	0.256	0.0714	0.00017028	N
GO_NEURON_SPINE	0.372	0.104	0.00017168	N
GO_CATION_CHANNEL_ACTIVITY	0.252	0.0707	0.000183	N
GO_PHASIC_SMOOTH_MUSCLE_CONTRACTION	0.93	0.261	0.00018638	N
GO_GATED_CHANNEL_ACTIVITY	0.241	0.068	0.00019395	N
GO_DIVALENT_INORGANIC_CATION_TRANSMEMBRANE_TRANSPORTER_ACTIVITY	0.321	0.0909	0.00020529	N
GO_SITE_OF_POLARIZED_GROWTH	0.335	0.0957	0.00022869	N
GO_T_TUBULE	0.588	0.168	0.00023435	N
GO_MEMBRANE_DEPOLARIZATION_DURING_CARDIAC_MUSCLE_CELL_ACTION_POTENTIAL	1.11	0.319	0.00024546	N
GO_REGULATION_OF_NEURON_DIFFERENTIATION	0.172	0.0494	0.00024667	N
GO_NEURON_PROJECTION_GUIDANCE	0.276	0.0794	0.00025193	N
GO_MEMBRANE_DEPOLARIZATION	0.526	0.151	0.00025801	N
GO_CALCIUM_ION_TRANSMEMBRANE_TRANSPORTER_ACTIVITY	0.361	0.104	0.00026311	N
GO_REGULATION_OF_NERVOUS_SYSTEM_DEVELOPMENT	0.148	0.0429	0.00028752	N
GO_POSITIVE_REGULATION_OF_CELL_DEVELOPMENT	0.181	0.0529	0.0003038	N
GO_REGULATION_OF_NEUROTRANSMITTER_RECEPTOR_ACTIVITY	0.699	0.204	0.0003102	N
GO_GABA_RECEPTOR_BINDING	0.947	0.278	0.00033556	N
GO_REGULATION_OF_LONG_TERM_SYNAPTIC_POTENTIATION	0.9	0.267	0.00037621	N
GO_PLASMA_MEMBRANE_PROTEIN_COMPLEX	0.179	0.0533	0.00038545	N
GO_NEURON_PROJECTION_MORPHOGENESIS	0.193	0.0574	0.00038602	N
GO_SYNAPTIC_MEMBRANE	0.254	0.076	0.00040746	N
GO_TELENCEPHALON_DEVELOPMENT	0.259	0.0778	0.00044165	N
GO_SARCOLEMMA	0.339	0.102	0.00044477	N
GO_REGULATION_OF_TRANSPORTER_ACTIVITY	0.267	0.0807	0.0004713	N
GO_ADULT_BEHAVIOR	0.328	0.0991	0.00047512	N
KEGG_HYPERTROPHIC_CARDIOMYOPATHY_HCM	0.392	0.119	0.0004918	N
GO_MEMBRANE_PROTEIN_COMPLEX	0.121	0.0369	0.00050516	N
GO_REGULATION_OF_CELL_DEVELOPMENT	0.131	0.0401	0.00056316	N
REACTOME_NCAM_SIGNALING_FOR_NEURITE_OUT_GROWTH	0.451	0.139	0.00057348	N
GO_MULTICELLULAR_ORGANISMAL_SIGNALING	0.344	0.106	0.00060229	N
GO_POSITIVE_REGULATION_OF_NEURON_DIFFERENTIATION	0.211	0.066	0.00069927	N
REACTOME_AXON_GUIDANCE	0.237	0.0747	0.00076188	N
GO_PDZ_DOMAIN_BINDING	0.378	0.12	0.00083037	N
GO_FOREBRAIN_DEVELOPMENT	0.194	0.062	0.00087808	N
GO_NEURON_DIFFERENTIATION	0.124	0.0398	0.00090768	N
GO_POSITIVE_REGULATION_OF_NERVOUS_SYSTEM_DEVELOPMENT	0.178	0.0571	0.00093166	N
GO_CELL_PART_MORPHOGENESIS	0.145	0.0466	0.00095124	N
GO_SKELETAL_SYSTEM_MORPHOGENESIS	0.259	0.0847	0.0011222	N
GO_REGULATION_OF_SYNAPSE_STRUCTURE_OR_ACTIVITY	0.228	0.0747	0.0011609	N
BIOCARTA_NOS1_PATHWAY	0.723	0.237	0.0011634	N
GO_VENTRICULAR_SYSTEM_DEVELOPMENT	0.682	0.224	0.0011751	N
REACTOME_CRMPS_IN_SEMA3A_SIGNALING	0.912	0.3	0.0012047	N
GO_REGULATION_OF_ALPHA_AMINO_3_HYDROXY_5_METHYL_4_ISOXAZOLE_PROPIONATE_SELECTIVE_GLUTAMATE_RECEPTOR_ACTIVITY	0.816	0.27	0.0012348	N
GO_REGULATION_OF_ION_TRANSPORT	0.142	0.0473	0.0013159	N
GO_EMBRYONIC_SKELETAL_SYSTEM_MORPHOGENESIS	0.379	0.126	0.0013481	N
GO_TRANSPORTER_COMPLEX	0.197	0.0662	0.0014398	N
GO_NEURON_DEVELOPMENT	0.131	0.0442	0.0015035	N
GO_METAL_ION_TRANSMEMBRANE_TRANSPORTER_ACTIVITY	0.175	0.0588	0.001507	N
GO_INORGANIC_ION_TRANSMEMBRANE_TRANSPORT	0.144	0.0487	0.001525	N
REACTOME_SIGNAL_REGULATORY_PROTEIN_SIRP_FAMILY_INTERACTIONS	1.12	0.379	0.0015815	N
GO_NEURON_FATE_SPECIFICATION	0.628	0.213	0.0015965	N
GO_SYNAPSE_ASSEMBLY	0.436	0.148	0.0016643	N
KEGG_DILATED_CARDIOMYOPATHY	0.342	0.117	0.0016685	N
GO_REGULATION_OF_CATION_TRANSMEMBRANE_TRANSPORT	0.231	0.0792	0.0017545	N
GO_RECEPTOR_ACTIVATOR_ACTIVITY	0.581	0.201	0.0019205	N
GO_PRESYNAPSE	0.194	0.0673	0.001948	N
GO_INORGANIC_CATION_TRANSMEMBRANE_TRANSPORTER_ACTIVITY	0.149	0.0516	0.0019778	N
REACTOME_INTEGRATION_OF_PROVIRUS	1.07	0.374	0.0020372	N
GO_BEHAVIORAL_RESPONSE_TO_COCAINE	0.988	0.345	0.0020683	N
REACTOME_TRANSMISSION_ACROSS_CHEMICAL_SYNAPSES	0.248	0.0863	0.0020695	N
GO_REGULATION_OF_CALCIUM_ION_TRANSMEMBRANE_TRANSPORT	0.305	0.106	0.0020773	N
GO_SYNAPTIC_SIGNALING	0.159	0.0556	0.0020801	N
GO_NEURON_MIGRATION	0.333	0.117	0.0021332	N
GO_MUSCLE_CONTRACTION	0.207	0.0729	0.0022155	N
GO_CHANNEL_REGULATOR_ACTIVITY	0.274	0.0965	0.0022431	N
KEGG_TYPE_II_DIABETES_MELLITUS	0.463	0.163	0.0022582	N
REACTOME_POTASSIUM_CHANNELS	0.342	0.121	0.0023039	N
GO_CENTRAL_NERVOUS_SYSTEM_NEURON_DIFFERENTIATION	0.261	0.093	0.0024916	N
GO_SINGLE_ORGANISM_BEHAVIOR	0.167	0.0594	0.0025093	N
GO_NODE_OF_RANVIER	0.83	0.296	0.0025236	N
GO_RECEPTOR_CLUSTERING	0.469	0.168	0.0026367	N
GO_CELL_PROJECTION	0.0792	0.0285	0.002743	N
GO_REGULATION_OF_NEUROTRANSMITTER_LEVELS	0.231	0.0838	0.0028939	N
GO_PRIMARY_AMINO_COMPOUND_METABOLIC_PROCESS	0.971	0.352	0.0029082	N
GO_POSTSYNAPTIC_MEMBRANE	0.236	0.0859	0.0029975	N
GO_PALMITOYLTRANSFERASE_ACTIVITY	0.493	0.18	0.0030035	N
GO_CARDIAC_MUSCLE_CELL_ACTION_POTENTIAL	0.558	0.204	0.0030632	N
GO_POSITIVE_REGULATION_OF_CREB_TRANSCRIPTION_FACTOR_ACTIVITY	0.821	0.3	0.0030763	N
GO_ACTION_POTENTIAL	0.329	0.12	0.0031207	N
GO_MAP_KINASE_ACTIVITY	0.764	0.28	0.0031953	N
GO_NEUROTROPHIN_RECEPTOR_BINDING	0.926	0.34	0.0032515	N
GO_SMOOTH_MUSCLE_CONTRACTION	0.43	0.158	0.0032722	N
GO_TRANSCRIPTION_FACTOR_ACTIVITY_RNA_POLYMERASE_II_CORE_PROMOTER_SEQUENCE_SPECIFIC	0.834	0.307	0.0033373	N
GO_CALCIUM_ION_TRANSMEMBRANE_TRANSPORT	0.251	0.0926	0.003341	N
GO_REGULATION_OF_TRANSCRIPTION_FROM_RNA_POLYMERASE_II_PROMOTER	0.0756	0.0279	0.0033582	N
GO_NEURON_PROJECTION_DEVELOPMENT	0.135	0.0498	0.0033803	N
GO_STEM_CELL_PROLIFERATION	0.393	0.145	0.003384	N
GO_BEHAVIOR	0.14	0.0517	0.0034735	N
GO_CELLULAR_COMPONENT_MORPHOGENESIS	0.105	0.0391	0.0035113	N
GO_ION_CHANNEL_BINDING	0.298	0.111	0.0035646	N
GO_POSITIVE_REGULATION_OF_CALCIUM_ION_DEPENDENT_EXOCYTOSIS	0.583	0.217	0.0036419	N
GO_ADULT_LOCOMOTORY_BEHAVIOR	0.332	0.124	0.0036534	N
GO_REGULATION_OF_N_METHYL_D_ASPARTATE_SELECTIVE_GLUTAMATE_RECEPTOR_ACTIVITY	0.729	0.273	0.0037878	N
REACTOME_REGULATION_OF_INSULIN_SECRETION	0.314	0.118	0.0038578	N
REACTOME_DEVELOPMENTAL_BIOLOGY	0.153	0.0577	0.0039888	N
GO_NOSE_DEVELOPMENT	0.76	0.286	0.0040028	N
GO_EMBRYONIC_MORPHOGENESIS	0.133	0.0503	0.0040483	N
REACTOME_SEMA3A_PAK_DEPENDENT_AXON_REPULSION	0.74	0.28	0.0040617	N
GO_STRIATUM_DEVELOPMENT	0.752	0.284	0.0040692	N
REACTOME_NCAM1_INTERACTIONS	0.509	0.193	0.0041014	N
GO_REGULATION_OF_NEUROTRANSMITTER_UPTAKE	0.82	0.31	0.0041133	N
GO_EMBRYO_DEVELOPMENT	0.104	0.0392	0.0041476	N
KEGG_CARDIAC_MUSCLE_CONTRACTION	0.327	0.124	0.0042364	N
GO_CELL_FATE_SPECIFICATION	0.373	0.142	0.004281	N
GO_CELL_MORPHOGENESIS_INVOLVED_IN_DIFFERENTIATION	0.134	0.0509	0.0043112	N
GO_ENDOPLASMIC_RETICULUM_ORGANIZATION	0.487	0.186	0.0043463	N
GO_CHAPERONE_MEDIATED_PROTEIN_COMPLEX_ASSEMBLY	0.846	0.322	0.0043557	N
GO_CARDIAC_CONDUCTION	0.339	0.129	0.0044232	N
GO_LIMBIC_SYSTEM_DEVELOPMENT	0.299	0.115	0.0046821	N
GO_S_ACYLTRANSFERASE_ACTIVITY	0.514	0.199	0.0048109	N
GO_FOREBRAIN_GENERATION_OF_NEURONS	0.38	0.147	0.0048342	N
REACTOME_INTEGRATION_OF_ENERGY_METABOLISM	0.264	0.102	0.0048775	N
GO_LOCOMOTORY_EXPLORATION_BEHAVIOR	0.808	0.313	0.0049409	N
GO_CELL_MORPHOGENESIS_INVOLVED_IN_NEURON_DIFFERENTIATION	0.154	0.0596	0.0049426	N
GO_AXON_INITIAL_SEGMENT	0.962	0.373	0.0049885	N
GO_CELL_PROJECTION_PART	0.0971	0.0379	0.0051918	N
GO_DOPAMINE_RECEPTOR_BINDING	0.631	0.246	0.0052023	N
GO_CAMP_BINDING	0.594	0.232	0.0052552	N
GO_LOCOMOTORY_BEHAVIOR	0.216	0.0848	0.005512	N
GO_VIRAL_LATENCY	0.812	0.32	0.0056249	N
GO_VASCULAR_SMOOTH_MUSCLE_CONTRACTION	0.781	0.308	0.0056527	N
GO_NEUROMUSCULAR_JUNCTION_DEVELOPMENT	0.433	0.171	0.0056685	N
GO_EMBRYO_DEVELOPMENT_ENDING_IN_BIRTH_OR_EGG_HATCHING	0.124	0.0496	0.006059	N
BIOCARTA_P53HYPOXIA_PATHWAY	0.542	0.217	0.0063232	N
GO_PERINUCLEAR_ENDOPLASMIC_RETICULUM	0.976	0.392	0.0063357	N
GO_NEGATIVE_REGULATION_OF_CYTOSOLIC_CALCIUM_ION_CONCENTRATION	0.818	0.329	0.0064378	N
GO_SEQUENCE_SPECIFIC_DNA_BINDING	0.0921	0.0371	0.0064892	N
GO_SEROTONIN_METABOLIC_PROCESS	0.949	0.382	0.0065213	N
GO_LEARNING	0.247	0.0999	0.0067179	N
GO_CELL_DEVELOPMENT	0.0769	0.0311	0.0067711	N
GO_REGULATION_OF_TRANSPORT	0.0685	0.0278	0.0068329	N
REACTOME_INWARDLY_RECTIFYING_K_CHANNELS	0.485	0.197	0.0068676	N
GO_REGULATION_OF_CHROMATIN_ORGANIZATION	0.234	0.0953	0.0070188	N
REACTOME_EARLY_PHASE_OF_HIV_LIFE_CYCLE	0.73	0.297	0.0070407	N
GO_PASSIVE_TRANSMEMBRANE_TRANSPORTER_ACTIVITY	0.138	0.0562	0.0071551	N
GO_MEMBRANE_ORGANIZATION	0.0931	0.0382	0.0074061	N
GO_GLYCOPROTEIN_COMPLEX	0.688	0.283	0.0075694	N
GO_NEGATIVE_REGULATION_OF_NITROGEN_COMPOUND_METABOLIC_PROCESS	0.0739	0.0305	0.0076308	N
GO_POSITIVE_REGULATION_OF_LIPID_KINASE_ACTIVITY	0.462	0.191	0.0078298	N
GO_APICAL_DENDRITE	0.767	0.318	0.0078492	N
GO_OLFACTORY_LOBE_DEVELOPMENT	0.454	0.188	0.0079209	N
PID_RXR_VDR_PATHWAY	0.582	0.242	0.0079519	N
GO_REGULATION_OF_RELEASE_OF_SEQUESTERED_CALCIUM_ION_INTO_CYTOSOL	0.312	0.13	0.0080309	N
GO_POSITIVE_REGULATION_OF_NEURON_PROJECTION_DEVELOPMENT	0.181	0.0753	0.0081581	N
PID_MAPK_TRK_PATHWAY	0.432	0.18	0.0083355	N
GO_REGULATION_OF_RESPONSE_TO_INTERFERON_GAMMA	0.546	0.228	0.008373	N
GO_AXON_PART	0.184	0.0771	0.0083919	N
GO_COCHLEA_DEVELOPMENT	0.408	0.171	0.0085488	N
GO_RESPONSE_TO_GRAVITY	0.688	0.289	0.0086356	N
GO_REGULATION_OF_PLATELET_DERIVED_GROWTH_FACTOR_RECEPTOR_SIGNALING_PATHWAY	0.702	0.295	0.008655	N
GO_HIPPOCAMPUS_DEVELOPMENT	0.322	0.135	0.0086837	N
GO_REGULATION_OF_CHROMOSOME_ORGANIZATION	0.163	0.0685	0.0088281	N
GO_REGULATION_OF_ION_HOMEOSTASIS	0.183	0.0771	0.0088835	N
GO_NEGATIVE_REGULATION_OF_GENE_EXPRESSION	0.0726	0.0307	0.0090312	N
GO_CYTOPLASMIC_TRANSLATIONAL_INITIATION	0.629	0.267	0.0092337	N
GO_POSITIVE_REGULATION_OF_EXCITATORY_POSTSYNAPTIC_POTENTIAL	0.586	0.249	0.0093129	N
GO_NEGATIVE_REGULATION_OF_CELLULAR_AMIDE_METABOLIC_PROCESS	0.223	0.0949	0.0093964	N
GO_PEPTIDYL_AMINO_ACID_MODIFICATION	0.0932	0.0398	0.0095271	N
ST_GA12_PATHWAY	0.529	0.226	0.0096213	N
GO_REGULATION_OF_POTASSIUM_ION_TRANSPORT	0.291	0.125	0.0097149	N
GO_CRANIOFACIAL_SUTURE_MORPHOGENESIS	0.689	0.295	0.0097619	N
GO_SEX_CHROMOSOME	0.514	0.221	0.0099081	N
GO_REGULATION_OF_NEURON_PROJECTION_DEVELOPMENT	0.134	0.0574	0.0099232	N
REACTOME_METABOLISM_OF_PROTEINS	0.124	0.0533	0.0099522	N
GO_EXPLORATION_BEHAVIOR	0.521	0.225	0.010315	N
GO_PREPULSE_INHIBITION	0.73	0.316	0.010375	N
GO_ESTABLISHMENT_OF_LOCALIZATION_IN_CELL	0.066	0.0287	0.010841	N
GO_REGULATION_OF_FILOPODIUM_ASSEMBLY	0.456	0.199	0.011089	N
SIG_PIP3_SIGNALING_IN_CARDIAC_MYOCTES	0.296	0.129	0.011098	N
BIOCARTA_ERK5_PATHWAY	0.537	0.235	0.011135	N
GO_REGULATION_OF_VOLTAGE_GATED_CALCIUM_CHANNEL_ACTIVITY	0.586	0.257	0.011245	N
GO_VESICLE_DOCKING	0.318	0.139	0.01128	N
GO_METAL_ION_TRANSPORT	0.111	0.0487	0.011346	N
GO_CELL_MATURATION	0.224	0.0984	0.011504	N
BIOCARTA_BIOPEPTIDES_PATHWAY	0.4	0.177	0.011868	N
GO_IMMUNOGLOBULIN_RECEPTOR_BINDING	1.16	0.512	0.011897	N
GO_NEUROMUSCULAR_SYNAPTIC_TRANSMISSION	0.449	0.199	0.011976	N
GO_POSITIVE_REGULATION_OF_GENE_EXPRESSION	0.0627	0.0278	0.011992	N
REACTOME_L1CAM_INTERACTIONS	0.283	0.125	0.012099	N
GO_MODULATION_OF_EXCITATORY_POSTSYNAPTIC_POTENTIAL	0.472	0.209	0.012103	N
GO_REGULATION_OF_NEUROTRANSMITTER_TRANSPORT	0.313	0.139	0.012199	N
GO_EPHRIN_RECEPTOR_BINDING	0.53	0.235	0.012228	N
GO_POSITIVE_REGULATION_OF_URINE_VOLUME	0.637	0.284	0.012486	N
GO_POSITIVE_REGULATION_OF_NFAT_PROTEIN_IMPORT_INTO_NUCLEUS	0.762	0.34	0.012519	N
GO_TRANSLATION_FACTOR_ACTIVITY_RNA_BINDING	0.261	0.117	0.012567	N
GO_POTASSIUM_CHANNEL_COMPLEX	0.277	0.124	0.012788	N
GO_FOREBRAIN_NEURON_FATE_COMMITMENT	0.761	0.341	0.012827	N
GO_DNA_HELICASE_COMPLEX	0.698	0.314	0.013052	N
GO_ION_TRANSMEMBRANE_TRANSPORT	0.092	0.0414	0.013109	N
GO_MRNA_3_UTR_BINDING	0.35	0.157	0.013148	N
GO_DORSAL_SPINAL_CORD_DEVELOPMENT	0.565	0.255	0.013271	N
GO_EMBRYONIC_ORGAN_MORPHOGENESIS	0.156	0.0705	0.013676	N
GO_REGULATION_OF_CALCIUM_ION_TRANSPORT_INTO_CYTOSOL	0.247	0.112	0.013736	N
GO_CELLULAR_RESPONSE_TO_CAMP	0.353	0.16	0.013746	N
PID_FOXO_PATHWAY	0.345	0.157	0.013773	N
REACTOME_APOBEC3G_MEDIATED_RESISTANCE_TO_HIV1_INFECTION	1.01	0.458	0.0138	N
KEGG_TASTE_TRANSDUCTION	0.384	0.174	0.013852	N
BIOCARTA_CCR5_PATHWAY	0.602	0.273	0.013878	N
GO_POST_EMBRYONIC_ORGAN_DEVELOPMENT	0.597	0.272	0.013922	N
GO_TRANSFERASE_ACTIVITY_TRANSFERRING_ACYL_GROUPS_OTHER_THAN_AMINO_ACYL_GROUPS	0.177	0.0805	0.013989	N
GO_VOLTAGE_GATED_POTASSIUM_CHANNEL_ACTIVITY	0.285	0.13	0.014071	N
GO_REGULATION_OF_HEART_CONTRACTION	0.173	0.079	0.014144	N
GO_RECEPTOR_REGULATOR_ACTIVITY	0.365	0.167	0.014357	N
GO_OLIGODENDROCYTE_DIFFERENTIATION	0.323	0.148	0.014428	N
GO_POSITIVE_REGULATION_OF_CELL_DIFFERENTIATION	0.0877	0.0401	0.014435	N
GO_EXOCYTIC_VESICLE	0.195	0.0893	0.014593	N
GO_REGULATION_OF_HORMONE_SECRETION	0.153	0.07	0.014619	N
GO_PROTEIN_O_LINKED_GLYCOSYLATION	0.254	0.116	0.014659	N
GO_ESTABLISHMENT_OF_PROTEIN_LOCALIZATION	0.067	0.0307	0.014705	N
GO_CLATHRIN_COAT_ASSEMBLY	0.623	0.286	0.014752	N
GO_COGNITION	0.159	0.0733	0.01477	N
GO_REGULATION_OF_CELL_PROJECTION_ORGANIZATION	0.108	0.0495	0.014865	N
GO_POSITIVE_REGULATION_OF_PHOSPHOLIPID_METABOLIC_PROCESS	0.374	0.172	0.014996	N
GO_SODIUM_CHANNEL_ACTIVITY	0.473	0.218	0.01507	N
GO_DOUBLE_STRANDED_DNA_BINDING	0.0895	0.0413	0.015158	N
GO_INTEGRIN_MEDIATED_SIGNALING_PATHWAY	0.252	0.117	0.015664	N
GO_EPIDERMAL_GROWTH_FACTOR_RECEPTOR_SIGNALING_PATHWAY	0.307	0.143	0.015749	N
REACTOME_INHIBITION_OF_INSULIN_SECRETION_BY_ADRENALINE_NORADRENALINE	0.442	0.205	0.015751	N
GO_SCAFFOLD_PROTEIN_BINDING	0.377	0.175	0.015777	N
GO_MULTI_ORGANISM_BEHAVIOR	0.297	0.138	0.015779	N
GO_SIGNAL_PEPTIDE_PROCESSING	0.427	0.2	0.016302	N
REACTOME_SPHINGOLIPID_DE_NOVO_BIOSYNTHESIS	0.464	0.217	0.016352	N
GO_REGULATION_OF_URINE_VOLUME	0.52	0.244	0.01642	N
GO_NEURON_FATE_COMMITMENT	0.297	0.139	0.0166	N
GO_RESPONSE_TO_COCAINE	0.363	0.171	0.01674	N
GO_PROTEIN_LOCALIZATION_TO_SYNAPSE	0.641	0.302	0.016827	N
GO_HISTONE_H2A_ACETYLATION	0.669	0.315	0.016903	N
GO_PEPTIDYL_GLUTAMIC_ACID_MODIFICATION	0.403	0.19	0.016932	N
GO_GABAERGIC_NEURON_DIFFERENTIATION	0.659	0.311	0.016974	N
GO_MUSCLE_SYSTEM_PROCESS	0.141	0.0666	0.017144	N
GO_REGULATION_OF_CELLULAR_LOCALIZATION	0.068	0.0321	0.017147	N
GO_DIVALENT_INORGANIC_CATION_TRANSPORT	0.147	0.0693	0.017198	N
GO_REGULATION_OF_CATION_CHANNEL_ACTIVITY	0.245	0.116	0.017259	N
GO_STEM_CELL_DIFFERENTIATION	0.175	0.0827	0.017309	N
GO_REGULATION_OF_CELL_COMMUNICATION_BY_ELECTRICAL_COUPLING	0.691	0.327	0.017328	N
GO_STORE_OPERATED_CALCIUM_CHANNEL_ACTIVITY	0.718	0.34	0.017365	N
GO_ANTIGEN_BINDING	0.309	0.147	0.017703	N
GO_CALCIUM_ION_TRANSPORT	0.162	0.0769	0.017802	N
GO_HISTONE_BINDING	0.207	0.0984	0.017851	N
BIOCARTA_NDKDYNAMIN_PATHWAY	0.574	0.274	0.018184	N
GO_REGULATION_OF_INOSITOL_PHOSPHATE_BIOSYNTHETIC_PROCESS	0.576	0.276	0.018541	N
GO_INTRACELLULAR_PROTEIN_TRANSPORT	0.0847	0.0406	0.01855	N
GO_NEURONAL_ION_CHANNEL_CLUSTERING	0.693	0.333	0.018747	N
GO_SENSORY_PERCEPTION_OF_TASTE	0.316	0.152	0.018913	N
GO_PROTEIN_N_LINKED_GLYCOSYLATION	0.249	0.12	0.018966	N
GO_CALCIUM_CHANNEL_REGULATOR_ACTIVITY	0.358	0.173	0.01912	N
GO_HETEROCHROMATIN_ORGANIZATION	0.652	0.315	0.019201	N
GO_CATION_TRANSMEMBRANE_TRANSPORTER_ACTIVITY	0.0987	0.0478	0.019341	N
GO_RESPONSE_TO_INACTIVITY	0.609	0.294	0.019355	N
GO_LOCALIZATION_WITHIN_MEMBRANE	0.203	0.0984	0.019617	N
GO_SKELETAL_SYSTEM_DEVELOPMENT	0.115	0.0559	0.019703	N
REACTOME_NEUROTRANSMITTER_RECEPTOR_BINDING_AND_DOWNSTREAM_TRANSMISSION_IN_THE_POSTSYNAPTIC_CELL	0.207	0.101	0.020037	N
GO_MAIN_AXON	0.299	0.146	0.020152	N
GO_POSITIVE_REGULATION_OF_CELL_PROJECTION_ORGANIZATION	0.135	0.0657	0.020247	N
GO_CELL_COMMUNICATION_INVOLVED_IN_CARDIAC_CONDUCTION	0.389	0.19	0.020258	N
GO_ADULT_HEART_DEVELOPMENT	0.64	0.313	0.020268	N
GO_POST_EMBRYONIC_MORPHOGENESIS	0.742	0.362	0.020367	N
GO_CONTRACTILE_ACTIN_FILAMENT_BUNDLE_ASSEMBLY	0.609	0.298	0.020434	N
GO_NEURON_MATURATION	0.439	0.216	0.020792	N
GO_POSITIVE_REGULATION_OF_MULTICELLULAR_ORGANISMAL_PROCESS	0.0648	0.0318	0.020796	N
REACTOME_POST_TRANSLATIONAL_PROTEIN_MODIFICATION	0.162	0.0795	0.020893	N
GO_TISSUE_MORPHOGENESIS	0.101	0.0501	0.021391	N
GO_CORPUS_CALLOSUM_DEVELOPMENT	0.768	0.38	0.021573	N
GO_BASAL_TRANSCRIPTION_MACHINERY_BINDING	0.471	0.233	0.021597	N
GO_PATTERN_SPECIFICATION_PROCESS	0.119	0.0587	0.021615	N
GO_POSITIVE_REGULATION_OF_CELLULAR_RESPONSE_TO_TRANSFORMING_GROWTH_FACTOR_BETA_STIMULUS	0.397	0.197	0.022159	N
KEGG_ALZHEIMERS_DISEASE	0.17	0.0848	0.022167	N
GO_PROTEIN_HETERODIMERIZATION_ACTIVITY	0.114	0.0565	0.022275	N
GO_TRANSFERASE_ACTIVITY_TRANSFERRING_ACYL_GROUPS	0.149	0.0742	0.022299	N
GO_TRANSLATION_INITIATION_FACTOR_BINDING	0.401	0.199	0.022308	N
GO_EMBRYONIC_SKELETAL_SYSTEM_DEVELOPMENT	0.225	0.112	0.022451	N
REACTOME_SYNTHESIS_OF_PIPS_AT_THE_LATE_ENDOSOME_MEMBRANE	0.666	0.332	0.022543	N
GO_INTRACELLULAR_VESICLE	0.0655	0.0327	0.022684	N
BIOCARTA_PYK2_PATHWAY	0.407	0.204	0.022809	N
GO_PRESYNAPTIC_ACTIVE_ZONE	0.428	0.214	0.022983	N
GO_REGULATION_OF_DENDRITIC_SPINE_MORPHOGENESIS	0.456	0.229	0.023127	N
GO_SINGLE_ORGANISM_CELLULAR_LOCALIZATION	0.0766	0.0385	0.023361	N
GO_CELLULAR_RESPONSE_TO_STEROL	0.643	0.324	0.023374	N
GO_IONOTROPIC_GLUTAMATE_RECEPTOR_COMPLEX	0.339	0.171	0.02344	N
KEGG_GLYCOSAMINOGLYCAN_BIOSYNTHESIS_KERATAN_SULFATE	0.551	0.277	0.023451	N
GO_PROTEIN_LOCALIZATION	0.0551	0.0277	0.02346	N
GO_RECEPTOR_AGONIST_ACTIVITY	0.515	0.26	0.023593	N
GO_NUCLEIC_ACID_BINDING_TRANSCRIPTION_FACTOR_ACTIVITY	0.069	0.0349	0.023943	N
GO_RNA_POLYMERASE_II_TRANSCRIPTION_COREPRESSOR_ACTIVITY	0.44	0.223	0.024108	N
GO_RESPONSE_TO_AXON_INJURY	0.3	0.152	0.02421	N
GO_INO80_TYPE_COMPLEX	0.52	0.264	0.024227	N
GO_INWARD_RECTIFIER_POTASSIUM_CHANNEL_ACTIVITY	0.511	0.26	0.024518	N
GO_H4_HISTONE_ACETYLTRANSFERASE_COMPLEX	0.56	0.285	0.024697	N
GO_CENTRIOLE	0.233	0.118	0.024747	N
REACTOME_CREB_PHOSPHORYLATION_THROUGH_THE_ACTIVATION_OF_RAS	0.448	0.228	0.024816	N
GO_POSITIVE_REGULATION_OF_SYNAPTIC_TRANSMISSION	0.209	0.107	0.025018	N
GO_REGULATION_OF_SEQUESTERING_OF_CALCIUM_ION	0.209	0.107	0.025141	N
GO_CRANIAL_SKELETAL_SYSTEM_DEVELOPMENT	0.317	0.162	0.025158	N
GO_POSITIVE_REGULATION_OF_PROTEIN_ACETYLATION	0.372	0.191	0.02566	N
REACTOME_METAL_ION_SLC_TRANSPORTERS	0.471	0.242	0.025668	N
SIG_CD40PATHWAYMAP	0.347	0.178	0.025837	N
REACTOME_IL_2_SIGNALING	0.331	0.17	0.025884	N
GO_POSITIVE_REGULATION_OF_HORMONE_SECRETION	0.198	0.102	0.02601	N
GO_ACETYLGLUCOSAMINYLTRANSFERASE_ACTIVITY	0.342	0.176	0.026196	N
GO_DNA_REPAIR_COMPLEX	0.357	0.184	0.026252	N
GO_KINESIN_COMPLEX	0.272	0.141	0.026509	N
KEGG_MAPK_SIGNALING_PATHWAY	0.132	0.0683	0.026679	N
GO_TELOMERIC_DNA_BINDING	0.375	0.195	0.027058	N
PID_MYC_ACTIV_PATHWAY	0.223	0.116	0.027323	N
GO_VENTRAL_SPINAL_CORD_INTERNEURON_SPECIFICATION	0.717	0.373	0.027461	N
REACTOME_GABA_RECEPTOR_ACTIVATION	0.308	0.16	0.027531	N
GO_MHC_PROTEIN_COMPLEX_BINDING	0.527	0.275	0.027701	N
GO_POSITIVE_REGULATION_OF_MESONEPHROS_DEVELOPMENT	0.479	0.25	0.027849	N
REACTOME_HEMOSTASIS	0.102	0.0532	0.027955	N
GO_GROOMING_BEHAVIOR	0.593	0.311	0.028169	N
GO_PRESYNAPTIC_PROCESS_INVOLVED_IN_SYNAPTIC_TRANSMISSION	0.208	0.109	0.028394	N
GO_PLASMA_MEMBRANE_RECEPTOR_COMPLEX	0.164	0.0865	0.028659	N
REACTOME_CREB_PHOSPHORYLATION_THROUGH_THE_ACTIVATION_OF_CAMKII	0.548	0.289	0.028746	N
GO_CEREBRAL_CORTEX_NEURON_DIFFERENTIATION	0.469	0.247	0.028772	N
BIOCARTA_ARENRF2_PATHWAY	0.574	0.303	0.028859	N
GO_REGULATION_OF_CELLULAR_AMIDE_METABOLIC_PROCESS	0.107	0.0566	0.028888	N
GO_TRANSFERASE_COMPLEX	0.0817	0.0431	0.029187	N
GO_VOLTAGE_GATED_SODIUM_CHANNEL_ACTIVITY	0.509	0.27	0.029413	N
GO_PERINUCLEAR_REGION_OF_CYTOPLASM	0.0841	0.0446	0.029679	N
GO_IMP_METABOLIC_PROCESS	0.496	0.263	0.029699	N
GO_CELL_FATE_COMMITMENT	0.146	0.0774	0.029704	N
GO_ADAPTIVE_IMMUNE_RESPONSE_BASED_ON_SOMATIC_RECOMBINATION_OF_IMMUNE_RECEPTORS_BUILT_FROM_IMMUNOGLOBULIN_SUPERFAMILY_DOMAINS	0.2	0.106	0.029763	N
GO_ENDOTHELIAL_CELL_DIFFERENTIATION	0.257	0.137	0.03002	N
GO_OLFACTORY_BULB_INTERNEURON_DIFFERENTIATION	0.561	0.299	0.030299	N
GO_BRAIN_MORPHOGENESIS	0.351	0.187	0.030408	N
GO_TRANSCRIPTION_FROM_RNA_POLYMERASE_II_PROMOTER	0.0786	0.042	0.030469	N
GO_CELLULAR_RESPONSE_TO_FLUID_SHEAR_STRESS	0.511	0.273	0.030635	N
GO_MRNA_BINDING	0.162	0.0868	0.03064	N
GO_SODIUM_CHANNEL_COMPLEX	0.566	0.302	0.030708	N
GO_CATION_CATION_ANTIPORTER_ACTIVITY	0.478	0.256	0.030809	N
GO_CHROMATIN_ORGANIZATION	0.0894	0.0479	0.030998	N
GO_ANTIGEN_PROCESSING_AND_PRESENTATION_VIA_MHC_CLASS_IB	0.64	0.343	0.031018	N
GO_REGULATION_OF_PEPTIDE_SECRETION	0.149	0.0802	0.031719	N
GO_REGULATION_OF_MEMBRANE_DEPOLARIZATION	0.327	0.176	0.031749	N
GO_VENTRAL_SPINAL_CORD_INTERNEURON_DIFFERENTIATION	0.56	0.302	0.031776	N
GO_CATION_TRANSPORT	0.0772	0.0416	0.03178	N
GO_REGULATION_OF_MEMBRANE_POTENTIAL	0.113	0.061	0.031787	N
GO_REGULATION_OF_NFAT_PROTEIN_IMPORT_INTO_NUCLEUS	0.506	0.273	0.031906	N
GO_KINETOCHORE_ORGANIZATION	0.69	0.372	0.031938	N
GO_N_TERMINAL_PROTEIN_AMINO_ACID_MODIFICATION	0.418	0.226	0.031991	N
GO_NEUROTRANSMITTER_RECEPTOR_ACTIVITY	0.263	0.142	0.03215	N
GO_RNA_BINDING	0.0538	0.0291	0.032212	N
GO_REGULATION_OF_CORTICOSTEROID_HORMONE_SECRETION	0.526	0.285	0.032357	N
GO_MEMBRANE_DOCKING	0.241	0.131	0.032709	N
GO_LONG_TERM_SYNAPTIC_POTENTIATION	0.337	0.183	0.032737	N
GO_RNA_POLYMERASE_II_TRANSCRIPTION_FACTOR_ACTIVITY_SEQUENCE_SPECIFIC_DNA_BINDING	0.0859	0.0467	0.0328	N
GO_DOPAMINE_METABOLIC_PROCESS	0.489	0.266	0.033	N
GO_BONE_DEVELOPMENT	0.17	0.0923	0.033032	N
GO_REGULATION_OF_DEFENSE_RESPONSE_TO_BACTERIUM	0.715	0.389	0.033034	N
GO_LIGAND_GATED_CHANNEL_ACTIVITY	0.187	0.102	0.033037	N
GO_NEUROBLAST_PROLIFERATION	0.36	0.196	0.033094	N
GO_REGULATION_OF_COLLATERAL_SPROUTING	0.506	0.275	0.033108	N
GO_REGIONALIZATION	0.125	0.0681	0.033208	N
GO_REGULATION_OF_CALCIUM_ION_TRANSPORT	0.142	0.0773	0.033357	N
GO_AMPA_GLUTAMATE_RECEPTOR_COMPLEX	0.417	0.227	0.033432	N
GO_OXIDOREDUCTASE_ACTIVITY_ACTING_ON_PEROXIDE_AS_ACCEPTOR	0.304	0.166	0.033642	N
REACTOME_IL_RECEPTOR_SHC_SIGNALING	0.39	0.213	0.033701	N
GO_POSTTRANSCRIPTIONAL_GENE_SILENCING	0.323	0.177	0.033741	N
GO_HEART_PROCESS	0.22	0.121	0.033809	N
GO_REGULATION_OF_HISTONE_H3_K9_ACETYLATION	0.541	0.296	0.033869	N
KEGG_GLYCOSAMINOGLYCAN_BIOSYNTHESIS_HEPARAN_SULFATE	0.444	0.243	0.03394	N
BIOCARTA_IL7_PATHWAY	0.51	0.28	0.034129	N
GO_BONE_MORPHOGENESIS	0.244	0.134	0.034265	N
GO_PHENOL_CONTAINING_COMPOUND_METABOLIC_PROCESS	0.246	0.135	0.034349	N
GO_LYMPHANGIOGENESIS	0.605	0.332	0.034359	N
BIOCARTA_GABA_PATHWAY	0.669	0.368	0.03448	N
GO_POSITIVE_REGULATION_OF_PROTEIN_LOCALIZATION_TO_NUCLEUS	0.176	0.0967	0.034555	N
GO_SPINAL_CORD_DEVELOPMENT	0.202	0.111	0.034562	N
GO_PRE_MRNA_BINDING	0.384	0.212	0.035025	N
GO_CELL_PROJECTION_ORGANIZATION	0.0709	0.0391	0.035047	N
GO_GAMMA_AMINOBUTYRIC_ACID_SIGNALING_PATHWAY	0.476	0.263	0.035136	N
REACTOME_CELL_SURFACE_INTERACTIONS_AT_THE_VASCULAR_WALL	0.204	0.113	0.03532	N
KEGG_CALCIUM_SIGNALING_PATHWAY	0.157	0.0873	0.035745	N
REACTOME_INHIBITION_OF_VOLTAGE_GATED_CA2_CHANNELS_VIA_GBETA_GAMMA_SUBUNITS	0.408	0.226	0.035838	N
REACTOME_GABA_B_RECEPTOR_ACTIVATION	0.319	0.177	0.036096	N
GO_POSITIVE_REGULATION_OF_GENE_EXPRESSION_EPIGENETIC	0.293	0.163	0.036166	N
PID_SMAD2_3PATHWAY	0.429	0.239	0.036229	N
GO_NEGATIVE_REGULATION_OF_SMOOTH_MUSCLE_CELL_MIGRATION	0.561	0.313	0.03633	N
GO_CALCIUM_ION_IMPORT	0.255	0.142	0.03646	N
GO_ACTIVATION_OF_TRANSMEMBRANE_RECEPTOR_PROTEIN_TYROSINE_KINASE_ACTIVITY	0.693	0.387	0.036553	N
GO_POSITIVE_REGULATION_OF_OSTEOBLAST_DIFFERENTIATION	0.27	0.151	0.036798	N
GO_REGULATION_OF_RELEASE_OF_SEQUESTERED_CALCIUM_ION_INTO_CYTOSOL_BY_SARCOPLASMIC_RETICULUM	0.404	0.226	0.037196	N
GO_MODIFIED_AMINO_ACID_TRANSMEMBRANE_TRANSPORTER_ACTIVITY	0.514	0.288	0.0372	N
GO_REGULATION_OF_MRNA_METABOLIC_PROCESS	0.172	0.0965	0.037479	N
GO_CYTOPLASMIC_VESICLE_PART	0.0834	0.0469	0.037599	N
PID_S1P_S1P4_PATHWAY	0.526	0.296	0.037646	N
GO_MICROTUBULE_END	0.371	0.209	0.037684	N
GO_POSITIVE_REGULATION_OF_ERYTHROCYTE_DIFFERENTIATION	0.456	0.257	0.037762	N
GO_VOCALIZATION_BEHAVIOR	0.61	0.343	0.037785	N
GO_CYTOPLASMIC_TRANSLATION	0.295	0.166	0.037805	N
GO_ENDOCARDIUM_DEVELOPMENT	0.576	0.325	0.038332	N
GO_V_D_J_RECOMBINATION	0.517	0.292	0.038512	N
GO_BEHAVIORAL_RESPONSE_TO_PAIN	0.529	0.299	0.038563	N
GO_RESPONSE_TO_ORGANOPHOSPHORUS	0.156	0.0881	0.038582	N
REACTOME_SIGNALING_BY_EGFR_IN_CANCER	0.189	0.107	0.03871	N
GO_NEUROMUSCULAR_JUNCTION	0.279	0.158	0.038717	N
GO_NEUTROPHIL_MEDIATED_IMMUNITY	0.353	0.2	0.038737	N
GO_REGULATION_OF_ANTIGEN_PROCESSING_AND_PRESENTATION_OF_PEPTIDE_ANTIGEN	0.664	0.376	0.038901	N
GO_PROTEIN_TARGETING	0.098	0.0556	0.039056	N
GO_CYTOSOLIC_TRANSPORT	0.138	0.0787	0.039269	N
GO_REGULATION_OF_METAL_ION_TRANSPORT	0.11	0.0626	0.039273	N
GO_HEMATOPOIETIC_PROGENITOR_CELL_DIFFERENTIATION	0.203	0.115	0.039302	N
GO_NUCLEAR_ENVELOPE_ORGANIZATION	0.22	0.126	0.039852	N
GO_O_GLYCAN_PROCESSING	0.271	0.154	0.039871	N
GO_PALLIUM_DEVELOPMENT	0.164	0.0937	0.040292	N
GO_POLY_A_RNA_BINDING	0.0578	0.0331	0.040545	N
GO_RETINA_MORPHOGENESIS_IN_CAMERA_TYPE_EYE	0.31	0.178	0.040558	N
HALLMARK_KRAS_SIGNALING_UP	0.144	0.0827	0.040662	N
GO_PROTEIN_LOCALIZATION_TO_MEMBRANE	0.1	0.0575	0.040666	N
PID_LKB1_PATHWAY	0.254	0.146	0.040793	N
GO_CELLULAR_RESPONSE_TO_CHOLESTEROL	0.614	0.354	0.041221	N
GO_NONMOTILE_PRIMARY_CILIUM_ASSEMBLY	0.452	0.261	0.04199	N
GO_ACETYLTRANSFERASE_COMPLEX	0.22	0.128	0.042158	N
GO_TELOMERASE_RNA_BINDING	0.55	0.318	0.042215	N
GO_NMDA_SELECTIVE_GLUTAMATE_RECEPTOR_COMPLEX	0.584	0.339	0.04255	N
REACTOME_SIGNALLING_BY_NGF	0.133	0.0773	0.042731	N
GO_REGULATION_OF_PODOSOME_ASSEMBLY	0.523	0.304	0.04279	N
GO_CELLULAR_MACROMOLECULE_LOCALIZATION	0.0564	0.0329	0.043243	N
GO_NEUROTRANSMITTER_BINDING	0.366	0.213	0.043295	N
GO_REGULATION_OF_DNA_TEMPLATED_TRANSCRIPTION_INITIATION	0.322	0.188	0.043315	N
PID_REELIN_PATHWAY	0.342	0.2	0.043516	N
GO_POSITIVE_REGULATION_OF_BINDING	0.164	0.0961	0.043533	N
PID_AR_PATHWAY	0.235	0.138	0.043906	N
GO_ACTIVATION_OF_PROTEIN_KINASE_B_ACTIVITY	0.388	0.228	0.043973	N
PID_VEGFR1_2_PATHWAY	0.226	0.133	0.044001	N
GO_CADHERIN_BINDING	0.396	0.232	0.044042	N
GO_NEUROLOGICAL_SYSTEM_PROCESS_INVOLVED_IN_REGULATION_OF_SYSTEMIC_ARTERIAL_BLOOD_PRESSURE	0.53	0.311	0.044137	N
ST_GA13_PATHWAY	0.313	0.184	0.04428	N
GO_SECOND_MESSENGER_MEDIATED_SIGNALING	0.159	0.0934	0.044356	N
GO_SWI_SNF_SUPERFAMILY_TYPE_COMPLEX	0.233	0.137	0.044424	N
GO_OOCYTE_MATURATION	0.429	0.253	0.044608	N
GO_TRANSLATION_INITIATION_FACTOR_ACTIVITY	0.259	0.152	0.04464	N
GO_T_CELL_DIFFERENTIATION_INVOLVED_IN_IMMUNE_RESPONSE	0.35	0.206	0.044686	N
GO_POSITIVE_REGULATION_OF_CATION_CHANNEL_ACTIVITY	0.315	0.185	0.044704	N
GO_POSITIVE_REGULATION_OF_DEVELOPMENTAL_PROCESS	0.0588	0.0347	0.045125	N
GO_POSITIVE_REGULATION_OF_RECEPTOR_INTERNALIZATION	0.357	0.211	0.045239	N
HALLMARK_REACTIVE_OXIGEN_SPECIES_PATHWAY	0.27	0.159	0.045246	N
GO_ACETYLCHOLINE_RECEPTOR_ACTIVITY	0.361	0.214	0.045424	N
GO_MELANOCYTE_DIFFERENTIATION	0.484	0.287	0.045902	N
GO_KINASE_BINDING	0.0743	0.0441	0.046102	N
GO_TRANSPORT_VESICLE	0.103	0.061	0.04617	N
GO_STRIATED_MUSCLE_CONTRACTION	0.19	0.113	0.046184	N
GO_REGULATION_OF_RECEPTOR_MEDIATED_ENDOCYTOSIS	0.205	0.122	0.046517	N
BIOCARTA_VEGF_PATHWAY	0.357	0.213	0.046805	N
GO_G_PROTEIN_COUPLED_RECEPTOR_INTERNALIZATION	0.593	0.354	0.046967	N
GO_DEVELOPMENTAL_MATURATION	0.132	0.0791	0.047129	N
GO_REGULATION_OF_RECEPTOR_INTERNALIZATION	0.286	0.171	0.047219	N
GO_HEAD_MORPHOGENESIS	0.314	0.188	0.047307	N
GO_G_PROTEIN_COUPLED_NEUROTRANSMITTER_RECEPTOR_ACTIVITY	0.482	0.289	0.04742	N
GO_GLYCOSYLATION	0.116	0.0693	0.047619	N
GO_CHROMOSOME_ORGANIZATION	0.0627	0.0376	0.047764	N
GO_LIPOPROTEIN_LOCALIZATION	0.596	0.358	0.048083	N
BIOCARTA_GPCR_PATHWAY	0.338	0.204	0.048319	N
GO_POSITIVE_REGULATION_OF_ANTIGEN_PROCESSING_AND_PRESENTATION	0.471	0.284	0.048382	N
GO_CYCLIC_NUCLEOTIDE_MEDIATED_SIGNALING	0.283	0.171	0.048735	N
GO_REGULATION_OF_CLATHRIN_MEDIATED_ENDOCYTOSIS	0.513	0.31	0.048831	N
GO_VESICLE_DOCKING_INVOLVED_IN_EXOCYTOSIS	0.294	0.178	0.049006	N
GO_REGULATION_OF_ENDOCYTOSIS	0.131	0.0796	0.049237	N
GO_CELL_COMMUNICATION_BY_ELECTRICAL_COUPLING	0.459	0.278	0.049259	N
GO_SNAP_RECEPTOR_ACTIVITY	0.297	0.18	0.049307	N
GO_EMBRYONIC_EYE_MORPHOGENESIS	0.335	0.203	0.049487	N
REACTOME_GAB1_SIGNALOSOME	0.303	0.184	0.049564	N
GO_CALMODULIN_BINDING	0.143	0.0869	0.049661	N
HALLMARK_KRAS_SIGNALING_DN	0.13	0.0786	0.049744	N
REACTOME_ABACAVIR_TRANSPORT_AND_METABOLISM	0.528	0.32	0.049789	N
GO_VASOCONSTRICTION	0.337	0.204	0.049792	N
KEGG_ARRHYTHMOGENIC_RIGHT_VENTRICULAR_CARDIOMYOPATHY_ARVC	0.22	0.134	0.049901	N
GO_NOTCH_RECEPTOR_PROCESSING	0.427	0.26	0.050262	N
GO_NEGATIVE_REGULATION_OF_PROTEIN_OLIGOMERIZATION	0.468	0.285	0.050309	N
GO_MICROTUBULE_ORGANIZING_CENTER_PART	0.159	0.0967	0.050398	N
GO_POSITIVE_REGULATION_OF_RECEPTOR_ACTIVITY	0.27	0.165	0.050459	N
GO_SOLUTE_CATION_ANTIPORTER_ACTIVITY	0.378	0.231	0.05048	N
GO_CEREBELLAR_PURKINJE_CELL_LAYER_DEVELOPMENT	0.354	0.216	0.050535	N
GO_HETEROCHROMATIN	0.223	0.136	0.050562	N
GO_NON_MEMBRANE_SPANNING_PROTEIN_TYROSINE_KINASE_ACTIVITY	0.277	0.169	0.050607	N
GO_CEREBELLAR_PURKINJE_CELL_LAYER_MORPHOGENESIS	0.475	0.29	0.051016	N
REACTOME_RECYCLING_PATHWAY_OF_L1	0.402	0.246	0.051027	N
GO_MUSCLE_FIBER_DEVELOPMENT	0.238	0.146	0.051256	N
GO_DETOXIFICATION	0.198	0.122	0.051358	N
GO_ENDONUCLEASE_ACTIVITY_ACTIVE_WITH_EITHER_RIBO_OR_DEOXYRIBONUCLEIC_ACIDS_AND_PRODUCING_3_PHOSPHOMONOESTERS	0.513	0.315	0.051477	N
GO_CELL_DIFFERENTIATION_IN_SPINAL_CORD	0.266	0.163	0.051513	N
GO_MISMATCHED_DNA_BINDING	0.561	0.345	0.051584	N
REACTOME_REGULATION_OF_INSULIN_SECRETION_BY_GLUCAGON_LIKE_PEPTIDE1	0.281	0.172	0.051613	N
GO_SOMATIC_DIVERSIFICATION_OF_IMMUNE_RECEPTORS	0.3	0.184	0.051867	N
GO_SNARE_COMPLEX	0.258	0.158	0.05202	N
GO_CAMP_MEDIATED_SIGNALING	0.309	0.19	0.052241	N
GO_GOLGI_ASSOCIATED_VESICLE	0.187	0.115	0.052277	N
GO_CELLULAR_PROTEIN_COMPLEX_ASSEMBLY	0.104	0.0641	0.052347	N
REACTOME_N_GLYCAN_ANTENNAE_ELONGATION_IN_THE_MEDIAL_TRANS_GOLGI	0.448	0.276	0.052385	N
PID_RET_PATHWAY	0.27	0.167	0.05246	N
GO_MECHANOSENSORY_BEHAVIOR	0.537	0.332	0.052761	N
GO_POSITIVE_REGULATION_OF_DNA_BINDING	0.277	0.171	0.052978	N
GO_REGULATION_OF_HEART_RATE_BY_CARDIAC_CONDUCTION	0.362	0.224	0.053081	N
REACTOME_E2F_ENABLED_INHIBITION_OF_PRE_REPLICATION_COMPLEX_FORMATION	0.541	0.335	0.053225	N
GO_CATALYTIC_COMPLEX	0.0581	0.036	0.053347	N
REACTOME_HYALURONAN_METABOLISM	0.464	0.288	0.053512	N
GO_CHROMATIN_REMODELING	0.156	0.0968	0.053588	N
REACTOME_INTERACTION_BETWEEN_L1_AND_ANKYRINS	0.395	0.247	0.054406	N
GO_CORE_PROMOTER_SEQUENCE_SPECIFIC_DNA_BINDING	0.18	0.112	0.054475	N
GO_RECEPTOR_COMPLEX	0.102	0.0636	0.054546	N
KEGG_N_GLYCAN_BIOSYNTHESIS	0.251	0.157	0.054606	N
GO_PEPTIDYL_TYROSINE_AUTOPHOSPHORYLATION	0.298	0.186	0.054681	N
GO_REGULATION_OF_RECEPTOR_ACTIVITY	0.161	0.101	0.054704	N
GO_NUCLEAR_ENVELOPE_REASSEMBLY	0.37	0.232	0.055005	N
GO_ESTROGEN_RECEPTOR_BINDING	0.296	0.185	0.055022	N
GO_METENCEPHALON_DEVELOPMENT	0.186	0.116	0.055191	N
GO_VENTRAL_SPINAL_CORD_DEVELOPMENT	0.285	0.179	0.055411	N
GO_PROTEIN_DOMAIN_SPECIFIC_BINDING	0.073	0.0458	0.055575	N
GO_RENAL_VESICLE_DEVELOPMENT	0.513	0.323	0.05585	N
GO_BODY_MORPHOGENESIS	0.276	0.173	0.055895	N
REACTOME_SYNTHESIS_OF_PIPS_AT_THE_EARLY_ENDOSOME_MEMBRANE	0.495	0.311	0.055942	N
REACTOME_SEMA3A_PLEXIN_REPULSION_SIGNALING_BY_INHIBITING_INTEGRIN_ADHESION	0.441	0.277	0.05596	N
GO_REGULATION_OF_LEUKOCYTE_APOPTOTIC_PROCESS	0.188	0.119	0.056092	N
GO_RESPONSE_TO_NITROGEN_COMPOUND	0.0633	0.0398	0.056125	N
PID_WNT_NONCANONICAL_PATHWAY	0.294	0.185	0.05663	N
GO_VOLTAGE_GATED_SODIUM_CHANNEL_COMPLEX	0.535	0.338	0.056817	N
GO_INTRACELLULAR_SIGNAL_TRANSDUCTION	0.0467	0.0295	0.057001	N
GO_POSITIVE_REGULATION_OF_ACTIN_CYTOSKELETON_REORGANIZATION	0.404	0.256	0.057133	N
GO_EXTRINSIC_COMPONENT_OF_CYTOPLASMIC_SIDE_OF_PLASMA_MEMBRANE	0.182	0.115	0.057138	N
GO_CORE_PROMOTER_BINDING	0.148	0.094	0.057194	N
GO_KERATAN_SULFATE_METABOLIC_PROCESS	0.335	0.212	0.057308	N
GO_REGULATION_OF_CELL_JUNCTION_ASSEMBLY	0.219	0.139	0.057363	N
PID_LIS1_PATHWAY	0.322	0.205	0.057645	N
REACTOME_GLYCOSAMINOGLYCAN_METABOLISM	0.183	0.116	0.057651	N
GO_ZINC_ION_BINDING	0.0544	0.0346	0.057734	N
REACTOME_KERATAN_SULFATE_KERATIN_METABOLISM	0.343	0.218	0.058037	N
GO_CHROMATIN_MODIFICATION	0.0802	0.0511	0.058122	N
GO_TELOMERE_CAP_COMPLEX	0.422	0.268	0.058184	N
GO_ERBB_SIGNALING_PATHWAY	0.177	0.113	0.058315	N
GO_LYMPH_VESSEL_MORPHOGENESIS	0.448	0.286	0.058342	N
GO_POSITIVE_REGULATION_OF_OLIGODENDROCYTE_DIFFERENTIATION	0.567	0.362	0.058389	N
GO_RESPONSE_TO_LAMINAR_FLUID_SHEAR_STRESS	0.461	0.295	0.05883	N
ST_JNK_MAPK_PATHWAY	0.256	0.164	0.058929	N
GO_POSITIVE_REGULATION_OF_REGULATED_SECRETORY_PATHWAY	0.217	0.139	0.059136	N
GO_PROTEIN_SUMOYLATION	0.167	0.107	0.059145	N
GO_NEGATIVE_REGULATION_OF_TRANSCRIPTION_FROM_RNA_POLYMERASE_II_PROMOTER	0.0661	0.0423	0.059146	N
GO_MOLECULAR_FUNCTION_REGULATOR	0.0498	0.0319	0.059167	N
PID_TELOMERASE_PATHWAY	0.204	0.131	0.059256	N
GO_REGULATION_OF_SYNAPTIC_TRANSMISSION_DOPAMINERGIC	0.39	0.251	0.059608	N
REACTOME_RNA_POL_I_TRANSCRIPTION	0.243	0.156	0.059738	N
GO_NEGATIVE_REGULATION_OF_TRANSLATIONAL_INITIATION	0.388	0.249	0.059773	N
GO_REGULATION_OF_SYNAPTIC_TRANSMISSION_GABAERGIC	0.331	0.212	0.059861	N
GO_WW_DOMAIN_BINDING	0.333	0.215	0.06012	N
PID_P38_MK2_PATHWAY	0.32	0.206	0.060162	N
GO_RESPONSE_TO_PAIN	0.309	0.199	0.060586	N
GO_TRANSLATION_REGULATOR_ACTIVITY_NUCLEIC_ACID_BINDING	0.425	0.274	0.06063	N
GO_MEMBRANE_LIPID_CATABOLIC_PROCESS	0.367	0.237	0.060885	N
GO_POSITIVE_REGULATION_OF_G_PROTEIN_COUPLED_RECEPTOR_PROTEIN_SIGNALING_PATHWAY	0.374	0.241	0.060917	N
GO_SECRETION	0.0723	0.0467	0.061013	N
GO_REGULATORY_REGION_NUCLEIC_ACID_BINDING	0.0621	0.0402	0.061039	N
GO_NEGATIVE_REGULATION_OF_DNA_TEMPLATED_TRANSCRIPTION_ELONGATION	0.574	0.371	0.061156	N
GO_AMINO_ACID_BETAINE_TRANSPORT	0.488	0.316	0.061369	N
GO_TRANSCRIPTIONAL_REPRESSOR_ACTIVITY_RNA_POLYMERASE_II_TRANSCRIPTION_FACTOR_BINDING	0.188	0.122	0.061373	N
GO_REGULATION_OF_LIPID_KINASE_ACTIVITY	0.229	0.149	0.061605	N
GO_NEGATIVE_REGULATION_OF_RETINOIC_ACID_RECEPTOR_SIGNALING_PATHWAY	0.594	0.386	0.061677	N
GO_MORPHOGENESIS_OF_EMBRYONIC_EPITHELIUM	0.149	0.0971	0.062127	N
GO_CELL_CELL_SIGNALING	0.064	0.0417	0.062364	N
GO_REGULATION_OF_MESONEPHROS_DEVELOPMENT	0.358	0.233	0.062385	N
GO_OLIGODENDROCYTE_DEVELOPMENT	0.31	0.203	0.062791	N
GO_ACID_AMINO_ACID_LIGASE_ACTIVITY	0.354	0.231	0.062888	N
GO_SYNAPTIC_VESICLE_LOCALIZATION	0.169	0.111	0.062964	N
GO_CEREBELLAR_CORTEX_FORMATION	0.41	0.269	0.063633	N
GO_DNA_BINDING_BENDING	0.382	0.25	0.0637	N
BIOCARTA_EIF_PATHWAY	0.379	0.249	0.063813	N
REACTOME_NGF_SIGNALLING_VIA_TRKA_FROM_THE_PLASMA_MEMBRANE	0.15	0.0984	0.063915	N
GO_PLATELET_DENSE_GRANULE_LUMEN	0.423	0.278	0.063946	N
GO_TELOMERASE_HOLOENZYME_COMPLEX	0.406	0.267	0.064065	N
GO_REGULATION_OF_MRNA_SPLICING_VIA_SPLICEOSOME	0.203	0.134	0.064094	N
ST_GRANULE_CELL_SURVIVAL_PATHWAY	0.289	0.19	0.064298	N
GO_LIGASE_ACTIVITY_FORMING_CARBON_NITROGEN_BONDS	0.214	0.141	0.064466	N
GO_POSITIVE_T_CELL_SELECTION	0.341	0.225	0.06448	N
GO_TUBE_DEVELOPMENT	0.0738	0.0487	0.064756	N
GO_RESPONSE_TO_CAMP	0.158	0.105	0.064861	N
KEGG_DORSO_VENTRAL_AXIS_FORMATION	0.342	0.226	0.065043	N
GO_CYSTEINE_TYPE_ENDOPEPTIDASE_ACTIVITY_INVOLVED_IN_APOPTOTIC_PROCESS	0.42	0.277	0.06508	N
GO_HEPARAN_SULFATE_PROTEOGLYCAN_BIOSYNTHETIC_PROCESS	0.381	0.252	0.065473	N
GO_TRANSMISSION_OF_NERVE_IMPULSE	0.239	0.158	0.065537	N
GO_REGULATION_OF_SODIUM_ION_TRANSMEMBRANE_TRANSPORT	0.255	0.169	0.065546	N
REACTOME_TRAFFICKING_OF_AMPA_RECEPTORS	0.338	0.224	0.065862	N
GO_PURINE_NUCLEOSIDE_MONOPHOSPHATE_BIOSYNTHETIC_PROCESS	0.203	0.135	0.065937	N
REACTOME_SEMAPHORIN_INTERACTIONS	0.206	0.137	0.066117	N
KEGG_GLYCINE_SERINE_AND_THREONINE_METABOLISM	0.289	0.192	0.066236	N
KEGG_SNARE_INTERACTIONS_IN_VESICULAR_TRANSPORT	0.275	0.183	0.066246	N
GO_REGULATION_OF_INCLUSION_BODY_ASSEMBLY	0.459	0.305	0.066254	N
GO_CEREBRAL_CORTEX_GABAERGIC_INTERNEURON_DIFFERENTIATION	0.514	0.342	0.066312	N
GO_TRANSLATIONAL_INITIATION	0.141	0.094	0.066415	N
GO_REGULATION_OF_SYNAPTIC_TRANSMISSION_GLUTAMATERGIC	0.258	0.171	0.066462	N
GO_SYNAPTIC_TRANSMISSION_CHOLINERGIC	0.276	0.184	0.066502	N
PID_SYNDECAN_3_PATHWAY	0.444	0.296	0.066691	N
GO_POSITIVE_REGULATION_OF_ORGANELLE_ASSEMBLY	0.257	0.171	0.066859	N
GO_ADENOHYPOPHYSIS_DEVELOPMENT	0.43	0.287	0.067126	N
GO_POSITIVE_REGULATION_OF_MULTICELLULAR_ORGANISM_GROWTH	0.276	0.184	0.067185	N
GO_REGULATION_OF_OLIGODENDROCYTE_DIFFERENTIATION	0.348	0.232	0.067246	N
GO_KERATAN_SULFATE_BIOSYNTHETIC_PROCESS	0.331	0.221	0.067255	N
GO_REGULATION_OF_BLOOD_CIRCULATION	0.102	0.0684	0.067417	N
GO_MICROTUBULE_BUNDLE_FORMATION	0.214	0.143	0.067575	N
GO_PHOSPHOPROTEIN_BINDING	0.202	0.135	0.067668	N
PID_P38_ALPHA_BETA_PATHWAY	0.278	0.186	0.067917	N
REACTOME_KERATAN_SULFATE_BIOSYNTHESIS	0.34	0.228	0.068183	N
GO_RECEPTOR_SIGNALING_PROTEIN_SERINE_THREONINE_KINASE_ACTIVITY	0.177	0.119	0.068342	N
GO_REGULATION_OF_PHOSPHATIDYLINOSITOL_3_KINASE_ACTIVITY	0.248	0.167	0.068608	N
GO_REGULATION_OF_CALCIUM_ION_DEPENDENT_EXOCYTOSIS	0.182	0.122	0.068652	N
GO_MODIFIED_AMINO_ACID_TRANSPORT	0.355	0.239	0.068765	N
GO_CELL_CYCLE_PHASE_TRANSITION	0.102	0.0685	0.068789	N
BIOCARTA_MAPK_PATHWAY	0.166	0.112	0.068792	N
GO_RESPONSE_TO_PURINE_CONTAINING_COMPOUND	0.123	0.0826	0.068914	N
GO_LEUKOCYTE_MEDIATED_IMMUNITY	0.14	0.0946	0.06912	N
GO_REGULATION_OF_PROTEIN_INSERTION_INTO_MITOCHONDRIAL_MEMBRANE_INVOLVED_IN_APOPTOTIC_SIGNALING_PATHWAY	0.285	0.193	0.069186	N
GO_POSITIVE_REGULATION_OF_NEUROTRANSMITTER_TRANSPORT	0.4	0.27	0.069248	N
REACTOME_HEPARAN_SULFATE_HEPARIN_HS_GAG_METABOLISM	0.26	0.176	0.06927	N
KEGG_BASAL_TRANSCRIPTION_FACTORS	0.369	0.249	0.06928	N
GO_GAMMA_TUBULIN_COMPLEX	0.393	0.265	0.069372	N
GO_EAR_DEVELOPMENT	0.121	0.0817	0.069387	N
GO_MULTICELLULAR_ORGANISMAL_RESPONSE_TO_STRESS	0.199	0.135	0.069634	N
BIOCARTA_CALCINEURIN_PATHWAY	0.413	0.279	0.069646	N
REACTOME_ZINC_TRANSPORTERS	0.431	0.292	0.06965	N
KEGG_TOLL_LIKE_RECEPTOR_SIGNALING_PATHWAY	0.167	0.113	0.069684	N
GO_POSITIVE_REGULATION_OF_CELLULAR_AMIDE_METABOLIC_PROCESS	0.143	0.097	0.069743	N
GO_NEGATIVE_REGULATION_OF_AXON_EXTENSION	0.254	0.172	0.06988	N
GO_POSITIVE_REGULATION_OF_DENDRITIC_SPINE_MORPHOGENESIS	0.503	0.341	0.069952	N
GO_REGULATION_OF_CALCIUM_ION_IMPORT	0.164	0.111	0.070021	N
GO_GLUTAMATE_RECEPTOR_BINDING	0.281	0.19	0.070095	N
GO_CONVERGENT_EXTENSION	0.35	0.238	0.070185	N
GO_INDOLE_CONTAINING_COMPOUND_METABOLIC_PROCESS	0.318	0.216	0.070409	N
GO_TRANSPORT_VESICLE_MEMBRANE	0.136	0.0924	0.07064	N
GO_NEGATIVE_REGULATION_OF_G_PROTEIN_COUPLED_RECEPTOR_PROTEIN_SIGNALING_PATHWAY	0.299	0.204	0.07088	N
GO_NEGATIVE_REGULATION_OF_NEURON_APOPTOTIC_PROCESS	0.142	0.0966	0.071104	N
HALLMARK_G2M_CHECKPOINT	0.108	0.0739	0.071166	N
GO_UDP_GLYCOSYLTRANSFERASE_ACTIVITY	0.163	0.111	0.071196	N
GO_PEPTIDYL_LYSINE_MODIFICATION	0.0969	0.0661	0.071386	N
GO_DNA_METABOLIC_PROCESS	0.0602	0.0411	0.071415	N
GO_REGULATION_OF_ANTIGEN_PROCESSING_AND_PRESENTATION	0.387	0.264	0.071538	N
BIOCARTA_PS1_PATHWAY	0.399	0.273	0.071824	N
GO_CELL_JUNCTION	0.0509	0.0348	0.072024	N
PID_ALK1_PATHWAY	0.307	0.21	0.072025	N
GO_GALACTOSE_METABOLIC_PROCESS	0.463	0.317	0.072399	N
GO_REGULATION_OF_HOMEOSTATIC_PROCESS	0.0767	0.0527	0.072923	N
GO_TRIGLYCERIDE_LIPASE_ACTIVITY	0.425	0.293	0.073334	N
BIOCARTA_CK1_PATHWAY	0.392	0.27	0.073585	N
GO_EPITHELIAL_CELL_MATURATION	0.435	0.3	0.073636	N
GO_REGULATION_OF_CELL_DIFFERENTIATION	0.0446	0.0308	0.073922	N
BIOCARTA_EGFR_SMRTE_PATHWAY	0.531	0.367	0.074157	N
GO_ENDOTHELIUM_DEVELOPMENT	0.177	0.123	0.07433	N
GO_HISTONE_DEACETYLASE_COMPLEX	0.212	0.147	0.074452	N
GO_CYCLOOXYGENASE_PATHWAY	0.457	0.317	0.074507	N
GO_SNORNA_BINDING	0.265	0.184	0.074698	N
REACTOME_ENERGY_DEPENDENT_REGULATION_OF_MTOR_BY_LKB1_AMPK	0.362	0.251	0.074887	N
GO_TRANSLATION_REGULATOR_ACTIVITY	0.289	0.201	0.075038	N
GO_CORTICAL_CYTOSKELETON_ORGANIZATION	0.273	0.19	0.075044	N
GO_TAXIS	0.0793	0.0551	0.075094	N
GO_CELLULAR_RESPONSE_TO_RETINOIC_ACID	0.2	0.139	0.075322	N
BIOCARTA_GH_PATHWAY	0.276	0.192	0.075361	N
GO_VESICLE_MEMBRANE	0.0724	0.0504	0.075381	N
GO_CARTILAGE_DEVELOPMENT	0.133	0.0931	0.075757	N
GO_SOMITOGENESIS	0.225	0.157	0.075906	N
GO_RIBONUCLEOPROTEIN_GRANULE	0.134	0.0938	0.076069	N
GO_POSITIVE_REGULATION_OF_DNA_TEMPLATED_TRANSCRIPTION_INITIATION	0.298	0.208	0.076287	N
BIOCARTA_TRKA_PATHWAY	0.427	0.299	0.076417	N
GO_NEGATIVE_REGULATION_OF_VIRAL_ENTRY_INTO_HOST_CELL	0.434	0.304	0.076588	N
GO_IN_UTERO_EMBRYONIC_DEVELOPMENT	0.0913	0.0639	0.076656	N
HALLMARK_MYOGENESIS	0.108	0.0759	0.076874	N
GO_CHROMOSOME_TELOMERIC_REGION	0.129	0.0902	0.076942	N
GO_REGULATION_OF_TELOMERASE_RNA_LOCALIZATION_TO_CAJAL_BODY	0.423	0.297	0.077005	N
GO_ENSHEATHMENT_OF_NEURONS	0.164	0.115	0.077104	N
GO_PROTEIN_ACYLATION	0.131	0.0919	0.077252	N
BIOCARTA_PPARA_PATHWAY	0.212	0.149	0.077532	N
GO_NEURON_PROJECTION_TERMINUS	0.145	0.102	0.077822	N
GO_REGULATION_OF_AXON_GUIDANCE	0.25	0.176	0.078223	N
GO_REGULATION_OF_ADHERENS_JUNCTION_ORGANIZATION	0.226	0.16	0.078302	N
PID_ERBB4_PATHWAY	0.251	0.177	0.07834	N
GO_REGULATION_OF_GENE_EXPRESSION_EPIGENETIC	0.118	0.0833	0.078387	N
GO_POSITIVE_REGULATION_OF_VASCULAR_PERMEABILITY	0.48	0.339	0.078477	N
REACTOME_CITRIC_ACID_CYCLE_TCA_CYCLE	0.387	0.274	0.078544	N
GO_FOREBRAIN_REGIONALIZATION	0.36	0.255	0.078997	N
GO_NEGATIVE_REGULATION_OF_JUN_KINASE_ACTIVITY	0.379	0.269	0.079054	N
GO_GENE_SILENCING_BY_RNA	0.146	0.104	0.079188	N
BIOCARTA_CREB_PATHWAY	0.269	0.191	0.079559	N
GO_NEGATIVE_REGULATION_OF_TYPE_I_INTERFERON_PRODUCTION	0.234	0.167	0.079646	N
GO_MICROTUBULE_CYTOSKELETON	0.0491	0.0349	0.079656	N
GO_RNA_POLYMERASE_II_CORE_PROMOTER_SEQUENCE_SPECIFIC_DNA_BINDING	0.222	0.158	0.079681	N
GO_HYALURONAN_CATABOLIC_PROCESS	0.405	0.288	0.079738	N
GO_EXOCRINE_SYSTEM_DEVELOPMENT	0.239	0.17	0.07977	N
GO_MOVEMENT_OF_CELL_OR_SUBCELLULAR_COMPONENT	0.0466	0.0332	0.080369	N
GO_CHROMOSOME	0.0554	0.0395	0.080625	N
REACTOME_DOPAMINE_NEUROTRANSMITTER_RELEASE_CYCLE	0.457	0.326	0.080677	N
GO_CD4_POSITIVE_ALPHA_BETA_T_CELL_ACTIVATION	0.269	0.192	0.08069	N
GO_REGULATION_OF_TRANSLATIONAL_ELONGATION	0.313	0.223	0.08079	N
GO_REGULATION_OF_TRANSLATIONAL_INITIATION	0.163	0.117	0.080927	N
GO_MONOVALENT_CATION_PROTON_ANTIPORTER_ACTIVITY	0.526	0.376	0.080939	N
GO_KINESIN_BINDING	0.249	0.178	0.081071	N
GO_POSITIVE_REGULATION_OF_TRANSCRIPTION_FROM_RNA_POLYMERASE_II_PROMOTER	0.0504	0.0361	0.081435	N
REACTOME_IL_3_5_AND_GM_CSF_SIGNALING	0.241	0.173	0.081468	N
GO_NEURONAL_ACTION_POTENTIAL	0.327	0.235	0.081568	N
KEGG_PROTEIN_EXPORT	0.326	0.234	0.081588	N
GO_HOMEOSTASIS_OF_NUMBER_OF_CELLS	0.118	0.0848	0.081675	N
GO_PROTEIN_C_TERMINUS_BINDING	0.104	0.0747	0.081778	N
GO_NEGATIVE_REGULATION_OF_TRANSCRIPTION_ELONGATION_FROM_RNA_POLYMERASE_II_PROMOTER	0.533	0.383	0.082174	N
GO_PLATELET_MORPHOGENESIS	0.367	0.264	0.082329	N
GO_NEGATIVE_REGULATION_OF_PROTEIN_KINASE_B_SIGNALING	0.243	0.175	0.082481	N
GO_LYMPHOCYTE_ACTIVATION	0.0853	0.0616	0.083142	N
GO_CLATHRIN_COATED_VESICLE	0.12	0.0867	0.083236	N
GO_CYTOPLASMIC_MICROTUBULE_ORGANIZATION	0.207	0.149	0.083258	N
GO_PRESYNAPTIC_MEMBRANE	0.231	0.167	0.083264	N
REACTOME_SIGNALING_BY_NODAL	0.338	0.244	0.083292	N
GO_SECRETION_BY_CELL	0.0703	0.0509	0.083351	N
GO_TRANSCRIPTION_ELONGATION_FROM_RNA_POLYMERASE_II_PROMOTER	0.163	0.118	0.083493	N
BIOCARTA_FCER1_PATHWAY	0.256	0.185	0.083584	N
GO_POSTTRANSCRIPTIONAL_REGULATION_OF_GENE_EXPRESSION	0.0694	0.0502	0.083653	N
BIOCARTA_SRCRPTP_PATHWAY	0.37	0.268	0.083731	N
GO_SOMATIC_CELL_DNA_RECOMBINATION	0.269	0.195	0.083982	N
GO_POSITIVE_REGULATION_OF_CHROMOSOME_ORGANIZATION	0.123	0.0896	0.084188	N
GO_REGULATION_OF_INTRACELLULAR_TRANSPORT	0.0612	0.0444	0.084275	N
GO_POTASSIUM_CHANNEL_ACTIVITY	0.152	0.11	0.084421	N
BIOCARTA_AGR_PATHWAY	0.249	0.181	0.084427	N
GO_SODIUM_ION_TRANSMEMBRANE_TRANSPORT	0.182	0.132	0.084614	N
GO_BETA_1_3_GALACTOSYLTRANSFERASE_ACTIVITY	0.476	0.346	0.084622	N
GO_SYMPATHETIC_NERVOUS_SYSTEM_DEVELOPMENT	0.345	0.251	0.084645	N
GO_REGULATION_OF_NEURONAL_SYNAPTIC_PLASTICITY	0.217	0.158	0.084942	N
GO_REGULATION_OF_PROTEIN_ACETYLATION	0.206	0.15	0.085018	N
GO_NUCLEAR_HETEROCHROMATIN	0.27	0.196	0.085065	N
GO_RESPONSE_TO_MINERALOCORTICOID	0.25	0.182	0.085681	N
GO_POSITIVE_REGULATION_OF_MRNA_PROCESSING	0.241	0.177	0.085869	N
GO_REGULATION_OF_CARDIAC_MUSCLE_CONTRACTION_BY_REGULATION_OF_THE_RELEASE_OF_SEQUESTERED_CALCIUM_ION	0.352	0.258	0.085969	N
GO_PROTEIN_NEDDYLATION	0.368	0.269	0.08615	N
GO_POSITIVE_REGULATION_OF_CHROMATIN_MODIFICATION	0.166	0.122	0.086231	N
GO_INORGANIC_ION_IMPORT_INTO_CELL	0.405	0.297	0.086361	N
GO_LIPOPROTEIN_BIOSYNTHETIC_PROCESS	0.163	0.119	0.086376	N
GO_CHROMATIN	0.0775	0.0569	0.086516	N
GO_MICROVILLUS_ORGANIZATION	0.373	0.274	0.086531	N
GO_REGULATION_OF_MUSCLE_CONTRACTION	0.122	0.0895	0.086714	N
KEGG_GNRH_SIGNALING_PATHWAY	0.148	0.109	0.086974	N
GO_DNA_PACKAGING_COMPLEX	0.233	0.171	0.087074	N
GO_NITRIC_OXIDE_SYNTHASE_BINDING	0.365	0.269	0.08712	N
GO_REGULATION_OF_DENDRITIC_SPINE_DEVELOPMENT	0.225	0.165	0.087133	N
GO_CATECHOLAMINE_METABOLIC_PROCESS	0.269	0.198	0.087193	N
REACTOME_PROLONGED_ERK_ACTIVATION_EVENTS	0.35	0.258	0.087296	N
GO_EMBRYONIC_ORGAN_DEVELOPMENT	0.0791	0.0584	0.087855	N
GO_C_TERMINAL_PROTEIN_AMINO_ACID_MODIFICATION	0.366	0.271	0.088298	N
GO_REGULATION_OF_HISTONE_DEACETYLATION	0.282	0.209	0.088315	N
GO_RNA_POLYMERASE_II_TRANSCRIPTION_FACTOR_BINDING	0.146	0.108	0.088412	N
GO_REGULATION_OF_PEPTIDE_TRANSPORT	0.0979	0.0727	0.088846	N
REACTOME_VOLTAGE_GATED_POTASSIUM_CHANNELS	0.257	0.191	0.08891	N
GO_REGULATION_OF_POSTSYNAPTIC_MEMBRANE_POTENTIAL	0.199	0.148	0.088931	N
GO_POTASSIUM_CHANNEL_REGULATOR_ACTIVITY	0.222	0.165	0.089088	N
GO_CYTOPLASMIC_STRESS_GRANULE	0.289	0.214	0.089104	N
GO_ROUGH_ENDOPLASMIC_RETICULUM	0.174	0.129	0.089847	N
REACTOME_BINDING_AND_ENTRY_OF_HIV_VIRION	0.681	0.508	0.089974	N
GO_SPHINGOLIPID_MEDIATED_SIGNALING_PATHWAY	0.446	0.333	0.090093	N
GO_NEGATIVE_REGULATION_OF_MULTICELLULAR_ORGANISMAL_METABOLIC_PROCESS	0.41	0.306	0.090222	N
REACTOME_ADVANCED_GLYCOSYLATION_ENDPRODUCT_RECEPTOR_SIGNALING	0.378	0.282	0.090228	N
GO_HYDROGEN_PEROXIDE_CATABOLIC_PROCESS	0.304	0.227	0.090236	N
GO_NEGATIVE_REGULATION_OF_GENE_SILENCING	0.378	0.282	0.090246	N
GO_REGULATION_OF_ACTIN_CYTOSKELETON_REORGANIZATION	0.26	0.195	0.091084	N
GO_COVALENT_CHROMATIN_MODIFICATION	0.0825	0.0619	0.091114	N
GO_PROTON_TRANSPORTING_TWO_SECTOR_ATPASE_COMPLEX_PROTON_TRANSPORTING_DOMAIN	0.29	0.217	0.091196	N
GO_POSITIVE_REGULATION_OF_ALCOHOL_BIOSYNTHETIC_PROCESS	0.29	0.218	0.091277	N
GO_REGULATION_OF_ARF_PROTEIN_SIGNAL_TRANSDUCTION	0.375	0.281	0.091312	N
GO_REGULATION_OF_CALCIUM_ION_TRANSMEMBRANE_TRANSPORTER_ACTIVITY	0.178	0.134	0.091728	N
GO_REGULATION_OF_KINASE_ACTIVITY	0.0534	0.0402	0.091861	N
GO_EPITHELIAL_CELL_FATE_COMMITMENT	0.42	0.316	0.092001	N
GO_POSITIVE_REGULATION_OF_SECRETION	0.0757	0.057	0.09201	N
REACTOME_GLYCOGEN_BREAKDOWN_GLYCOGENOLYSIS	0.519	0.39	0.092065	N
GO_COLUMNAR_CUBOIDAL_EPITHELIAL_CELL_DIFFERENTIATION	0.153	0.115	0.092099	N
GO_DNA_TEMPLATED_TRANSCRIPTION_ELONGATION	0.143	0.108	0.092154	N
GO_APOLIPOPROTEIN_BINDING	0.359	0.271	0.092183	N
GO_TRANSCRIPTION_FACTOR_ACTIVITY_RNA_POLYMERASE_II_CORE_PROMOTER_PROXIMAL_REGION_SEQUENCE_SPECIFIC_BINDING	0.082	0.0619	0.092554	N
KEGG_RIG_I_LIKE_RECEPTOR_SIGNALING_PATHWAY	0.193	0.146	0.092654	N
KEGG_PANTOTHENATE_AND_COA_BIOSYNTHESIS	0.353	0.267	0.092706	N
BIOCARTA_AKAP13_PATHWAY	0.466	0.352	0.092976	N
GO_PEPTIDE_HORMONE_PROCESSING	0.287	0.217	0.093146	N
GO_DIPEPTIDYL_PEPTIDASE_ACTIVITY	0.465	0.352	0.093297	N
GO_SUCKLING_BEHAVIOR	0.394	0.299	0.093511	N
GO_PROTEIN_LOCALIZATION_TO_NUCLEUS	0.116	0.0882	0.093556	N
GO_CHONDROCYTE_DIFFERENTIATION	0.198	0.15	0.093617	N
REACTOME_PI3K_AKT_ACTIVATION	0.245	0.185	0.09366	N
GO_REGULATION_OF_NOTCH_SIGNALING_PATHWAY	0.188	0.143	0.093671	N
KEGG_O_GLYCAN_BIOSYNTHESIS	0.32	0.243	0.093687	N
GO_MITOTIC_CELL_CYCLE	0.0524	0.0397	0.09377	N
GO_CUL3_RING_UBIQUITIN_LIGASE_COMPLEX	0.197	0.15	0.093935	N
GO_PROTEOGLYCAN_BIOSYNTHETIC_PROCESS	0.205	0.156	0.094035	N
GO_RESPONSE_TO_CALCIUM_ION	0.137	0.104	0.094143	N
GO_TRANSMEMBRANE_TRANSPORTER_ACTIVITY	0.05	0.038	0.094196	N
GO_EXOCYTIC_VESICLE_MEMBRANE	0.198	0.15	0.094252	N
GO_TRANSCRIPTIONAL_ACTIVATOR_ACTIVITY_RNA_POLYMERASE_II_CORE_PROMOTER_PROXIMAL_REGION_SEQUENCE_SPECIFIC_BINDING	0.0981	0.0746	0.094299	N
GO_AXONAL_GROWTH_CONE	0.348	0.265	0.094424	N
REACTOME_G_ALPHA_Z_SIGNALLING_EVENTS	0.2	0.152	0.09446	N
GO_REGULATION_OF_B_CELL_APOPTOTIC_PROCESS	0.318	0.242	0.094966	N
GO_RENAL_WATER_HOMEOSTASIS	0.252	0.192	0.09512	N
GO_TUBE_FORMATION	0.133	0.101	0.095122	N
GO_FILOPODIUM_TIP	0.431	0.329	0.095348	N
GO_SENSORY_ORGAN_MORPHOGENESIS	0.0981	0.075	0.095514	N
KEGG_NEUROTROPHIN_SIGNALING_PATHWAY	0.127	0.0974	0.095671	N
GO_RENAL_TUBULE_DEVELOPMENT	0.169	0.13	0.09585	N
BIOCARTA_ACH_PATHWAY	0.323	0.248	0.095851	N
GO_INNER_MITOCHONDRIAL_MEMBRANE_ORGANIZATION	0.339	0.26	0.096061	N
GO_REGULATION_OF_BEHAVIOR	0.176	0.135	0.096271	N
GO_REVERSE_CHOLESTEROL_TRANSPORT	0.393	0.301	0.096289	N
GO_NEGATIVE_REGULATION_OF_B_CELL_APOPTOTIC_PROCESS	0.356	0.273	0.096432	N
REACTOME_NEPHRIN_INTERACTIONS	0.369	0.284	0.096538	N
GO_REGULATION_OF_NUCLEAR_TRANSCRIBED_MRNA_POLY_A_TAIL_SHORTENING	0.437	0.336	0.096569	N
GO_LEFT_RIGHT_AXIS_SPECIFICATION	0.372	0.286	0.096908	N
GO_POSITIVE_REGULATION_OF_MYELOID_CELL_DIFFERENTIATION	0.161	0.124	0.096945	N
GO_CELL_CELL_CONTACT_ZONE	0.178	0.137	0.097015	N
GO_NEURAL_CREST_CELL_MIGRATION	0.203	0.156	0.097284	N
REACTOME_RNA_POL_I_PROMOTER_OPENING	0.342	0.264	0.097294	N
GO_AXONEME_ASSEMBLY	0.25	0.193	0.09738	N
REACTOME_HIGHLY_CALCIUM_PERMEABLE_POSTSYNAPTIC_NICOTINIC_ACETYLCHOLINE_RECEPTORS	0.494	0.381	0.097454	N
GO_REGULATION_OF_CELL_PROJECTION_SIZE	0.456	0.352	0.097472	N
GO_PROTON_TRANSPORTING_ATP_SYNTHASE_COMPLEX_COUPLING_FACTOR_F_O_	0.358	0.277	0.097591	N
GO_GDP_METABOLIC_PROCESS	0.407	0.314	0.09765	N
GO_MESENCHYMAL_TO_EPITHELIAL_TRANSITION	0.418	0.323	0.097823	N
GO_LOCOMOTION	0.0463	0.0359	0.098099	N
GO_CORE_PROMOTER_PROXIMAL_REGION_DNA_BINDING	0.0763	0.059	0.098217	N
GO_GLYCOPROTEIN_METABOLIC_PROCESS	0.0793	0.0614	0.098233	N
GO_NUCLEUS_ORGANIZATION	0.125	0.0968	0.098318	N
GO_POSITIVE_REGULATION_OF_MEIOTIC_CELL_CYCLE	0.355	0.275	0.098349	N
GO_GLUTATHIONE_PEROXIDASE_ACTIVITY	0.357	0.276	0.098475	N
GO_HEMATOPOIETIC_STEM_CELL_DIFFERENTIATION	0.388	0.3	0.098525	N
GO_REGULATION_OF_CELL_SIZE	0.11	0.0856	0.098557	N
GO_VESICLE_CYTOSKELETAL_TRAFFICKING	0.225	0.175	0.098959	N
KEGG_PHOSPHATIDYLINOSITOL_SIGNALING_SYSTEM	0.16	0.125	0.099021	N
GO_STEM_CELL_DIVISION	0.282	0.219	0.099058	N
KEGG_GLYCOSPHINGOLIPID_BIOSYNTHESIS_GLOBO_SERIES	0.445	0.346	0.099097	N
GO_MITOTIC_G2_M_TRANSITION_CHECKPOINT	0.352	0.274	0.099299	N
GO_LATERAL_VENTRICLE_DEVELOPMENT	0.436	0.339	0.099423	N
GO_MITOCHONDRIAL_TRANSMEMBRANE_TRANSPORT	0.179	0.14	0.099672	N
GO_TRANSCRIPTION_COREPRESSOR_ACTIVITY	0.103	0.0802	0.099812	N
GO_MITOCHONDRIAL_ATP_SYNTHESIS_COUPLED_PROTON_TRANSPORT	0.296	0.231	0.099958	N
GO_TRANSFERASE_ACTIVITY_TRANSFERRING_HEXOSYL_GROUPS	0.112	0.0877	0.10018	N
REACTOME_HIV_LIFE_CYCLE	0.13	0.102	0.10043	N
GO_INTRASPECIES_INTERACTION_BETWEEN_ORGANISMS	0.225	0.176	0.10065	N
GO_NUCLEOSIDE_MONOPHOSPHATE_BIOSYNTHETIC_PROCESS	0.145	0.114	0.10093	N
GO_OOGENESIS	0.171	0.134	0.10104	N
GO_MACROMOLECULAR_COMPLEX_BINDING	0.04	0.0314	0.10111	N
GO_NUCLEAR_CHROMOSOME	0.0652	0.0511	0.10112	N
GO_ADRENERGIC_RECEPTOR_BINDING	0.331	0.26	0.10116	N
GO_NEGATIVE_REGULATION_OF_CALCIUM_ION_DEPENDENT_EXOCYTOSIS	0.52	0.408	0.10144	N
BIOCARTA_CXCR4_PATHWAY	0.297	0.233	0.10151	N
GO_REGULATION_OF_CARDIAC_MUSCLE_CONTRACTION_BY_CALCIUM_ION_SIGNALING	0.291	0.229	0.10153	N
GO_MISFOLDED_PROTEIN_BINDING	0.444	0.349	0.10158	N
REACTOME_METABOLISM_OF_NUCLEOTIDES	0.158	0.125	0.10186	N
REACTOME_TRANSLATION	0.117	0.0917	0.10191	N
GO_MISMATCH_REPAIR_COMPLEX	0.527	0.415	0.10203	N
GO_CELL_PROLIFERATION	0.0559	0.044	0.10234	N
REACTOME_SIGNALING_BY_SCF_KIT	0.156	0.123	0.10293	N
PID_PS1_PATHWAY	0.2	0.158	0.10299	N
PID_TXA2PATHWAY	0.184	0.146	0.10327	N
GO_CELL_DIFFERENTIATION_IN_HINDBRAIN	0.344	0.272	0.10342	N
GO_POSITIVE_REGULATION_OF_CELLULAR_RESPONSE_TO_INSULIN_STIMULUS	0.261	0.207	0.10352	N
GO_OLIGOSACCHARIDE_METABOLIC_PROCESS	0.172	0.137	0.10358	N
GO_CELL_CYCLE_G2_M_PHASE_TRANSITION	0.117	0.0925	0.1036	N
GO_NON_RECOMBINATIONAL_REPAIR	0.187	0.148	0.10362	N
GO_DENDRITE_MORPHOGENESIS	0.217	0.172	0.10365	N
GO_BONE_CELL_DEVELOPMENT	0.332	0.263	0.10369	N
PID_TRAIL_PATHWAY	0.245	0.195	0.10372	N
GO_POSITIVE_REGULATION_OF_IMMUNOGLOBULIN_SECRETION	0.406	0.323	0.10418	N
GO_IMP_BIOSYNTHETIC_PROCESS	0.38	0.302	0.10418	N
GO_MICROTUBULE	0.0695	0.0552	0.10436	N
GO_POSITIVE_REGULATION_OF_CELLULAR_PROTEIN_LOCALIZATION	0.0739	0.0588	0.1044	N
GO_NEGATIVE_REGULATION_OF_CHROMATIN_MODIFICATION	0.245	0.195	0.10471	N
REACTOME_CDC6_ASSOCIATION_WITH_THE_ORC_ORIGIN_COMPLEX	0.45	0.359	0.10482	N
REACTOME_DARPP_32_EVENTS	0.289	0.231	0.10489	N
GO_REGULATION_OF_TYPE_I_INTERFERON_MEDIATED_SIGNALING_PATHWAY	0.289	0.231	0.10511	N
GO_SIGNAL_RELEASE	0.109	0.0868	0.10527	N
GO_POTASSIUM_ION_TRANSPORT	0.121	0.0967	0.10528	N
PID_ATM_PATHWAY	0.226	0.181	0.10529	N
GO_SPHINGOLIPID_BIOSYNTHETIC_PROCESS	0.17	0.136	0.10534	N
GO_REGULATION_OF_GLIAL_CELL_DIFFERENTIATION	0.196	0.156	0.10534	N
GO_XY_BODY	0.372	0.298	0.10561	N
GO_NEGATIVE_REGULATION_OF_ENDOCYTOSIS	0.207	0.166	0.10592	N
GO_TRANSITION_METAL_ION_BINDING	0.0399	0.032	0.10621	N
GO_REGULATION_OF_GLIOGENESIS	0.156	0.126	0.10629	N
GO_N_TERMINAL_PROTEIN_AMINO_ACID_ACETYLATION	0.389	0.312	0.10634	N
GO_POSITIVE_REGULATION_OF_B_CELL_ACTIVATION	0.161	0.129	0.10643	N
GO_REGULATION_OF_DEVELOPMENTAL_GROWTH	0.0839	0.0674	0.10652	N
GO_ACTIVATION_OF_GTPASE_ACTIVITY	0.176	0.142	0.10653	N
GO_REGULATION_OF_SYSTEM_PROCESS	0.0639	0.0514	0.10673	N
REACTOME_SIGNALING_BY_ILS	0.133	0.107	0.10676	N
GO_MESENCHYME_DEVELOPMENT	0.104	0.0839	0.10678	N
GO_CELL_CYCLE_G1_S_PHASE_TRANSITION	0.127	0.102	0.10694	N
GO_POSITIVE_REGULATION_OF_CALCIUM_ION_TRANSPORT_INTO_CYTOSOL	0.186	0.15	0.1072	N
GO_MYELOID_CELL_HOMEOSTASIS	0.148	0.119	0.10723	N
GO_REGULATION_OF_RECEPTOR_BINDING	0.339	0.273	0.10733	N
GO_REGULATION_OF_MULTICELLULAR_ORGANISMAL_DEVELOPMENT	0.0363	0.0293	0.10784	N
GO_PERIPHERAL_NERVOUS_SYSTEM_DEVELOPMENT	0.167	0.135	0.108	N
GO_CONNECTIVE_TISSUE_DEVELOPMENT	0.101	0.0815	0.10846	N
GO_THYMOCYTE_AGGREGATION	0.19	0.154	0.1086	N
GO_NEUROEPITHELIAL_CELL_DIFFERENTIATION	0.187	0.152	0.10865	N
GO_PERIPHERAL_NERVOUS_SYSTEM_NEURON_DIFFERENTIATION	0.401	0.325	0.10894	N
GO_PEPTIDYL_METHIONINE_MODIFICATION	0.389	0.316	0.10897	N
GO_RESPONSE_TO_TOXIC_SUBSTANCE	0.0828	0.0673	0.10922	N
REACTOME_GABA_A_RECEPTOR_ACTIVATION	0.511	0.416	0.10966	N
GO_NEGATIVE_REGULATION_OF_CHROMOSOME_ORGANIZATION	0.149	0.121	0.10997	N
GO_RESPONSE_TO_STEROL	0.282	0.23	0.11027	N
BIOCARTA_AT1R_PATHWAY	0.232	0.189	0.11034	N
GO_CELL_MIGRATION_IN_HINDBRAIN	0.408	0.334	0.11051	N
GO_REPLACEMENT_OSSIFICATION	0.271	0.221	0.11062	N
GO_POSITIVE_REGULATION_OF_EXECUTION_PHASE_OF_APOPTOSIS	0.381	0.312	0.11118	N
REACTOME_TRANSPORT_TO_THE_GOLGI_AND_SUBSEQUENT_MODIFICATION	0.226	0.185	0.11121	N
REACTOME_O_LINKED_GLYCOSYLATION_OF_MUCINS	0.202	0.166	0.11159	N
GO_CAMERA_TYPE_EYE_PHOTORECEPTOR_CELL_DIFFERENTIATION	0.358	0.294	0.1116	N
REACTOME_HYALURONAN_UPTAKE_AND_DEGRADATION	0.403	0.331	0.11164	N
GO_TRANSCRIPTION_FACTOR_ACTIVITY_RNA_POLYMERASE_II_TRANSCRIPTION_FACTOR_BINDING	0.111	0.0909	0.11201	N
GO_REGULATION_OF_NUCLEAR_CELL_CYCLE_DNA_REPLICATION	0.334	0.275	0.11203	N
GO_POSITIVE_REGULATION_OF_FILOPODIUM_ASSEMBLY	0.285	0.234	0.11207	N
GO_EPHRIN_RECEPTOR_SIGNALING_PATHWAY	0.152	0.125	0.11222	N
GO_PHAGOCYTOSIS_RECOGNITION	0.369	0.304	0.11222	N
GO_REGULATION_OF_NEUROTRANSMITTER_SECRETION	0.184	0.152	0.11232	N
GO_NEGATIVE_REGULATION_OF_DEVELOPMENTAL_GROWTH	0.152	0.125	0.1126	N
GO_NEGATIVE_REGULATION_OF_NEURON_DIFFERENTIATION	0.0972	0.0802	0.11276	N
GO_CYTOSKELETON	0.0331	0.0274	0.11293	N
GO_REGULATION_OF_PROTEIN_POLYUBIQUITINATION	0.35	0.289	0.113	N
GO_VESICLE_LOCALIZATION	0.0917	0.0758	0.11306	N
GO_EMBRYONIC_CRANIAL_SKELETON_MORPHOGENESIS	0.217	0.18	0.11356	N
GO_ALPHA_BETA_T_CELL_DIFFERENTIATION	0.213	0.176	0.11362	N
GO_G_PROTEIN_COUPLED_RECEPTOR_BINDING	0.0886	0.0734	0.11376	N
GO_NEGATIVE_REGULATION_OF_NERVOUS_SYSTEM_DEVELOPMENT	0.0833	0.0691	0.11399	N
GO_CHROMOCENTER	0.343	0.284	0.11406	N
GO_AP_TYPE_MEMBRANE_COAT_ADAPTOR_COMPLEX	0.203	0.168	0.11429	N
PID_S1P_S1P1_PATHWAY	0.275	0.228	0.11432	N
GO_SYNTAXIN_1_BINDING	0.292	0.242	0.11447	N
REACTOME_OPIOID_SIGNALLING	0.151	0.126	0.11447	N
GO_COCHLEA_MORPHOGENESIS	0.252	0.21	0.11458	N
REACTOME_HS_GAG_BIOSYNTHESIS	0.289	0.241	0.11489	N
GO_CARDIAC_MUSCLE_CELL_CONTRACTION	0.273	0.228	0.11565	N
GO_POSITIVE_REGULATION_OF_NEUROTRANSMITTER_SECRETION	0.387	0.324	0.11572	N
GO_POSITIVE_REGULATION_OF_TRANSPORTER_ACTIVITY	0.163	0.136	0.11577	N
GO_ADRENERGIC_RECEPTOR_SIGNALING_PATHWAY	0.29	0.243	0.11579	N
GO_RESPONSE_TO_UV_B	0.326	0.273	0.11617	N
GO_PHENOL_CONTAINING_COMPOUND_BIOSYNTHETIC_PROCESS	0.273	0.229	0.1162	N
GO_ENERGY_COUPLED_PROTON_TRANSPORT_DOWN_ELECTROCHEMICAL_GRADIENT	0.239	0.201	0.11674	N
GO_AMINOGLYCAN_BIOSYNTHETIC_PROCESS	0.143	0.12	0.11683	N
KEGG_MELANOGENESIS	0.128	0.107	0.11692	N
GO_L_ASCORBIC_ACID_METABOLIC_PROCESS	0.342	0.287	0.11709	N
GO_ACETYLCHOLINE_BINDING	0.288	0.242	0.11716	N
GO_POSITIVE_REGULATION_OF_RECEPTOR_MEDIATED_ENDOCYTOSIS	0.186	0.157	0.11747	N
GO_CHROMATIN_DNA_BINDING	0.154	0.13	0.11749	N
GO_CORONARY_VASCULATURE_DEVELOPMENT	0.225	0.189	0.11765	N
REACTOME_NUCLEAR_EVENTS_KINASE_AND_TRANSCRIPTION_FACTOR_ACTIVATION	0.256	0.216	0.11778	N
BIOCARTA_PAR1_PATHWAY	0.225	0.189	0.11781	N
GO_POSITIVE_REGULATION_OF_RENAL_SODIUM_EXCRETION	0.365	0.308	0.11798	N
GO_MODULATION_OF_TRANSCRIPTION_IN_OTHER_ORGANISM_INVOLVED_IN_SYMBIOTIC_INTERACTION	0.265	0.224	0.11811	N
GO_RESPONSE_TO_FLUID_SHEAR_STRESS	0.223	0.188	0.11816	N
GO_CENTRAL_NERVOUS_SYSTEM_NEURON_DEVELOPMENT	0.171	0.145	0.11827	N
GO_DSRNA_FRAGMENTATION	0.335	0.283	0.11828	N
GO_POSITIVE_REGULATION_OF_CELL_MORPHOGENESIS_INVOLVED_IN_DIFFERENTIATION	0.106	0.0897	0.11837	N
GO_THYMUS_DEVELOPMENT	0.19	0.161	0.11849	N
GO_FACE_DEVELOPMENT	0.188	0.159	0.1186	N
GO_RNA_POLYMERASE_II_CORE_BINDING	0.396	0.335	0.11873	N
GO_MAGNESIUM_ION_BINDING	0.0935	0.0792	0.11882	N
REACTOME_RIG_I_MDA5_MEDIATED_INDUCTION_OF_IFN_ALPHA_BETA_PATHWAYS	0.16	0.136	0.11912	N
GO_LOW_DENSITY_LIPOPROTEIN_RECEPTOR_ACTIVITY	0.367	0.311	0.11913	N
GO_NF_KAPPAB_BINDING	0.25	0.212	0.11917	N
BIOCARTA_EIF2_PATHWAY	0.394	0.335	0.11933	N
GO_FATTY_ACID_ELONGATION	0.438	0.372	0.11945	N
GO_GANGLIOSIDE_METABOLIC_PROCESS	0.285	0.242	0.11992	N
PID_S1P_S1P3_PATHWAY	0.232	0.197	0.11997	N
GO_REGULATION_OF_RESPONSE_TO_CYTOKINE_STIMULUS	0.115	0.0978	0.12025	N
HALLMARK_PANCREAS_BETA_CELLS	0.221	0.188	0.12038	N
GO_REGULATION_OF_EXTENT_OF_CELL_GROWTH	0.132	0.113	0.12045	N
GO_REGULATION_OF_PROTEIN_KINASE_A_SIGNALING	0.306	0.261	0.12054	N
REACTOME_SIGNALLING_TO_ERKS	0.218	0.186	0.12054	N
GO_MEMBRANE_PROTEIN_INTRACELLULAR_DOMAIN_PROTEOLYSIS	0.295	0.252	0.1206	N
PID_LPA4_PATHWAY	0.342	0.292	0.1207	N
GO_POSITIVE_REGULATION_OF_MRNA_METABOLIC_PROCESS	0.171	0.146	0.12086	N
BIOCARTA_NGF_PATHWAY	0.326	0.279	0.12087	N
GO_METHIONINE_METABOLIC_PROCESS	0.306	0.261	0.12089	N
GO_NEUROTRANSMITTER_TRANSPORT	0.112	0.0953	0.12092	N
REACTOME_ARMS_MEDIATED_ACTIVATION	0.309	0.264	0.12118	N
GO_REGULATION_OF_HEART_RATE	0.149	0.128	0.12142	N
REACTOME_CYTOKINE_SIGNALING_IN_IMMUNE_SYSTEM	0.0825	0.0707	0.12161	N
GO_AU_RICH_ELEMENT_BINDING	0.244	0.21	0.12232	N
GO_NEGATIVE_REGULATION_OF_STRESS_ACTIVATED_PROTEIN_KINASE_SIGNALING_CASCADE	0.187	0.161	0.12234	N
GO_RESPONSE_TO_HISTAMINE	0.415	0.357	0.12251	N
GO_PROTEIN_STABILIZATION	0.112	0.0964	0.12267	N
PID_TRKR_PATHWAY	0.158	0.136	0.12307	N
REACTOME_KINESINS	0.254	0.219	0.12344	N
GO_MYELOID_LEUKOCYTE_MEDIATED_IMMUNITY	0.186	0.16	0.12352	N
GO_PHOSPHATIDYLINOSITOL_PHOSPHATE_PHOSPHATASE_ACTIVITY	0.235	0.203	0.12388	N
GO_RESPONSE_TO_ALKALOID	0.113	0.0978	0.12393	N
GO_FORELIMB_MORPHOGENESIS	0.209	0.181	0.12401	N
REACTOME_RNA_POL_I_TRANSCRIPTION_INITIATION	0.226	0.196	0.12405	N
KEGG_PROGESTERONE_MEDIATED_OOCYTE_MATURATION	0.139	0.12	0.1241	N
GO_PROTEIN_DEALKYLATION	0.285	0.247	0.12426	N
GO_REGULATION_OF_NEURON_APOPTOTIC_PROCESS	0.0934	0.0809	0.12427	N
GO_SPLICEOSOMAL_COMPLEX_ASSEMBLY	0.184	0.16	0.12429	N
GO_METANEPHRIC_RENAL_VESICLE_MORPHOGENESIS	0.424	0.368	0.1247	N
GO_DENDRITIC_SPINE_DEVELOPMENT	0.329	0.285	0.12479	N
GO_MONOCYTE_DIFFERENTIATION	0.388	0.337	0.12511	N
GO_AXONAL_FASCICULATION	0.314	0.273	0.1252	N
GO_STEROID_HORMONE_RECEPTOR_BINDING	0.142	0.124	0.12523	N
GO_CARTILAGE_MORPHOGENESIS	0.396	0.344	0.12524	N
GO_CYCLIC_NUCLEOTIDE_BINDING	0.213	0.185	0.12536	N
GO_IMMUNOGLOBULIN_PRODUCTION	0.213	0.186	0.12537	N
GO_CRISTAE_FORMATION	0.43	0.375	0.12579	N
PID_NOTCH_PATHWAY	0.158	0.138	0.12605	N
GO_ANKYRIN_BINDING	0.274	0.239	0.12639	N
GO_SULFOTRANSFERASE_ACTIVITY	0.19	0.166	0.12661	N
GO_EXOCYTOSIS	0.0717	0.0628	0.12662	N
REACTOME_GAP_JUNCTION_DEGRADATION	0.391	0.343	0.12684	N
REACTOME_SIGNALING_BY_NOTCH3	0.352	0.308	0.12686	N
GO_NUCLEAR_OUTER_MEMBRANE	0.297	0.261	0.12721	N
GO_TELENCEPHALON_REGIONALIZATION	0.423	0.371	0.12732	N
GO_PEPTIDYL_ARGININE_MODIFICATION	0.285	0.25	0.12734	N
GO_WNT_SIGNALOSOME	0.339	0.298	0.12741	N
GO_POSITIVE_REGULATION_OF_TRANSCRIPTION_REGULATORY_REGION_DNA_BINDING	0.312	0.274	0.12753	N
GO_ACETYLGALACTOSAMINYLTRANSFERASE_ACTIVITY	0.248	0.218	0.12755	N
GO_EMBRYONIC_CAMERA_TYPE_EYE_FORMATION	0.375	0.329	0.12767	N
REACTOME_POST_NMDA_RECEPTOR_ACTIVATION_EVENTS	0.238	0.209	0.1278	N
REACTOME_SHC1_EVENTS_IN_EGFR_SIGNALING	0.307	0.27	0.12795	N
GO_HISTONE_UBIQUITINATION	0.22	0.194	0.128	N
KEGG_GLYCEROLIPID_METABOLISM	0.19	0.167	0.12816	N
BIOCARTA_BARRESTIN_SRC_PATHWAY	0.326	0.287	0.12816	N
GO_ACTIN_FILAMENT_BUNDLE_ORGANIZATION	0.193	0.17	0.12827	N
GO_NEGATIVE_REGULATION_OF_CATECHOLAMINE_SECRETION	0.28	0.247	0.12833	N
GO_CELLULAR_MACROMOLECULAR_COMPLEX_ASSEMBLY	0.0516	0.0455	0.12835	N
REACTOME_THROMBIN_SIGNALLING_THROUGH_PROTEINASE_ACTIVATED_RECEPTORS_PARS	0.211	0.186	0.12845	N
GO_NEURAL_PRECURSOR_CELL_PROLIFERATION	0.149	0.132	0.12847	N
GO_RESPONSE_TO_ATP	0.199	0.175	0.12847	N
GO_CHROMOSOMAL_REGION	0.0721	0.0636	0.12861	N
GO_NEGATIVE_REGULATION_OF_AXONOGENESIS	0.157	0.138	0.12864	N
GO_B_CELL_ACTIVATION	0.113	0.1	0.12866	N
GO_REGULATION_OF_ENDOCRINE_PROCESS	0.18	0.159	0.12867	N
GO_POSITIVE_REGULATION_OF_TRANSPORT	0.0418	0.0369	0.12889	N
GO_REGULATION_OF_SODIUM_ION_TRANSPORT	0.147	0.13	0.1291	N
GO_GOLGI_APPARATUS	0.0354	0.0313	0.12924	N
GO_CYTOPLASMIC_SIDE_OF_MEMBRANE	0.0974	0.0862	0.12931	N
GO_POSITIVE_REGULATION_OF_CELL_COMMUNICATION	0.034	0.0301	0.12938	N
HALLMARK_E2F_TARGETS	0.0811	0.0718	0.12938	N
GO_METALLOENDOPEPTIDASE_INHIBITOR_ACTIVITY	0.355	0.315	0.12941	N
REACTOME_REGULATION_OF_AMPK_ACTIVITY_VIA_LKB1	0.322	0.286	0.12944	N
GO_NEURAL_RETINA_DEVELOPMENT	0.185	0.164	0.12956	N
GO_ENTERIC_NERVOUS_SYSTEM_DEVELOPMENT	0.373	0.331	0.1299	N
GO_NEUROPEPTIDE_RECEPTOR_BINDING	0.24	0.213	0.13003	N
GO_POLYPEPTIDE_N_ACETYLGALACTOSAMINYLTRANSFERASE_ACTIVITY	0.366	0.326	0.13038	N
GO_ATP_BIOSYNTHETIC_PROCESS	0.197	0.175	0.13059	N
GO_DEVELOPMENTAL_INDUCTION	0.238	0.212	0.13061	N
REACTOME_NUCLEOTIDE_BINDING_DOMAIN_LEUCINE_RICH_REPEAT_CONTAINING_RECEPTOR_NLR_SIGNALING_PATHWAYS	0.194	0.173	0.13087	N
KEGG_OXIDATIVE_PHOSPHORYLATION	0.11	0.0978	0.13101	N
GO_CGMP_METABOLIC_PROCESS	0.287	0.256	0.13103	N
REACTOME_ACETYLCHOLINE_NEUROTRANSMITTER_RELEASE_CYCLE	0.359	0.32	0.13118	N
GO_LEFT_RIGHT_PATTERN_FORMATION	0.283	0.253	0.13138	N
GO_SYNAPTIC_TRANSMISSION_DOPAMINERGIC	0.299	0.267	0.13139	N
GO_NEURON_RECOGNITION	0.243	0.217	0.13142	N
REACTOME_SIGNAL_ATTENUATION	0.325	0.291	0.13159	N
GO_TRANSCRIPTION_FACTOR_ACTIVITY_PROTEIN_BINDING	0.0512	0.0458	0.13178	N
GO_MOTOR_NEURON_AXON_GUIDANCE	0.235	0.211	0.13193	N
GO_POSITIVE_REGULATION_OF_PROTEIN_IMPORT	0.122	0.109	0.13219	N
GO_GLAND_DEVELOPMENT	0.0639	0.0573	0.13233	N
GO_MEMBRANE_LIPID_BIOSYNTHETIC_PROCESS	0.12	0.107	0.13235	N
GO_REGULATION_OF_GONADOTROPIN_SECRETION	0.295	0.264	0.13246	N
GO_CHROMOSOME_CONDENSATION	0.228	0.205	0.13264	N
GO_TRANSMEMBRANE_TRANSPORT	0.0401	0.036	0.13279	N
BIOCARTA_CDK5_PATHWAY	0.373	0.335	0.13307	N
GO_RHYTHMIC_PROCESS	0.0713	0.0642	0.13331	N
GO_INNER_MITOCHONDRIAL_MEMBRANE_PROTEIN_COMPLEX	0.118	0.106	0.13343	N
GO_ENDOMEMBRANE_SYSTEM_ORGANIZATION	0.0572	0.0515	0.13348	N
GO_NEGATIVE_REGULATION_OF_VIRAL_TRANSCRIPTION	0.241	0.218	0.13367	N
GO_REGULATION_OF_DEVELOPMENTAL_PIGMENTATION	0.34	0.307	0.13367	N
GO_INTERSPECIES_INTERACTION_BETWEEN_ORGANISMS	0.0485	0.0438	0.13409	N
GO_LUNG_CELL_DIFFERENTIATION	0.263	0.238	0.13417	N
GO_PROTEIN_IMPORT	0.0983	0.0888	0.13427	N
GO_PURINE_NUCLEOTIDE_TRANSPORT	0.316	0.286	0.13435	N
GO_PROTEIN_SECRETION	0.114	0.103	0.13451	N
GO_RETROMER_COMPLEX	0.234	0.213	0.13519	N
GO_POSITIVE_REGULATION_OF_DEVELOPMENTAL_GROWTH	0.0998	0.0906	0.13537	N
GO_GASTRULATION_WITH_MOUTH_FORMING_SECOND	0.227	0.206	0.13552	N
GO_HEPARAN_SULFATE_PROTEOGLYCAN_METABOLIC_PROCESS	0.254	0.231	0.13561	N
GO_EXCITATORY_POSTSYNAPTIC_POTENTIAL	0.225	0.204	0.13573	N
REACTOME_NOD1_2_SIGNALING_PATHWAY	0.257	0.234	0.13577	N
GO_CEREBELLAR_PURKINJE_CELL_LAYER_FORMATION	0.376	0.342	0.13589	N
GO_COENZYME_A_METABOLIC_PROCESS	0.31	0.282	0.136	N
GO_SOLUTE_PROTON_ANTIPORTER_ACTIVITY	0.325	0.295	0.13602	N
PID_PI3K_PLC_TRK_PATHWAY	0.181	0.164	0.13607	N
REACTOME_SIGNAL_TRANSDUCTION_BY_L1	0.207	0.189	0.13607	N
GO_SISTER_CHROMATID_SEGREGATION	0.0925	0.0843	0.1361	N
GO_PROTEIN_DNA_COMPLEX_SUBUNIT_ORGANIZATION	0.092	0.0839	0.13621	N
GO_ECTODERMAL_PLACODE_DEVELOPMENT	0.361	0.329	0.13638	N
GO_NEGATIVE_REGULATION_OF_JNK_CASCADE	0.186	0.17	0.13684	N
GO_RETROGRADE_TRANSPORT_ENDOSOME_TO_GOLGI	0.152	0.139	0.13684	N
GO_POSITIVE_REGULATION_OF_GLIAL_CELL_DIFFERENTIATION	0.237	0.217	0.13686	N
GO_REGULATION_OF_SECRETION	0.0467	0.0427	0.13691	N
GO_ATPASE_ACTIVATOR_ACTIVITY	0.262	0.239	0.13693	N
GO_CILIUM_MORPHOGENESIS	0.0887	0.0812	0.1372	N
GO_NEGATIVE_REGULATION_OF_GLUCONEOGENESIS	0.42	0.385	0.1373	N
KEGG_GLYCOSPHINGOLIPID_BIOSYNTHESIS_LACTO_AND_NEOLACTO_SERIES	0.248	0.227	0.13741	N
REACTOME_DAG_AND_IP3_SIGNALING	0.232	0.213	0.13755	N
GO_EUCHROMATIN	0.221	0.202	0.13756	N
GO_REGULATION_OF_CELL_MATRIX_ADHESION	0.127	0.117	0.13757	N
PID_WNT_SIGNALING_PATHWAY	0.212	0.194	0.13791	N
GO_POSITIVE_REGULATION_OF_SODIUM_ION_TRANSMEMBRANE_TRANSPORT	0.318	0.292	0.13799	N
REACTOME_INSULIN_SYNTHESIS_AND_PROCESSING	0.272	0.25	0.13873	N
GO_REGULATION_OF_DNA_TEMPLATED_TRANSCRIPTION_ELONGATION	0.194	0.179	0.13874	N
GO_DELAYED_RECTIFIER_POTASSIUM_CHANNEL_ACTIVITY	0.234	0.215	0.13877	N
GO_VASCULAR_ENDOTHELIAL_GROWTH_FACTOR_RECEPTOR_SIGNALING_PATHWAY	0.14	0.129	0.13888	N
GO_REGULATION_OF_VESICLE_MEDIATED_TRANSPORT	0.0558	0.0514	0.13899	N
GO_CARBOHYDRATE_DERIVATIVE_BIOSYNTHETIC_PROCESS	0.0507	0.0468	0.13915	N
GO_POSITIVE_REGULATION_OF_POTASSIUM_ION_TRANSMEMBRANE_TRANSPORTER_ACTIVITY	0.313	0.288	0.13916	N
GO_POSITIVE_REGULATION_OF_SYNAPSE_MATURATION	0.385	0.356	0.13956	N
BIOCARTA_PTEN_PATHWAY	0.256	0.237	0.13996	N
REACTOME_REGULATED_PROTEOLYSIS_OF_P75NTR	0.316	0.293	0.14028	N
BIOCARTA_EDG1_PATHWAY	0.225	0.208	0.14029	N
REACTOME_DOWNSTREAM_SIGNAL_TRANSDUCTION	0.126	0.117	0.1403	N
GO_CHROMOSOME_SEPARATION	0.268	0.248	0.14043	N
GO_REGULATION_OF_SKELETAL_MUSCLE_CELL_DIFFERENTIATION	0.318	0.295	0.14054	N
GO_DNA_PACKAGING	0.107	0.0991	0.14084	N
BIOCARTA_AGPCR_PATHWAY	0.341	0.317	0.14094	N
GO_NUCLEAR_CHROMOSOME_SEGREGATION	0.081	0.0753	0.141	N
GO_T_CELL_MEDIATED_IMMUNITY	0.253	0.236	0.14118	N
GO_HEPARAN_SULFATE_SULFOTRANSFERASE_ACTIVITY	0.345	0.321	0.14135	N
GO_MORPHOGENESIS_OF_AN_EPITHELIUM	0.0616	0.0574	0.14143	N
GO_POSITIVE_REGULATION_OF_MONOOXYGENASE_ACTIVITY	0.244	0.228	0.14164	N
GO_IONOTROPIC_GLUTAMATE_RECEPTOR_BINDING	0.245	0.229	0.14186	N
GO_REGULATION_OF_B_CELL_RECEPTOR_SIGNALING_PATHWAY	0.366	0.341	0.14189	N
GO_RESPONSE_TO_NITRIC_OXIDE	0.288	0.269	0.14206	N
GO_HEMATOPOIETIC_STEM_CELL_PROLIFERATION	0.348	0.325	0.14219	N
REACTOME_SYNTHESIS_OF_GLYCOSYLPHOSPHATIDYLINOSITOL_GPI	0.27	0.252	0.14219	N
GO_REGULATION_OF_ERYTHROCYTE_DIFFERENTIATION	0.201	0.187	0.1422	N
GO_HINDBRAIN_DEVELOPMENT	0.109	0.102	0.14232	N
GO_HEMOGLOBIN_METABOLIC_PROCESS	0.283	0.264	0.14235	N
GO_E_BOX_BINDING	0.22	0.205	0.14237	N
KEGG_CELL_CYCLE	0.102	0.0952	0.1425	N
REACTOME_CYCLIN_A_B1_ASSOCIATED_EVENTS_DURING_G2_M_TRANSITION	0.236	0.221	0.1425	N
REACTOME_PI_METABOLISM	0.173	0.162	0.14262	N
REACTOME_MITOCHONDRIAL_PROTEIN_IMPORT	0.166	0.155	0.14269	N
GO_POSITIVE_REGULATION_OF_PROTEIN_BINDING	0.126	0.118	0.14283	N
GO_NEGATIVE_REGULATION_BY_HOST_OF_VIRAL_TRANSCRIPTION	0.301	0.282	0.143	N
GO_TRANSCRIPTION_FROM_RNA_POLYMERASE_I_PROMOTER	0.173	0.163	0.14314	N
GO_GLYCOSPHINGOLIPID_BIOSYNTHETIC_PROCESS	0.259	0.243	0.14352	N
GO_TUBULIN_BINDING	0.0732	0.0687	0.14353	N
REACTOME_GROWTH_HORMONE_RECEPTOR_SIGNALING	0.237	0.223	0.14365	N
GO_HEART_VALVE_FORMATION	0.374	0.352	0.14395	N
GO_LEUKOCYTE_ACTIVATION	0.0604	0.0569	0.14415	N
GO_CHROMATIN_ASSEMBLY_OR_DISASSEMBLY	0.113	0.106	0.14427	N
GO_MUSCLE_MYOSIN_COMPLEX	0.274	0.259	0.14434	N
REACTOME_THROMBOXANE_SIGNALLING_THROUGH_TP_RECEPTOR	0.226	0.213	0.14438	N
GO_MHC_CLASS_II_PROTEIN_COMPLEX_BINDING	0.347	0.328	0.14481	N
GO_TRANSCRIPTION_COFACTOR_BINDING	0.239	0.226	0.14502	N
REACTOME_RAS_ACTIVATION_UOPN_CA2_INFUX_THROUGH_NMDA_RECEPTOR	0.309	0.292	0.14519	N
GO_SECRETORY_GRANULE_LUMEN	0.13	0.123	0.14546	N
REACTOME_GAMMA_CARBOXYLATION_TRANSPORT_AND_AMINO_TERMINAL_CLEAVAGE_OF_PROTEINS	0.275	0.261	0.14564	N
GO_DENDRITIC_SHAFT	0.208	0.197	0.14566	N
GO_DIPEPTIDASE_ACTIVITY	0.277	0.263	0.14575	N
GO_CIRCADIAN_RHYTHM	0.0987	0.0936	0.14595	N
GO_ORGAN_MORPHOGENESIS	0.0432	0.041	0.14611	N
GO_REGULATION_OF_AXONOGENESIS	0.0954	0.0906	0.14618	N
GO_NEGATIVE_REGULATION_OF_LEUKOCYTE_APOPTOTIC_PROCESS	0.174	0.165	0.1463	N
GO_CELLULAR_RESPONSE_TO_DSRNA	0.212	0.202	0.1463	N
GO_IKAPPAB_KINASE_COMPLEX	0.382	0.363	0.1463	N
GO_NATURAL_KILLER_CELL_MEDIATED_IMMUNITY	0.273	0.259	0.14643	N
GO_PRE_MIRNA_PROCESSING	0.41	0.39	0.14645	N
GO_SHORT_CHAIN_FATTY_ACID_METABOLIC_PROCESS	0.291	0.277	0.14655	N
PID_TCR_JNK_PATHWAY	0.295	0.28	0.14659	N
GO_NUCLEAR_CHROMATIN	0.074	0.0705	0.14663	N
REACTOME_DSCAM_INTERACTIONS	0.348	0.332	0.14668	N
GO_PROTEIN_DEGLYCOSYLATION	0.227	0.216	0.14673	N
GO_MICROTUBULE_BASED_PROCESS	0.0524	0.0498	0.14682	N
GO_REGULATION_OF_LONG_TERM_NEURONAL_SYNAPTIC_PLASTICITY	0.238	0.227	0.14688	N
GO_CELLULAR_RESPONSE_TO_UV	0.136	0.13	0.14697	N
GO_POSITIVE_REGULATION_OF_PRODUCTION_OF_MOLECULAR_MEDIATOR_OF_IMMUNE_RESPONSE	0.134	0.128	0.14711	N
GO_MICROTUBULE_CYTOSKELETON_ORGANIZATION	0.0635	0.0606	0.14718	N
GO_NEGATIVE_REGULATION_OF_MEGAKARYOCYTE_DIFFERENTIATION	0.396	0.377	0.14722	N
GO_INSULIN_LIKE_GROWTH_FACTOR_RECEPTOR_SIGNALING_PATHWAY	0.287	0.274	0.14743	N
GO_PROTEIN_LIPID_COMPLEX_BINDING	0.256	0.244	0.14758	N
GO_OXIDOREDUCTASE_ACTIVITY_ACTING_ON_A_SULFUR_GROUP_OF_DONORS_DISULFIDE_AS_ACCEPTOR	0.386	0.37	0.14789	N
GO_GRANULOCYTE_DIFFERENTIATION	0.322	0.308	0.14803	N
GO_SODIUM_ION_HOMEOSTASIS	0.224	0.214	0.1482	N
GO_REGULATION_OF_SODIUM_ION_TRANSMEMBRANE_TRANSPORTER_ACTIVITY	0.2	0.191	0.14822	N
GO_MITOTIC_G2_DNA_DAMAGE_CHECKPOINT	0.347	0.332	0.14823	N
GO_PROTEIN_KINASE_C_ACTIVATING_G_PROTEIN_COUPLED_RECEPTOR_SIGNALING_PATHWAY	0.2	0.192	0.14832	N
GO_REGULATION_OF_VESICLE_FUSION	0.15	0.143	0.14847	N
REACTOME_ACTIVATED_NOTCH1_TRANSMITS_SIGNAL_TO_THE_NUCLEUS	0.221	0.212	0.14858	N
GO_POSITIVE_REGULATION_OF_MRNA_3_END_PROCESSING	0.255	0.244	0.14873	N
GO_ATP_DEPENDENT_MICROTUBULE_MOTOR_ACTIVITY	0.267	0.256	0.14873	N
GO_RESPIRATORY_GASEOUS_EXCHANGE	0.157	0.15	0.14875	N
BIOCARTA_IL1R_PATHWAY	0.197	0.189	0.14877	N
GO_SOMATIC_DIVERSIFICATION_OF_IMMUNE_RECEPTORS_VIA_SOMATIC_MUTATION	0.462	0.444	0.14901	N
REACTOME_SYNTHESIS_SECRETION_AND_INACTIVATION_OF_GIP	0.301	0.29	0.14904	N
GO_RESPONSE_TO_IMMOBILIZATION_STRESS	0.227	0.219	0.14905	N
GO_NON_CANONICAL_WNT_SIGNALING_PATHWAY	0.101	0.0972	0.14938	N
GO_THIOL_DEPENDENT_UBIQUITIN_SPECIFIC_PROTEASE_ACTIVITY	0.137	0.132	0.14956	N
GO_REGULATION_OF_SHORT_TERM_NEURONAL_SYNAPTIC_PLASTICITY	0.297	0.286	0.14965	N
BIOCARTA_CARM1_PATHWAY	0.325	0.313	0.14979	N
GO_SEMAPHORIN_RECEPTOR_COMPLEX	0.44	0.424	0.14985	N
GO_REGULATION_OF_PHOSPHOLIPASE_A2_ACTIVITY	0.334	0.322	0.14999	N
GO_GLOBAL_GENOME_NUCLEOTIDE_EXCISION_REPAIR	0.175	0.169	0.15006	N
REACTOME_AMINE_LIGAND_BINDING_RECEPTORS	0.196	0.19	0.15065	N
GO_GOLGI_LOCALIZATION	0.32	0.31	0.15088	N
GO_REGULATION_OF_NUCLEAR_TRANSCRIBED_MRNA_CATABOLIC_PROCESS_DEADENYLATION_DEPENDENT_DECAY	0.297	0.288	0.15088	N
GO_POSITIVE_REGULATION_OF_BIOSYNTHETIC_PROCESS	0.0285	0.0276	0.15093	N
GO_CYCLIC_NUCLEOTIDE_GATED_ION_CHANNEL_ACTIVITY	0.359	0.348	0.15097	N
GO_PONS_DEVELOPMENT	0.324	0.313	0.151	N
GO_PEPTIDYL_ARGININE_METHYLATION	0.289	0.28	0.15105	N
REACTOME_SPHINGOLIPID_METABOLISM	0.158	0.153	0.15179	N
HALLMARK_PEROXISOME	0.102	0.0994	0.15195	N
GO_REGULATION_OF_CATECHOLAMINE_SECRETION	0.164	0.16	0.15219	N
REACTOME_ENDOGENOUS_STEROLS	0.291	0.283	0.1522	N
GO_REGULATION_OF_GENE_SILENCING	0.187	0.182	0.1524	N
REACTOME_G_PROTEIN_ACTIVATION	0.208	0.202	0.15245	N
GO_COATED_MEMBRANE	0.117	0.114	0.15253	N
GO_METALLOCARBOXYPEPTIDASE_ACTIVITY	0.249	0.243	0.15265	N
GO_HISTONE_EXCHANGE	0.188	0.184	0.15267	N
GO_CALCIUM_MEDIATED_SIGNALING	0.128	0.125	0.15274	N
GO_REGULATION_OF_MITOCHONDRIAL_OUTER_MEMBRANE_PERMEABILIZATION_INVOLVED_IN_APOPTOTIC_SIGNALING_PATHWAY	0.172	0.168	0.15275	N
HALLMARK_MYC_TARGETS_V1	0.0751	0.0733	0.15275	N
GO_MYOSIN_II_COMPLEX	0.233	0.227	0.15281	N
GO_REGULATION_OF_STRIATED_MUSCLE_CONTRACTION	0.131	0.128	0.15284	N
GO_MICROTUBULE_BINDING	0.0799	0.0781	0.15313	N
GO_SOMITE_DEVELOPMENT	0.142	0.139	0.15348	N
REACTOME_PKA_MEDIATED_PHOSPHORYLATION_OF_CREB	0.27	0.264	0.15352	N
ST_ERK1_ERK2_MAPK_PATHWAY	0.201	0.197	0.15364	N
GO_REGULATION_OF_SYSTEMIC_ARTERIAL_BLOOD_PRESSURE_BY_CIRCULATORY_RENIN_ANGIOTENSIN	0.358	0.351	0.15393	N
GO_ASSOCIATIVE_LEARNING	0.139	0.136	0.15395	N
GO_NEURAL_CREST_CELL_DIFFERENTIATION	0.133	0.13	0.15398	N
GO_METHYLATED_HISTONE_BINDING	0.194	0.191	0.15403	N
REACTOME_PURINE_METABOLISM	0.182	0.179	0.15422	N
GO_SODIUM_ION_BINDING	0.325	0.319	0.15427	N
REACTOME_RAP1_SIGNALLING	0.309	0.304	0.15463	N
GO_VESICLE_MEDIATED_TRANSPORT	0.0337	0.0332	0.15477	N
KEGG_AXON_GUIDANCE	0.105	0.104	0.15507	N
GO_POSITIVE_REGULATION_OF_DENDRITIC_SPINE_DEVELOPMENT	0.209	0.206	0.15514	N
GO_REGULATION_OF_CARDIAC_CONDUCTION	0.147	0.145	0.15515	N
GO_PHOSPHATIDYLINOSITOL_PHOSPHATE_KINASE_ACTIVITY	0.242	0.239	0.15539	N
GO_CELLULAR_SENESCENCE	0.184	0.182	0.1556	N
GO_REGULATION_OF_NON_CANONICAL_WNT_SIGNALING_PATHWAY	0.28	0.277	0.15586	N
GO_PRENYLTRANSFERASE_ACTIVITY	0.272	0.269	0.15592	N
GO_POSITIVE_REGULATION_OF_TRANSCRIPTION_FACTOR_IMPORT_INTO_NUCLEUS	0.154	0.152	0.15603	N
GO_INTRINSIC_COMPONENT_OF_ENDOPLASMIC_RETICULUM_MEMBRANE	0.102	0.101	0.15642	N
REACTOME_MHC_CLASS_II_ANTIGEN_PRESENTATION	0.116	0.115	0.15643	N
GO_EYE_MORPHOGENESIS	0.101	0.1	0.15645	N
GO_COATED_VESICLE	0.0726	0.0719	0.15646	N
GO_MITOGEN_ACTIVATED_PROTEIN_KINASE_BINDING	0.205	0.203	0.15659	N
GO_REGULATION_OF_DENDRITE_DEVELOPMENT	0.11	0.109	0.15664	N
GO_TRANSFERASE_ACTIVITY_TRANSFERRING_GLYCOSYL_GROUPS	0.0742	0.0736	0.15664	N
GO_SIGNAL_TRANSDUCTION_BY_PROTEIN_PHOSPHORYLATION	0.0563	0.0559	0.15687	N
GO_GANGLIOSIDE_BIOSYNTHETIC_PROCESS	0.288	0.286	0.15696	N
GO_CELLULAR_RESPONSE_TO_NITROGEN_LEVELS	0.39	0.387	0.15704	N
GO_KINASE_INHIBITOR_ACTIVITY	0.114	0.113	0.15746	N
GO_LYMPH_VESSEL_DEVELOPMENT	0.245	0.244	0.1577	N
GO_LYMPHOCYTE_MEDIATED_IMMUNITY	0.117	0.116	0.15777	N
GO_LYMPHOCYTE_ACTIVATION_INVOLVED_IN_IMMUNE_RESPONSE	0.122	0.121	0.15781	N
GO_REGULATION_OF_STAT_CASCADE	0.0907	0.0905	0.15823	N
GO_METANEPHRIC_MESENCHYME_DEVELOPMENT	0.293	0.292	0.15845	N
GO_PROTEIN_MODIFICATION_BY_SMALL_PROTEIN_CONJUGATION_OR_REMOVAL	0.0388	0.0388	0.15855	N
HALLMARK_HEME_METABOLISM	0.0756	0.0756	0.15858	N
GO_NEGATIVE_REGULATION_OF_GLIAL_CELL_DIFFERENTIATION	0.232	0.232	0.1586	N
GO_LYSOSOME_LOCALIZATION	0.263	0.263	0.1587	N
GO_POSITIVE_REGULATION_OF_CALCIUM_ION_TRANSMEMBRANE_TRANSPORTER_ACTIVITY	0.206	0.206	0.15881	N
GO_HIGH_DENSITY_LIPOPROTEIN_PARTICLE	0.237	0.238	0.159	N
GO_PROTEIN_HORMONE_RECEPTOR_ACTIVITY	0.336	0.337	0.15902	N
GO_CHAPERONE_BINDING	0.118	0.118	0.1591	N
GO_REGULATION_OF_HORMONE_LEVELS	0.0521	0.0522	0.15912	N
REACTOME_MAPK_TARGETS_NUCLEAR_EVENTS_MEDIATED_BY_MAP_KINASES	0.194	0.194	0.15921	N
GO_STRUCTURE_SPECIFIC_DNA_BINDING	0.105	0.105	0.15942	N
GO_CARBON_SULFUR_LYASE_ACTIVITY	0.37	0.371	0.15943	N
SIG_REGULATION_OF_THE_ACTIN_CYTOSKELETON_BY_RHO_GTPASES	0.18	0.18	0.15953	N
GO_REGULATION_OF_ACTIN_FILAMENT_BASED_MOVEMENT	0.183	0.184	0.15966	N
GO_KIDNEY_MESENCHYME_DEVELOPMENT	0.27	0.271	0.15992	N
REACTOME_SHC1_EVENTS_IN_ERBB4_SIGNALING	0.244	0.246	0.16012	N
GO_ZINC_II_ION_TRANSPORT	0.206	0.207	0.16025	N
GO_COP9_SIGNALOSOME	0.199	0.2	0.16029	N
GO_NUCLEAR_TRANSCRIBED_MRNA_CATABOLIC_PROCESS_DEADENYLATION_DEPENDENT_DECAY	0.132	0.133	0.16054	N
REACTOME_REGULATION_OF_WATER_BALANCE_BY_RENAL_AQUAPORINS	0.165	0.167	0.16065	N
GO_NEGATIVE_REGULATION_OF_SIGNAL_TRANSDUCTION_IN_ABSENCE_OF_LIGAND	0.192	0.194	0.16081	N
GO_CELL_VOLUME_HOMEOSTASIS	0.203	0.205	0.16082	N
REACTOME_G_ALPHA1213_SIGNALLING_EVENTS	0.131	0.132	0.16084	N
PID_EPHA_FWDPATHWAY	0.192	0.194	0.16107	N
GO_SPHINGOLIPID_METABOLIC_PROCESS	0.104	0.105	0.16121	N
GO_REGULATION_OF_SYNAPSE_ORGANIZATION	0.113	0.114	0.16123	N
PID_RETINOIC_ACID_PATHWAY	0.187	0.189	0.16136	N
GO_REGULATION_OF_SISTER_CHROMATID_COHESION	0.296	0.299	0.16146	N
GO_SPINAL_CORD_MOTOR_NEURON_DIFFERENTIATION	0.202	0.204	0.16173	N
GO_MITOCHONDRIAL_TRANSPORT	0.0828	0.0839	0.16176	N
REACTOME_RNA_POL_I_TRANSCRIPTION_TERMINATION	0.197	0.199	0.16177	N
GO_NUCLEOLUS	0.0387	0.0393	0.16183	N
REACTOME_GABA_SYNTHESIS_RELEASE_REUPTAKE_AND_DEGRADATION	0.259	0.263	0.16194	N
GO_CLATHRIN_MEDIATED_ENDOCYTOSIS	0.177	0.18	0.16215	N
GO_TRANSCRIPTION_FROM_MITOCHONDRIAL_PROMOTER	0.425	0.432	0.16245	N
REACTOME_SIGNALING_BY_NOTCH4	0.313	0.318	0.16248	N
GO_ARF_GUANYL_NUCLEOTIDE_EXCHANGE_FACTOR_ACTIVITY	0.218	0.222	0.16249	N
GO_LAYER_FORMATION_IN_CEREBRAL_CORTEX	0.33	0.336	0.16269	N
GO_NEGATIVE_REGULATION_OF_CELL_PROJECTION_ORGANIZATION	0.0913	0.0929	0.16291	N
GO_REGULATION_OF_RESPIRATORY_GASEOUS_EXCHANGE_BY_NEUROLOGICAL_SYSTEM_PROCESS	0.322	0.327	0.16299	N
GO_RESPONSE_TO_DEXAMETHASONE	0.177	0.18	0.16317	N
REACTOME_MTORC1_MEDIATED_SIGNALLING	0.345	0.352	0.16343	N
GO_POSITIVE_REGULATION_OF_ENDOTHELIAL_CELL_CHEMOTAXIS	0.337	0.344	0.16352	N
GO_CELLULAR_RESPONSE_TO_NITROGEN_COMPOUND	0.0497	0.0507	0.16355	N
GO_MANGANESE_ION_BINDING	0.169	0.172	0.16359	N
GO_PALATE_DEVELOPMENT	0.123	0.125	0.16373	N
PID_P75_NTR_PATHWAY	0.124	0.127	0.16401	N
GO_POSITIVE_REGULATION_OF_INSULIN_RECEPTOR_SIGNALING_PATHWAY	0.303	0.31	0.16415	N
GO_PROTEIN_PHOSPHORYLATED_AMINO_ACID_BINDING	0.223	0.228	0.16428	N
GO_MICROTUBULE_DEPOLYMERIZATION	0.26	0.267	0.16463	N
GO_PROTEIN_SELF_ASSOCIATION	0.151	0.155	0.16467	N
GO_HISTONE_DEMETHYLASE_ACTIVITY	0.247	0.253	0.16495	N
GO_GABA_RECEPTOR_ACTIVITY	0.301	0.309	0.16497	N
GO_MICROTUBULE_ASSOCIATED_COMPLEX	0.085	0.0873	0.16504	N
GO_RETROGRADE_TRANSPORT_ENDOSOME_TO_PLASMA_MEMBRANE	0.281	0.288	0.16505	N
REACTOME_ASPARAGINE_N_LINKED_GLYCOSYLATION	0.111	0.114	0.16525	N
GO_REGULATED_EXOCYTOSIS	0.0736	0.0756	0.16531	N
GO_SALIVARY_GLAND_DEVELOPMENT	0.206	0.212	0.16535	N
REACTOME_GLUCAGON_SIGNALING_IN_METABOLIC_REGULATION	0.173	0.178	0.16537	N
GO_REGULATION_OF_IMMUNOGLOBULIN_SECRETION	0.243	0.25	0.16551	N
GO_INOSITOL_TRISPHOSPHATE_KINASE_ACTIVITY	0.346	0.356	0.16564	N
GO_ADAPTATION_OF_SIGNALING_PATHWAY	0.276	0.284	0.16569	N
REACTOME_SYNTHESIS_OF_PIPS_AT_THE_PLASMA_MEMBRANE	0.189	0.195	0.16587	N
GO_BODY_FLUID_SECRETION	0.135	0.139	0.16594	N
GO_RESPONSE_TO_ACETYLCHOLINE	0.26	0.269	0.16677	N
REACTOME_SIGNALLING_TO_RAS	0.198	0.205	0.16681	N
PID_ALPHA_SYNUCLEIN_PATHWAY	0.193	0.199	0.16683	N
GO_MORPHOGENESIS_OF_A_POLARIZED_EPITHELIUM	0.211	0.218	0.16688	N
GO_MAMMARY_GLAND_LOBULE_DEVELOPMENT	0.31	0.32	0.16691	N
REACTOME_NFKB_ACTIVATION_THROUGH_FADD_RIP1_PATHWAY_MEDIATED_BY_CASPASE_8_AND10	0.33	0.342	0.16704	N
GO_PYRIMIDINE_NUCLEOBASE_METABOLIC_PROCESS	0.264	0.273	0.16719	N
REACTOME_ENOS_ACTIVATION_AND_REGULATION	0.229	0.237	0.16742	N
GO_N_ACYLTRANSFERASE_ACTIVITY	0.115	0.119	0.16743	N
GO_CEREBELLAR_CORTEX_DEVELOPMENT	0.159	0.165	0.16749	N
GO_POSITIVE_REGULATION_OF_IMMUNOGLOBULIN_PRODUCTION	0.175	0.181	0.16763	N
REACTOME_SOS_MEDIATED_SIGNALLING	0.266	0.276	0.16763	N
GO_POSITIVE_REGULATION_OF_GROWTH	0.0698	0.0725	0.16778	N
REACTOME_TRAF3_DEPENDENT_IRF_ACTIVATION_PATHWAY	0.279	0.29	0.16787	N
GO_INTESTINAL_EPITHELIAL_CELL_DEVELOPMENT	0.342	0.355	0.16812	N
GO_ACTIN_CYTOSKELETON_REORGANIZATION	0.155	0.161	0.16816	N
GO_RESPONSE_TO_POTASSIUM_ION	0.279	0.29	0.16826	N
GO_COSTAMERE	0.255	0.265	0.1683	N
GO_REGULATION_OF_VIRAL_ENTRY_INTO_HOST_CELL	0.253	0.263	0.16867	N
GO_INTRAMOLECULAR_OXIDOREDUCTASE_ACTIVITY_INTERCONVERTING_ALDOSES_AND_KETOSES	0.291	0.304	0.1687	N
GO_NEGATIVE_REGULATION_OF_RHO_PROTEIN_SIGNAL_TRANSDUCTION	0.286	0.298	0.1688	N
GO_REGULATION_OF_ACTION_POTENTIAL	0.175	0.183	0.16895	N
GO_POSITIVE_REGULATION_OF_CELLULAR_COMPONENT_ORGANIZATION	0.0327	0.0341	0.16937	N
GO_METHYLOSOME	0.329	0.344	0.16937	N
GO_REGULATION_OF_POTASSIUM_ION_TRANSMEMBRANE_TRANSPORTER_ACTIVITY	0.166	0.173	0.16946	N
PID_IGF1_PATHWAY	0.19	0.199	0.16947	N
GO_REGULATION_OF_TELOMERE_MAINTENANCE	0.127	0.133	0.16953	N
PID_PDGFRB_PATHWAY	0.0898	0.0939	0.16954	N
GO_AMYLOID_PRECURSOR_PROTEIN_METABOLIC_PROCESS	0.297	0.311	0.16966	N
GO_TRANSCRIPTION_FACTOR_BINDING	0.0476	0.0499	0.16974	N
REACTOME_PLATELET_ACTIVATION_SIGNALING_AND_AGGREGATION	0.072	0.0754	0.16978	N
GO_MULTICELLULAR_ORGANISM_GROWTH	0.114	0.119	0.16982	N
GO_NEUTRAL_AMINO_ACID_TRANSPORT	0.184	0.193	0.16986	N
GO_LEUKOCYTE_DEGRANULATION	0.204	0.214	0.1699	N
REACTOME_RORA_ACTIVATES_CIRCADIAN_EXPRESSION	0.227	0.238	0.17018	N
GO_MUSCLE_CELL_DIFFERENTIATION	0.068	0.0713	0.17027	N
REACTOME_PI3K_EVENTS_IN_ERBB2_SIGNALING	0.16	0.168	0.17031	N
REACTOME_PACKAGING_OF_TELOMERE_ENDS	0.249	0.261	0.17036	N
GO_REGULATION_OF_INTERFERON_GAMMA_BIOSYNTHETIC_PROCESS	0.267	0.281	0.17044	N
GO_POSITIVE_REGULATION_OF_PEPTIDYL_THREONINE_PHOSPHORYLATION	0.223	0.234	0.17056	N
GO_NEGATIVE_REGULATION_OF_AXON_GUIDANCE	0.188	0.198	0.17059	N
GO_CELLULAR_AMINO_ACID_BIOSYNTHETIC_PROCESS	0.103	0.108	0.17073	N
REACTOME_GRB2_EVENTS_IN_ERBB2_SIGNALING	0.211	0.222	0.17086	N
REACTOME_REGULATION_OF_IFNG_SIGNALING	0.289	0.304	0.17116	N
GO_NEGATIVE_REGULATION_OF_CYSTEINE_TYPE_ENDOPEPTIDASE_ACTIVITY	0.114	0.121	0.17118	N
REACTOME_CELL_CYCLE	0.0542	0.057	0.1712	N
GO_NEGATIVE_REGULATION_OF_INTRACELLULAR_ESTROGEN_RECEPTOR_SIGNALING_PATHWAY	0.318	0.336	0.17145	N
GO_N_ACETYLGLUCOSAMINE_METABOLIC_PROCESS	0.237	0.25	0.17153	N
GO_MORPHOGENESIS_OF_A_BRANCHING_STRUCTURE	0.0834	0.088	0.17162	N
GO_POSITIVE_REGULATION_OF_ENDOCYTOSIS	0.0983	0.104	0.17169	N
GO_REGULATION_OF_MEIOTIC_NUCLEAR_DIVISION	0.181	0.192	0.17216	N
GO_POSITIVE_REGULATION_OF_INTRACELLULAR_TRANSPORT	0.0537	0.0568	0.17224	N
KEGG_SPHINGOLIPID_METABOLISM	0.175	0.185	0.17233	N
GO_INTRACELLULAR_CALCIUM_ACTIVATED_CHLORIDE_CHANNEL_ACTIVITY	0.288	0.305	0.17248	N
GO_CALCIUM_DEPENDENT_CELL_CELL_ADHESION_VIA_PLASMA_MEMBRANE_CELL_ADHESION_MOLECULES	0.25	0.265	0.17252	N
GO_REGULATION_OF_INTRACELLULAR_ESTROGEN_RECEPTOR_SIGNALING_PATHWAY	0.221	0.234	0.17253	N
GO_SENSORY_ORGAN_DEVELOPMENT	0.0493	0.0522	0.17269	N
GO_MULTICELLULAR_ORGANISMAL_MOVEMENT	0.162	0.171	0.17274	N
GO_PROSTANOID_BIOSYNTHETIC_PROCESS	0.241	0.255	0.17283	N
SIG_CHEMOTAXIS	0.165	0.175	0.17283	N
GO_N_TERMINAL_PROTEIN_ACETYLTRANSFERASE_COMPLEX	0.422	0.447	0.17291	N
REACTOME_PROSTACYCLIN_SIGNALLING_THROUGH_PROSTACYCLIN_RECEPTOR	0.226	0.239	0.17292	N
GO_DIACYLGLYCEROL_KINASE_ACTIVITY	0.309	0.328	0.17293	N
GO_NEGATIVE_REGULATION_OF_FIBROBLAST_GROWTH_FACTOR_RECEPTOR_SIGNALING_PATHWAY	0.332	0.352	0.17301	N
GO_CELL_MIGRATION_INVOLVED_IN_HEART_DEVELOPMENT	0.251	0.267	0.17314	N
HALLMARK_WNT_BETA_CATENIN_SIGNALING	0.156	0.166	0.17318	N
GO_I_SMAD_BINDING	0.281	0.298	0.17366	N
GO_SPHINGOID_METABOLIC_PROCESS	0.301	0.321	0.17381	N
GO_REGULATION_OF_CARDIAC_MUSCLE_CELL_ACTION_POTENTIAL	0.234	0.249	0.17399	N
GO_SMAD_BINDING	0.123	0.131	0.17413	N
GO_EMBRYONIC_FORELIMB_MORPHOGENESIS	0.184	0.196	0.1742	N
GO_POSITIVE_REGULATION_OF_SODIUM_ION_TRANSMEMBRANE_TRANSPORTER_ACTIVITY	0.367	0.391	0.17423	N
GO_POSITIVE_REGULATION_OF_ION_TRANSPORT	0.0679	0.0724	0.17429	N
REACTOME_FORMATION_OF_INCISION_COMPLEX_IN_GG_NER	0.172	0.184	0.17453	N
GO_U2_SNRNP	0.297	0.318	0.17474	N
GO_MICROTUBULE_BASED_MOVEMENT	0.0739	0.0791	0.17486	N
GO_POSITIVE_REGULATION_OF_RNA_SPLICING	0.204	0.219	0.17508	N
GO_POSITIVE_REGULATION_OF_OSSIFICATION	0.119	0.128	0.17516	N
GO_GOLGI_VESICLE_TRANSPORT	0.0575	0.0616	0.17545	N
PID_S1P_META_PATHWAY	0.224	0.241	0.17593	N
GO_NOTCH_BINDING	0.238	0.256	0.17615	N
GO_POSITIVE_REGULATION_OF_ESTABLISHMENT_OF_PROTEIN_LOCALIZATION	0.0457	0.0492	0.17622	N
GO_INOSITOL_TRISPHOSPHATE_PHOSPHATASE_ACTIVITY	0.338	0.363	0.17625	N
KEGG_NON_SMALL_CELL_LUNG_CANCER	0.136	0.147	0.17625	N
GO_CELLULAR_RESPONSE_TO_DEXAMETHASONE_STIMULUS	0.187	0.201	0.17648	N
GO_PLASMA_MEMBRANE_REGION	0.0357	0.0385	0.17653	N
GO_DIENCEPHALON_DEVELOPMENT	0.121	0.13	0.17669	N
REACTOME_NEGATIVE_REGULATORS_OF_RIG_I_MDA5_SIGNALING	0.175	0.189	0.17689	N
GO_LONG_CHAIN_FATTY_ACID_BINDING	0.284	0.306	0.17693	N
GO_DRUG_BINDING	0.0977	0.105	0.17693	N
ST_FAS_SIGNALING_PATHWAY	0.12	0.129	0.17699	N
GO_POSITIVE_REGULATION_OF_PROTEIN_LOCALIZATION_TO_CELL_SURFACE	0.295	0.319	0.17724	N
GO_MITOGEN_ACTIVATED_PROTEIN_KINASE_KINASE_KINASE_BINDING	0.199	0.215	0.17732	N
GO_NUCLEOPLASM_PART	0.0385	0.0416	0.17735	N
GO_RESPONSE_TO_GLUCAGON	0.141	0.153	0.17797	N
GO_NEGATIVE_REGULATION_OF_NF_KAPPAB_TRANSCRIPTION_FACTOR_ACTIVITY	0.142	0.154	0.17803	N
PID_GLYPICAN_1PATHWAY	0.2	0.217	0.17818	N
GO_REGULATION_OF_CHEMOKINE_SECRETION	0.294	0.319	0.17831	N
GO_NEGATIVE_REGULATION_OF_LYASE_ACTIVITY	0.172	0.186	0.17844	N
GO_REGULATION_OF_LYMPHOCYTE_APOPTOTIC_PROCESS	0.132	0.143	0.17846	N
GO_PROTEIN_LIPID_COMPLEX	0.166	0.181	0.17847	N
GO_MONOVALENT_INORGANIC_CATION_TRANSMEMBRANE_TRANSPORTER_ACTIVITY	0.0574	0.0623	0.17855	N
GO_REGULATION_OF_INTERLEUKIN_8_BIOSYNTHETIC_PROCESS	0.331	0.36	0.17892	N
GO_CELLULAR_RESPONSE_TO_ALCOHOL	0.0991	0.108	0.17916	N
GO_VACUOLAR_ACIDIFICATION	0.251	0.273	0.17946	N
SA_PTEN_PATHWAY	0.224	0.244	0.1796	N
GO_ION_TRANSPORT	0.0309	0.0337	0.17971	N
GO_RETINAL_GANGLION_CELL_AXON_GUIDANCE	0.257	0.28	0.17971	N
GO_CORTICAL_CYTOSKELETON	0.119	0.13	0.17977	N
GO_REGULATION_OF_STEROID_HORMONE_SECRETION	0.221	0.241	0.17992	N
GO_ATP_DEPENDENT_DNA_HELICASE_ACTIVITY	0.149	0.162	0.17996	N
GO_LEUKOCYTE_HOMEOSTASIS	0.13	0.142	0.18008	N
REACTOME_ROLE_OF_SECOND_MESSENGERS_IN_NETRIN1_SIGNALING	0.379	0.414	0.18012	N
GO_EXTRINSIC_COMPONENT_OF_MEMBRANE	0.066	0.0722	0.18016	N
GO_MRNA_METABOLIC_PROCESS	0.0405	0.0443	0.18041	N
GO_REGULATION_OF_TELOMERE_MAINTENANCE_VIA_TELOMERE_LENGTHENING	0.136	0.148	0.18049	N
GO_PHOSPHOLIPASE_BINDING	0.251	0.275	0.18056	N
GO_CYTOPLASMIC_DYNEIN_COMPLEX	0.275	0.301	0.18072	N
GO_REGULATION_OF_ORGANELLE_ASSEMBLY	0.0859	0.0941	0.18078	N
PID_P53_REGULATION_PATHWAY	0.129	0.142	0.18098	N
GO_REGULATION_OF_RESPIRATORY_GASEOUS_EXCHANGE	0.216	0.238	0.18139	N
GO_NEURONAL_POSTSYNAPTIC_DENSITY	0.142	0.157	0.18185	N
GO_NEURONAL_STEM_CELL_DIVISION	0.276	0.303	0.18186	N
REACTOME_MEIOTIC_RECOMBINATION	0.155	0.17	0.1819	N
GO_REGULATION_OF_SECONDARY_METABOLIC_PROCESS	0.352	0.388	0.18198	N
BIOCARTA_EIF4_PATHWAY	0.187	0.206	0.18199	N
GO_PARANODE_REGION_OF_AXON	0.312	0.344	0.18202	N
BIOCARTA_PARKIN_PATHWAY	0.294	0.324	0.18214	N
GO_CENTROSOME_LOCALIZATION	0.235	0.259	0.18224	N
REACTOME_SMOOTH_MUSCLE_CONTRACTION	0.197	0.217	0.18245	N
GO_POLY_A_SPECIFIC_RIBONUCLEASE_ACTIVITY	0.285	0.315	0.18269	N
GO_AORTA_DEVELOPMENT	0.164	0.181	0.18283	N
GO_REGULATION_OF_MONOCYTE_DIFFERENTIATION	0.259	0.286	0.1829	N
GO_PHOSPHATIDYLINOSITOL_3_4_5_TRISPHOSPHATE_BINDING	0.188	0.208	0.18299	N
GO_POSITIVE_REGULATION_OF_PROTEIN_LOCALIZATION_TO_CELL_PERIPHERY	0.16	0.177	0.18327	N
GO_GLIAL_CELL_PROJECTION	0.265	0.294	0.18327	N
GO_DNA_POLYMERASE_ACTIVITY	0.19	0.211	0.18338	N
REACTOME_BMAL1_CLOCK_NPAS2_ACTIVATES_CIRCADIAN_EXPRESSION	0.175	0.194	0.18369	N
GO_AORTA_MORPHOGENESIS	0.218	0.242	0.18372	N
GO_HETEROTRIMERIC_G_PROTEIN_COMPLEX	0.18	0.199	0.18372	N
GO_VACUOLE_FUSION	0.183	0.203	0.18378	N
GO_TUBE_MORPHOGENESIS	0.0578	0.0642	0.18399	N
GO_PROTEIN_KINASE_C_ACTIVITY	0.243	0.27	0.18401	N
REACTOME_ACTIVATION_OF_THE_PRE_REPLICATIVE_COMPLEX	0.176	0.196	0.18461	N
GO_LIPOPROTEIN_PARTICLE_RECEPTOR_ACTIVITY	0.248	0.276	0.18479	N
GO_CELLULAR_ANION_HOMEOSTASIS	0.285	0.318	0.18481	N
GO_MUSCLE_CELL_DEVELOPMENT	0.0828	0.0923	0.18484	N
SIG_IL4RECEPTOR_IN_B_LYPHOCYTES	0.18	0.2	0.18484	N
GO_POSITIVE_REGULATION_OF_CAMP_MEDIATED_SIGNALING	0.27	0.301	0.18511	N
GO_POSITIVE_REGULATION_OF_MITOCHONDRIAL_OUTER_MEMBRANE_PERMEABILIZATION_INVOLVED_IN_APOPTOTIC_SIGNALING_PATHWAY	0.159	0.178	0.18529	N
GO_PROTEIN_PALMITOYLATION	0.211	0.236	0.18534	N
GO_RIBONUCLEOSIDE_TRIPHOSPHATE_BIOSYNTHETIC_PROCESS	0.137	0.153	0.18535	N
GO_REGULATION_OF_EXECUTION_PHASE_OF_APOPTOSIS	0.203	0.227	0.18555	N
ST_TYPE_I_INTERFERON_PATHWAY	0.34	0.38	0.18568	N
GO_PRONUCLEUS	0.265	0.297	0.18579	N
GO_MEMBRANE_REPOLARIZATION	0.275	0.308	0.18586	N
GO_POLE_PLASM	0.23	0.257	0.1859	N
GO_VESICLE_MEDIATED_TRANSPORT_BETWEEN_ENDOSOMAL_COMPARTMENTS	0.209	0.234	0.18606	N
KEGG_CIRCADIAN_RHYTHM_MAMMAL	0.247	0.277	0.1862	N
GO_TRANSLATION_REPRESSOR_ACTIVITY	0.226	0.254	0.18627	N
GO_PROTEIN_CARBOXYLATION	0.229	0.256	0.1864	N
GO_CLATHRIN_VESICLE_COAT	0.194	0.217	0.18646	N
GO_CELLULAR_COMPONENT_DISASSEMBLY_INVOLVED_IN_EXECUTION_PHASE_OF_APOPTOSIS	0.149	0.167	0.18668	N
GO_NEPHRON_TUBULE_FORMATION	0.252	0.283	0.18677	N
GO_PHOSPHATIDYLINOSITOL_DEPHOSPHORYLATION	0.201	0.226	0.18682	N
GO_MESENCHYMAL_CELL_DIFFERENTIATION	0.0884	0.0994	0.18696	N
REACTOME_CHOLESTEROL_BIOSYNTHESIS	0.219	0.246	0.18697	N
GO_ANTERIOR_POSTERIOR_PATTERN_SPECIFICATION	0.0784	0.0882	0.187	N
GO_CERAMIDE_METABOLIC_PROCESS	0.127	0.143	0.18704	N
REACTOME_CIRCADIAN_CLOCK	0.134	0.151	0.18712	N
GO_POSITIVE_REGULATION_OF_MRNA_SPLICING_VIA_SPLICEOSOME	0.227	0.256	0.18713	N
BIOCARTA_ERK_PATHWAY	0.188	0.212	0.18746	N
GO_SPINAL_CORD_ASSOCIATION_NEURON_DIFFERENTIATION	0.267	0.301	0.18748	N
GO_ADP_BINDING	0.179	0.202	0.18751	N
GO_UBIQUITIN_LIGASE_COMPLEX	0.0595	0.0671	0.18757	N
ST_PHOSPHOINOSITIDE_3_KINASE_PATHWAY	0.157	0.177	0.18761	N
PID_NFAT_3PATHWAY	0.136	0.154	0.1879	N
GO_ORGANELLAR_SMALL_RIBOSOMAL_SUBUNIT	0.185	0.209	0.18799	N
GO_RECEPTOR_CATABOLIC_PROCESS	0.243	0.274	0.18805	N
GO_CYTOPLASMIC_MRNA_PROCESSING_BODY	0.122	0.138	0.18812	N
GO_MYELOID_CELL_DEVELOPMENT	0.157	0.178	0.18864	N
BIOCARTA_CD40_PATHWAY	0.265	0.3	0.18873	N
GO_T_CELL_HOMEOSTASIS	0.157	0.178	0.18884	N
GO_REGULATION_OF_ENDOTHELIAL_CELL_CHEMOTAXIS	0.247	0.281	0.18913	N
GO_RESPONSE_TO_AMMONIUM_ION	0.145	0.164	0.18924	N
REACTOME_PI3K_EVENTS_IN_ERBB4_SIGNALING	0.169	0.192	0.18926	N
GO_RESPONSE_TO_DSRNA	0.133	0.151	0.18931	N
GO_CUL4_RING_E3_UBIQUITIN_LIGASE_COMPLEX	0.17	0.194	0.18935	N
GO_VASCULAR_ENDOTHELIAL_GROWTH_FACTOR_SIGNALING_PATHWAY	0.278	0.316	0.18939	N
REACTOME_SIGNALLING_TO_P38_VIA_RIT_AND_RIN	0.25	0.284	0.18939	N
GO_REGULATION_OF_TRANSLATIONAL_FIDELITY	0.3	0.341	0.18947	N
GO_MANNOSIDASE_ACTIVITY	0.218	0.248	0.18952	N
GO_U12_TYPE_SPLICEOSOMAL_COMPLEX	0.192	0.218	0.18953	N
GO_METALLO_SULFUR_CLUSTER_ASSEMBLY	0.236	0.268	0.18959	N
GO_REGULATION_OF_RNA_SPLICING	0.0963	0.11	0.18967	N
GO_REGULATION_OF_PHOSPHOLIPASE_ACTIVITY	0.123	0.14	0.18969	N
GO_CALCIUM_ION_REGULATED_EXOCYTOSIS	0.113	0.129	0.1898	N
GO_CELL_CYCLE	0.0276	0.0314	0.18987	N
REACTOME_CIRCADIAN_REPRESSION_OF_EXPRESSION_BY_REV_ERBA	0.217	0.247	0.19	N
ST_INTEGRIN_SIGNALING_PATHWAY	0.102	0.116	0.19017	N
BIOCARTA_CBL_PATHWAY	0.271	0.309	0.19026	N
GO_ATPASE_REGULATOR_ACTIVITY	0.163	0.186	0.19031	N
GO_POSITIVE_REGULATION_OF_EPIDERMAL_GROWTH_FACTOR_ACTIVATED_RECEPTOR_ACTIVITY	0.246	0.28	0.19036	N
GO_EAR_MORPHOGENESIS	0.0936	0.107	0.19043	N
GO_REGULATION_OF_POTASSIUM_ION_TRANSMEMBRANE_TRANSPORT	0.128	0.146	0.1905	N
GO_NUCLEAR_TRANSCRIBED_MRNA_POLY_A_TAIL_SHORTENING	0.178	0.203	0.1906	N
GO_IMPORT_INTO_CELL	0.172	0.197	0.19061	N
GO_RESPONSE_TO_CORTICOSTERONE	0.17	0.195	0.19131	N
GO_NEGATIVE_REGULATION_OF_CYCLIC_NUCLEOTIDE_METABOLIC_PROCESS	0.14	0.16	0.19139	N
GO_POTASSIUM_ION_IMPORT	0.195	0.223	0.19139	N
GO_INTERCELLULAR_BRIDGE	0.127	0.146	0.19148	N
GO_POSITIVE_REGULATION_OF_NITRIC_OXIDE_SYNTHASE_BIOSYNTHETIC_PROCESS	0.252	0.289	0.19188	N
PID_P38_GAMMA_DELTA_PATHWAY	0.285	0.327	0.19188	N
GO_STAGA_COMPLEX	0.269	0.309	0.19209	N
REACTOME_REGULATION_OF_RHEB_GTPASE_ACTIVITY_BY_AMPK	0.276	0.317	0.19225	N
GO_NEGATIVE_REGULATION_OF_LYMPHOCYTE_APOPTOTIC_PROCESS	0.18	0.207	0.19257	N
KEGG_NITROGEN_METABOLISM	0.206	0.238	0.19293	N
BIOCARTA_HER2_PATHWAY	0.198	0.229	0.1932	N
GO_POSITIVE_REGULATION_OF_WNT_SIGNALING_PATHWAY	0.0825	0.0953	0.19339	N
GO_RNA_DIRECTED_DNA_POLYMERASE_ACTIVITY	0.372	0.43	0.19341	N
GO_REGULATION_OF_AMYLOID_PRECURSOR_PROTEIN_CATABOLIC_PROCESS	0.275	0.318	0.19357	N
REACTOME_PTM_GAMMA_CARBOXYLATION_HYPUSINE_FORMATION_AND_ARYLSULFATASE_ACTIVATION	0.166	0.192	0.19366	N
GO_HINDLIMB_MORPHOGENESIS	0.171	0.198	0.19388	N
GO_TRANS_GOLGI_NETWORK_TRANSPORT_VESICLE	0.167	0.193	0.19424	N
GO_REGULATION_OF_MULTICELLULAR_ORGANISMAL_METABOLIC_PROCESS	0.152	0.176	0.19429	N
GO_POSITIVE_REGULATION_OF_FIBROBLAST_MIGRATION	0.268	0.311	0.19446	N
GO_PEPTIDYL_TYROSINE_MODIFICATION	0.0723	0.0841	0.19477	N
GO_CENTROSOME	0.0434	0.0504	0.19478	N
PID_AURORA_B_PATHWAY	0.143	0.166	0.19491	N
KEGG_OOCYTE_MEIOSIS	0.0913	0.106	0.195	N
GO_REGULATION_OF_RNA_POLYMERASE_II_TRANSCRIPTIONAL_PREINITIATION_COMPLEX_ASSEMBLY	0.237	0.276	0.19502	N
GO_POSITIVE_REGULATION_OF_METANEPHROS_DEVELOPMENT	0.297	0.345	0.19513	N
REACTOME_MITOTIC_G2_G2_M_PHASES	0.108	0.125	0.19524	N
GO_TRANSCRIPTIONAL_ACTIVATOR_ACTIVITY_RNA_POLYMERASE_II_TRANSCRIPTION_REGULATORY_REGION_SEQUENCE_SPECIFIC_BINDING	0.0554	0.0646	0.19537	N
GO_REGULATION_OF_INSULIN_LIKE_GROWTH_FACTOR_RECEPTOR_SIGNALING_PATHWAY	0.194	0.226	0.19541	N
REACTOME_PEPTIDE_HORMONE_BIOSYNTHESIS	0.264	0.308	0.19546	N
GO_MAINTENANCE_OF_CELL_NUMBER	0.0825	0.0962	0.19549	N
GO_NEURAL_TUBE_FORMATION	0.0997	0.116	0.1956	N
GO_HOMOPHILIC_CELL_ADHESION_VIA_PLASMA_MEMBRANE_ADHESION_MOLECULES	0.102	0.119	0.19565	N
GO_NEGATIVE_REGULATION_OF_DNA_METABOLIC_PROCESS	0.0858	0.1	0.19576	N
GO_REGULATION_OF_EXTRINSIC_APOPTOTIC_SIGNALING_PATHWAY_IN_ABSENCE_OF_LIGAND	0.139	0.162	0.19577	N
REACTOME_PLATELET_HOMEOSTASIS	0.112	0.131	0.1962	N
GO_VENOUS_BLOOD_VESSEL_DEVELOPMENT	0.261	0.306	0.19652	N
GO_GENE_SILENCING	0.0723	0.0847	0.19657	N
GO_B_CELL_HOMEOSTASIS	0.205	0.24	0.19667	N
GO_ORGANELLE_LOCALIZATION	0.0477	0.0559	0.19678	N
GO_GLYCINE_BINDING	0.277	0.325	0.19683	N
GO_POSITIVE_REGULATION_OF_ACTION_POTENTIAL	0.316	0.371	0.19688	N
GO_PROTEASOME_BINDING	0.23	0.27	0.19708	N
GO_HISTONE_METHYLATION	0.11	0.129	0.19714	N
GO_MONOVALENT_INORGANIC_CATION_TRANSPORT	0.0484	0.0569	0.19745	N
GO_PROTEOGLYCAN_METABOLIC_PROCESS	0.111	0.131	0.19747	N
GO_CD40_RECEPTOR_COMPLEX	0.25	0.294	0.19748	N
GO_POSITIVE_REGULATION_OF_EPITHELIAL_TO_MESENCHYMAL_TRANSITION	0.159	0.187	0.19753	N
GO_NEGATIVE_REGULATION_OF_CELL_GROWTH	0.0689	0.0812	0.19799	N
REACTOME_POST_TRANSLATIONAL_MODIFICATION_SYNTHESIS_OF_GPI_ANCHORED_PROTEINS	0.182	0.215	0.198	N
GO_CEREBRAL_CORTEX_DEVELOPMENT	0.0975	0.115	0.19801	N
GO_NEURONAL_STEM_CELL_POPULATION_MAINTENANCE	0.224	0.264	0.19803	N
GO_TRANSCRIPTIONAL_ACTIVATOR_ACTIVITY_RNA_POLYMERASE_II_DISTAL_ENHANCER_SEQUENCE_SPECIFIC_BINDING	0.198	0.233	0.19827	N
REACTOME_RNA_POL_I_RNA_POL_III_AND_MITOCHONDRIAL_TRANSCRIPTION	0.0991	0.117	0.19841	N
GO_TRANSCRIPTIONAL_REPRESSOR_ACTIVITY_RNA_POLYMERASE_II_ACTIVATING_TRANSCRIPTION_FACTOR_BINDING	0.131	0.154	0.19866	N
REACTOME_SYNTHESIS_AND_INTERCONVERSION_OF_NUCLEOTIDE_DI_AND_TRIPHOSPHATES	0.215	0.254	0.19875	N
GO_GUANYL_NUCLEOTIDE_BINDING	0.0488	0.0577	0.19882	N
GO_LACTATION	0.167	0.198	0.19891	N
GO_DNA_DIRECTED_RNA_POLYMERASE_II_HOLOENZYME	0.0923	0.109	0.19926	N
GO_ENERGY_HOMEOSTASIS	0.276	0.328	0.19947	N
PID_S1P_S1P2_PATHWAY	0.19	0.225	0.19948	N
GO_DIACYLGLYCEROL_BINDING	0.321	0.382	0.20051	N
GO_MELANIN_METABOLIC_PROCESS	0.308	0.366	0.20054	N
GO_RESPONSE_TO_DRUG	0.0459	0.0547	0.20067	N
REACTOME_VEGF_LIGAND_RECEPTOR_INTERACTIONS	0.36	0.43	0.20131	N
GO_PURINE_NUCLEOSIDE_BIOSYNTHETIC_PROCESS	0.0967	0.116	0.20144	N
GO_EXTRACELLULAR_MATRIX_ASSEMBLY	0.232	0.278	0.20171	N
GO_MEIOTIC_CHROMOSOME_SEPARATION	0.26	0.312	0.20182	N
GO_MEMBRANE_LIPID_METABOLIC_PROCESS	0.0732	0.0877	0.2019	N
GO_RNA_POLYMERASE_II_TRANSCRIPTION_COFACTOR_ACTIVITY	0.0931	0.112	0.20196	N
GO_REGULATION_OF_GOLGI_ORGANIZATION	0.318	0.381	0.202	N
GO_ENDOCARDIAL_CUSHION_FORMATION	0.239	0.286	0.20231	N
GO_EMBRYONIC_HEART_TUBE_MORPHOGENESIS	0.122	0.146	0.20239	N
ST_P38_MAPK_PATHWAY	0.142	0.17	0.20257	N
GO_APOPTOTIC_CELL_CLEARANCE	0.179	0.215	0.20262	N
PID_HDAC_CLASSII_PATHWAY	0.155	0.186	0.20265	N
REACTOME_SIGNALING_BY_PDGF	0.0873	0.105	0.2028	N
BIOCARTA_EGF_PATHWAY	0.166	0.2	0.20288	N
PID_WNT_CANONICAL_PATHWAY	0.176	0.211	0.20297	N
REACTOME_CA_DEPENDENT_EVENTS	0.178	0.214	0.20306	N
GO_GLYCOSYL_COMPOUND_BIOSYNTHETIC_PROCESS	0.0817	0.0983	0.20315	N
BIOCARTA_AHSP_PATHWAY	0.215	0.258	0.20317	N
GO_POSITIVE_REGULATION_OF_NUCLEOCYTOPLASMIC_TRANSPORT	0.0819	0.0986	0.2032	N
GO_SISTER_CHROMATID_COHESION	0.0896	0.108	0.20322	N
GO_UDP_GALACTOSYLTRANSFERASE_ACTIVITY	0.204	0.245	0.20347	N
GO_GAMETE_GENERATION	0.0394	0.0476	0.20358	N
GO_SOMATIC_STEM_CELL_DIVISION	0.203	0.245	0.20363	N
GO_RESPONSE_TO_OXYGEN_RADICAL	0.222	0.268	0.20381	N
GO_POSITIVE_REGULATION_OF_KIDNEY_DEVELOPMENT	0.159	0.192	0.20386	N
GO_DEVELOPMENTAL_PIGMENTATION	0.16	0.194	0.20414	N
GO_RECEPTOR_BINDING	0.026	0.0314	0.20424	N
GO_NEGATIVE_REGULATION_OF_DNA_RECOMBINATION	0.232	0.281	0.20443	N
GO_RNA_POLYMERASE_II_CARBOXY_TERMINAL_DOMAIN_KINASE_ACTIVITY	0.193	0.234	0.2045	N
GO_MODIFICATION_BY_SYMBIONT_OF_HOST_MORPHOLOGY_OR_PHYSIOLOGY	0.13	0.158	0.20489	N
GO_WNT_ACTIVATED_RECEPTOR_ACTIVITY	0.192	0.234	0.20517	N
GO_PROTEIN_MANNOSYLATION	0.201	0.244	0.20521	N
GO_ORGAN_INDUCTION	0.232	0.283	0.2054	N
REACTOME_GLUCAGON_TYPE_LIGAND_RECEPTORS	0.146	0.177	0.20553	N
REACTOME_SIGNALING_BY_ERBB4	0.0949	0.115	0.20565	N
GO_RIBONUCLEOPROTEIN_COMPLEX_BINDING	0.0951	0.116	0.20589	N
GO_GLANDULAR_EPITHELIAL_CELL_DIFFERENTIATION	0.162	0.198	0.20591	N
GO_EXECUTION_PHASE_OF_APOPTOSIS	0.119	0.146	0.20604	N
GO_SPROUTING_ANGIOGENESIS	0.15	0.183	0.20609	N
GO_PEPTIDYL_ASPARAGINE_MODIFICATION	0.148	0.18	0.20609	N
GO_RESPONSE_TO_VIRUS	0.0616	0.0751	0.20629	N
GO_MICROTUBULE_PLUS_END	0.2	0.244	0.20662	N
GO_POSITIVE_REGULATION_OF_TRANSCRIPTION_FROM_RNA_POLYMERASE_II_PROMOTER_INVOLVED_IN_CELLULAR_RESPONSE_TO_CHEMICAL_STIMULUS	0.177	0.217	0.20696	N
REACTOME_RNA_POL_II_TRANSCRIPTION_PRE_INITIATION_AND_PROMOTER_OPENING	0.137	0.168	0.20697	N
REACTOME_ACTIVATION_OF_NMDA_RECEPTOR_UPON_GLUTAMATE_BINDING_AND_POSTSYNAPTIC_EVENTS	0.164	0.201	0.20735	N
GO_CARBOXYPEPTIDASE_ACTIVITY	0.157	0.193	0.20774	N
GO_NEGATIVE_REGULATION_OF_EPITHELIAL_CELL_PROLIFERATION	0.0839	0.103	0.20782	N
GO_ACTIN_MEDIATED_CELL_CONTRACTION	0.107	0.131	0.20802	N
GO_POSITIVE_REGULATION_OF_TRANSMEMBRANE_RECEPTOR_PROTEIN_SERINE_THREONINE_KINASE_SIGNALING_PATHWAY	0.0905	0.111	0.20824	N
GO_REGULATION_OF_NEURAL_PRECURSOR_CELL_PROLIFERATION	0.106	0.131	0.20824	N
PID_ERBB1_INTERNALIZATION_PATHWAY	0.132	0.163	0.20847	N
PID_IL2_1PATHWAY	0.124	0.153	0.20862	N
GO_POSITIVE_REGULATION_OF_CATION_TRANSMEMBRANE_TRANSPORT	0.0969	0.119	0.2087	N
GO_PARASYMPATHETIC_NERVOUS_SYSTEM_DEVELOPMENT	0.225	0.278	0.2088	N
GO_MATING_BEHAVIOR	0.195	0.24	0.20922	N
GO_CONTRACTILE_FIBER	0.063	0.0779	0.20934	N
GO_SYNAPTIC_VESICLE_CYTOSKELETAL_TRANSPORT	0.224	0.278	0.20943	N
PID_GMCSF_PATHWAY	0.156	0.193	0.20943	N
GO_PROTEIN_KINASE_C_SIGNALING	0.233	0.289	0.20966	N
KEGG_FC_EPSILON_RI_SIGNALING_PATHWAY	0.0948	0.118	0.20992	N
GO_CYTOSOLIC_PART	0.0621	0.0771	0.21031	N
GO_G_PROTEIN_COUPLED_AMINE_RECEPTOR_ACTIVITY	0.139	0.173	0.21047	N
GO_AXON_ENSHEATHMENT_IN_CENTRAL_NERVOUS_SYSTEM	0.276	0.343	0.21048	N
BIOCARTA_VIP_PATHWAY	0.191	0.238	0.21053	N
GO_SOMATIC_DIVERSIFICATION_OF_IMMUNOGLOBULINS	0.188	0.234	0.2106	N
GO_DNA_TEMPLATED_TRANSCRIPTION_INITIATION	0.0642	0.0799	0.21093	N
GO_POSITIVE_REGULATION_OF_SEQUENCE_SPECIFIC_DNA_BINDING_TRANSCRIPTION_FACTOR_ACTIVITY	0.0581	0.0723	0.21094	N
GO_MORPHOGENESIS_OF_AN_ENDOTHELIUM	0.25	0.312	0.21113	N
GO_REGULATION_OF_CAMP_MEDIATED_SIGNALING	0.191	0.238	0.21123	N
GO_PROTEIN_TYROSINE_KINASE_ACTIVITY	0.0692	0.0864	0.21134	N
GO_VACUOLAR_TRANSPORT	0.0581	0.0725	0.21158	N
GO_RNA_STABILIZATION	0.151	0.189	0.2117	N
GO_SERINE_FAMILY_AMINO_ACID_METABOLIC_PROCESS	0.125	0.156	0.21183	N
GO_INTERCALATED_DISC	0.122	0.153	0.21202	N
GO_POSITIVE_REGULATION_OF_TOR_SIGNALING	0.172	0.216	0.21205	N
GO_ADRENAL_GLAND_DEVELOPMENT	0.168	0.21	0.21213	N
GO_NEGATIVE_REGULATION_OF_SPROUTING_ANGIOGENESIS	0.249	0.312	0.21251	N
GO_REGULATION_OF_NEURON_MIGRATION	0.186	0.233	0.21264	N
GO_REGULATION_OF_PROTEIN_DEACETYLATION	0.149	0.187	0.21266	N
KEGG_T_CELL_RECEPTOR_SIGNALING_PATHWAY	0.0831	0.104	0.2127	N
GO_CARBOXY_LYASE_ACTIVITY	0.153	0.192	0.21297	N
GO_REGULATION_OF_POSITIVE_CHEMOTAXIS	0.189	0.237	0.21298	N
GO_INTRAMOLECULAR_TRANSFERASE_ACTIVITY	0.169	0.213	0.21322	N
REACTOME_ASSOCIATION_OF_TRIC_CCT_WITH_TARGET_PROTEINS_DURING_BIOSYNTHESIS	0.178	0.224	0.21363	N
GO_POSITIVE_REGULATION_OF_NF_KAPPAB_TRANSCRIPTION_FACTOR_ACTIVITY	0.074	0.0933	0.21386	N
GO_POSITIVE_REGULATION_OF_SMAD_PROTEIN_IMPORT_INTO_NUCLEUS	0.254	0.32	0.21394	N
GO_REGULATION_OF_CYTOPLASMIC_TRANSPORT	0.0402	0.0507	0.21419	N
GO_POSITIVE_REGULATION_OF_OSTEOBLAST_PROLIFERATION	0.254	0.32	0.21421	N
GO_NEUTRAL_LIPID_BIOSYNTHETIC_PROCESS	0.169	0.213	0.21434	N
GO_REGULATION_OF_FAT_CELL_DIFFERENTIATION	0.087	0.11	0.21458	N
GO_ORGANONITROGEN_COMPOUND_BIOSYNTHETIC_PROCESS	0.028	0.0355	0.2146	N
GO_VESICLE_LUMEN	0.0839	0.106	0.21504	N
GO_REGULATION_OF_ESTABLISHMENT_OF_PROTEIN_LOCALIZATION_TO_CHROMOSOME	0.271	0.344	0.21512	N
GO_ESTABLISHMENT_OF_ENDOTHELIAL_BARRIER	0.17	0.216	0.21521	N
GO_NEURAL_NUCLEUS_DEVELOPMENT	0.115	0.146	0.21524	N
GO_INOSITOL_PHOSPHATE_METABOLIC_PROCESS	0.113	0.143	0.21526	N
GO_NADP_BINDING	0.159	0.202	0.21537	N
GO_GLYCOLIPID_BIOSYNTHETIC_PROCESS	0.111	0.142	0.21547	N
REACTOME_DCC_MEDIATED_ATTRACTIVE_SIGNALING	0.257	0.327	0.21547	N
GO_MESENCHYME_MORPHOGENESIS	0.143	0.181	0.21562	N
GO_LOW_DENSITY_LIPOPROTEIN_PARTICLE_BINDING	0.247	0.314	0.21564	N
GO_POSITIVE_REGULATION_OF_GLUCOSE_IMPORT_IN_RESPONSE_TO_INSULIN_STIMULUS	0.216	0.274	0.21578	N
GO_REGULATION_OF_MRNA_CATABOLIC_PROCESS	0.151	0.192	0.21579	N
GO_DNA_ALKYLATION	0.131	0.166	0.21583	N
GO_GLUCOCORTICOID_RECEPTOR_BINDING	0.218	0.277	0.21584	N
REACTOME_MITOTIC_M_M_G1_PHASES	0.0672	0.0855	0.21599	N
REACTOME_FORMATION_OF_ATP_BY_CHEMIOSMOTIC_COUPLING	0.217	0.276	0.21602	N
GO_BETA_AMYLOID_METABOLIC_PROCESS	0.231	0.295	0.21609	N
GO_RESPONSE_TO_MAGNESIUM_ION	0.195	0.248	0.21614	N
GO_HYDROGEN_ION_TRANSMEMBRANE_TRANSPORT	0.0834	0.106	0.21631	N
GO_DENSE_CORE_GRANULE	0.235	0.299	0.21646	N
GO_AMINE_BIOSYNTHETIC_PROCESS	0.183	0.234	0.21661	N
BIOCARTA_CFTR_PATHWAY	0.263	0.335	0.21678	N
GO_PLATELET_DENSE_GRANULE	0.193	0.247	0.21679	N
GO_NITRIC_OXIDE_MEDIATED_SIGNAL_TRANSDUCTION	0.209	0.267	0.21691	N
BIOCARTA_TALL1_PATHWAY	0.208	0.266	0.21692	N
GO_POSITIVE_REGULATION_OF_GLIOGENESIS	0.141	0.181	0.21698	N
REACTOME_IMMUNE_SYSTEM	0.0306	0.0392	0.21699	N
REACTOME_BASIGIN_INTERACTIONS	0.156	0.199	0.217	N
GO_REGULATION_OF_CIRCADIAN_SLEEP_WAKE_CYCLE	0.157	0.201	0.21716	N
GO_NEGATIVE_REGULATION_OF_CELL_JUNCTION_ASSEMBLY	0.202	0.259	0.21747	N
GO_PROTEIN_ACETYLATION	0.0804	0.103	0.2176	N
GO_C2H2_ZINC_FINGER_DOMAIN_BINDING	0.235	0.301	0.21762	N
GO_NEGATIVE_REGULATION_OF_HOMEOSTATIC_PROCESS	0.0738	0.0946	0.21769	N
GO_POST_EMBRYONIC_DEVELOPMENT	0.0947	0.121	0.21772	N
PID_SMAD2_3NUCLEAR_PATHWAY	0.0975	0.125	0.21775	N
REACTOME_NOREPINEPHRINE_NEUROTRANSMITTER_RELEASE_CYCLE	0.256	0.328	0.21779	N
GO_POSITIVE_REGULATION_OF_NITRIC_OXIDE_SYNTHASE_ACTIVITY	0.201	0.258	0.21788	N
REACTOME_PKB_MEDIATED_EVENTS	0.158	0.203	0.21788	N
GO_PLATELET_DERIVED_GROWTH_FACTOR_RECEPTOR_SIGNALING_PATHWAY	0.149	0.191	0.21798	N
GO_REGULATION_OF_ISOTYPE_SWITCHING	0.153	0.196	0.21799	N
HALLMARK_COMPLEMENT	0.0619	0.0796	0.21813	N
GO_RESPONSE_TO_CARBOHYDRATE	0.0645	0.0829	0.21817	N
PID_SHP2_PATHWAY	0.117	0.151	0.21822	N
GO_ADENYLYLTRANSFERASE_ACTIVITY	0.183	0.235	0.2185	N
GO_NUCLEAR_IMPORT	0.0737	0.0948	0.21854	N
GO_REGULATION_OF_HISTONE_METHYLATION	0.124	0.16	0.21867	N
GO_DISULFIDE_OXIDOREDUCTASE_ACTIVITY	0.155	0.2	0.21876	N
GO_VESICLE_COATING	0.0968	0.125	0.21877	N
REACTOME_SIGNAL_AMPLIFICATION	0.14	0.18	0.21883	N
REACTOME_SIGNALING_BY_CONSTITUTIVELY_ACTIVE_EGFR	0.183	0.237	0.21917	N
GO_MUCOPOLYSACCHARIDE_METABOLIC_PROCESS	0.0887	0.114	0.21927	N
GO_ENDOTHELIAL_CELL_MIGRATION	0.128	0.165	0.21928	N
GO_POSITIVE_REGULATION_OF_KINASE_ACTIVITY	0.0391	0.0506	0.21955	N
GO_POSITIVE_REGULATION_OF_DNA_RECOMBINATION	0.18	0.233	0.21964	N
PID_VEGF_VEGFR_PATHWAY	0.326	0.422	0.21977	N
GO_SNRNA_PROCESSING	0.143	0.184	0.2198	N
GO_DEVELOPMENTAL_PROGRAMMED_CELL_DEATH	0.168	0.218	0.21985	N
REACTOME_TGF_BETA_RECEPTOR_SIGNALING_ACTIVATES_SMADS	0.161	0.209	0.21985	N
GO_NEGATIVE_REGULATION_OF_OLIGODENDROCYTE_DIFFERENTIATION	0.258	0.333	0.21992	N
GO_POSITIVE_REGULATION_OF_BIOMINERAL_TISSUE_DEVELOPMENT	0.144	0.187	0.21997	N
GO_MRNA_PROCESSING	0.0402	0.0521	0.21998	N
GO_CELLULAR_RESPONSE_TO_REACTIVE_NITROGEN_SPECIES	0.216	0.28	0.22002	N
GO_CELLULAR_RESPONSE_TO_GLUCAGON_STIMULUS	0.13	0.169	0.22007	N
GO_NEGATIVE_REGULATION_OF_BLOOD_PRESSURE	0.129	0.167	0.22012	N
GO_SAGA_TYPE_COMPLEX	0.176	0.228	0.22016	N
GO_IMMUNOGLOBULIN_PRODUCTION_INVOLVED_IN_IMMUNOGLOBULIN_MEDIATED_IMMUNE_RESPONSE	0.188	0.244	0.22022	N
GO_REGULATION_OF_PROTEIN_KINASE_C_SIGNALING	0.256	0.332	0.22026	N
GO_AGING	0.0523	0.0678	0.22028	N
GO_NEUROMUSCULAR_PROCESS_CONTROLLING_BALANCE	0.125	0.162	0.22029	N
GO_RAN_GTPASE_BINDING	0.13	0.168	0.22031	N
GO_PROTON_TRANSPORTING_ATP_SYNTHASE_ACTIVITY_ROTATIONAL_MECHANISM	0.26	0.337	0.22033	N
GO_POSITIVE_REGULATION_OF_PEPTIDE_SECRETION	0.0894	0.116	0.22035	N
GO_EPITHELIAL_TO_MESENCHYMAL_TRANSITION_INVOLVED_IN_ENDOCARDIAL_CUSHION_FORMATION	0.253	0.328	0.2204	N
GO_REGULATION_OF_CIRCADIAN_RHYTHM	0.0803	0.104	0.22054	N
GO_GLUCOSAMINE_CONTAINING_COMPOUND_METABOLIC_PROCESS	0.153	0.199	0.22067	N
GO_TRANSMEMBRANE_RECEPTOR_PROTEIN_TYROSINE_KINASE_SIGNALING_PATHWAY	0.0393	0.051	0.22072	N
BIOCARTA_CHREBP2_PATHWAY	0.122	0.159	0.22072	N
GO_RESPONSE_TO_UV	0.0714	0.0929	0.221	N
REACTOME_FATTY_ACID_TRIACYLGLYCEROL_AND_KETONE_BODY_METABOLISM	0.0629	0.0819	0.22115	N
GO_PROTEIN_N_TERMINUS_BINDING	0.0789	0.103	0.22124	N
GO_CELL_SEPARATION_AFTER_CYTOKINESIS	0.181	0.236	0.22186	N
REACTOME_NETRIN1_SIGNALING	0.149	0.195	0.22189	N
REACTOME_GLUTAMATE_NEUROTRANSMITTER_RELEASE_CYCLE	0.191	0.25	0.22196	N
GO_REGULATION_OF_PHOSPHOLIPID_METABOLIC_PROCESS	0.107	0.14	0.22204	N
GO_GALACTOSYLTRANSFERASE_ACTIVITY	0.174	0.228	0.22205	N
GO_NATURAL_KILLER_CELL_ACTIVATION_INVOLVED_IN_IMMUNE_RESPONSE	0.229	0.299	0.22209	N
GO_GLIAL_CELL_DIFFERENTIATION	0.0745	0.0975	0.22226	N
GO_MITOCHONDRIAL_RESPIRATORY_CHAIN_COMPLEX_ASSEMBLY	0.105	0.137	0.22239	N
GO_REGULATION_OF_RESPIRATORY_SYSTEM_PROCESS	0.226	0.295	0.22246	N
GO_POSITIVE_REGULATION_OF_T_CELL_APOPTOTIC_PROCESS	0.21	0.275	0.22253	N
GO_ESTABLISHMENT_OF_PROTEIN_LOCALIZATION_TO_MEMBRANE	0.0535	0.0701	0.22287	N
GO_POSITIVE_REGULATION_OF_REPRODUCTIVE_PROCESS	0.111	0.146	0.22306	N
GO_RESPONSE_TO_HEPATOCYTE_GROWTH_FACTOR	0.234	0.307	0.22326	N
REACTOME_MYOGENESIS	0.172	0.226	0.22337	N
GO_SEMAPHORIN_PLEXIN_SIGNALING_PATHWAY_INVOLVED_IN_NEURON_PROJECTION_GUIDANCE	0.276	0.364	0.22374	N
GO_WNT_SIGNALING_PATHWAY_CALCIUM_MODULATING_PATHWAY	0.143	0.189	0.22375	N
GO_AUTONOMIC_NERVOUS_SYSTEM_DEVELOPMENT	0.135	0.178	0.22414	N
GO_ANTIPORTER_ACTIVITY	0.102	0.134	0.22427	N
REACTOME_PECAM1_INTERACTIONS	0.276	0.364	0.22431	N
GO_BIOTIN_METABOLIC_PROCESS	0.258	0.341	0.22444	N
GO_ADRENERGIC_RECEPTOR_ACTIVITY	0.212	0.28	0.22445	N
REACTOME_PLATELET_CALCIUM_HOMEOSTASIS	0.225	0.297	0.22459	N
GO_FIBRIL	0.229	0.303	0.22478	N
GO_FOREBRAIN_NEURON_DEVELOPMENT	0.159	0.21	0.22493	N
GO_NEGATIVE_REGULATION_OF_CALCIUM_ION_TRANSMEMBRANE_TRANSPORT	0.153	0.202	0.22502	N
GO_CERAMIDE_BIOSYNTHETIC_PROCESS	0.141	0.187	0.22539	N
GO_GANGLION_DEVELOPMENT	0.253	0.335	0.22562	N
GO_TRANSCRIPTION_ELONGATION_FACTOR_COMPLEX	0.118	0.156	0.22562	N
GO_ZINC_ION_HOMEOSTASIS	0.171	0.228	0.22591	N
GO_HOPS_COMPLEX	0.175	0.233	0.22597	N
BIOCARTA_DC_PATHWAY	0.164	0.219	0.22602	N
REACTOME_PIP3_ACTIVATES_AKT_SIGNALING	0.161	0.214	0.22604	N
BIOCARTA_MET_PATHWAY	0.137	0.183	0.22635	N
GO_REGULATION_OF_NOREPINEPHRINE_SECRETION	0.177	0.236	0.22668	N
GO_ESTABLISHMENT_OR_MAINTENANCE_OF_EPITHELIAL_CELL_APICAL_BASAL_POLARITY	0.167	0.223	0.22674	N
GO_OXIDOREDUCTASE_ACTIVITY_ACTING_ON_A_HEME_GROUP_OF_DONORS	0.156	0.208	0.22675	N
GO_SITE_OF_DOUBLE_STRAND_BREAK	0.135	0.181	0.22696	N
GO_PROTEIN_MONOUBIQUITINATION	0.109	0.146	0.22736	N
GO_POSITIVE_REGULATION_OF_CHROMOSOME_SEGREGATION	0.163	0.218	0.22748	N
GO_NUCLEAR_EUCHROMATIN	0.171	0.229	0.22754	N
GO_T_CELL_ACTIVATION_INVOLVED_IN_IMMUNE_RESPONSE	0.121	0.162	0.22773	N
GO_PLATELET_ALPHA_GRANULE_MEMBRANE	0.219	0.294	0.22796	N
GO_REGULATION_OF_PROTEIN_LOCALIZATION	0.0277	0.0371	0.22814	N
GO_ALPHA_BETA_T_CELL_ACTIVATION	0.12	0.161	0.22818	N
GO_POSITIVE_REGULATION_OF_SMOOTH_MUSCLE_CONTRACTION	0.151	0.203	0.22822	N
GO_CELL_DIVISION	0.0367	0.0493	0.22828	N
PID_INSULIN_GLUCOSE_PATHWAY	0.137	0.184	0.22828	N
GO_NUCLEAR_MEMBRANE_PART	0.199	0.267	0.22829	N
GO_PROTEIN_DIMERIZATION_ACTIVITY	0.0259	0.0348	0.22851	N
GO_REGULATION_OF_CELLULAR_RESPONSE_TO_TRANSFORMING_GROWTH_FACTOR_BETA_STIMULUS	0.0812	0.109	0.22856	N
REACTOME_ADENYLATE_CYCLASE_ACTIVATING_PATHWAY	0.261	0.351	0.22859	N
GO_DNA_CONFORMATION_CHANGE	0.0557	0.0749	0.22867	N
GO_SPHINGOMYELIN_METABOLIC_PROCESS	0.241	0.325	0.22873	N
GO_METHYLTRANSFERASE_COMPLEX	0.0894	0.12	0.22913	N
GO_DISTAL_TUBULE_DEVELOPMENT	0.225	0.303	0.22932	N
GO_REGULATION_OF_LYASE_ACTIVITY	0.0903	0.122	0.22946	N
GO_NEUROPEPTIDE_HORMONE_ACTIVITY	0.16	0.216	0.2295	N
GO_REGULATION_OF_CELL_MORPHOGENESIS_INVOLVED_IN_DIFFERENTIATION	0.0473	0.0639	0.2297	N
GO_NEGATIVE_REGULATION_OF_VIRAL_PROCESS	0.0897	0.121	0.23015	N
GO_TOLL_LIKE_RECEPTOR_9_SIGNALING_PATHWAY	0.203	0.275	0.23058	N
REACTOME_IL_6_SIGNALING	0.255	0.346	0.23076	N
GO_REGULATION_OF_CGMP_METABOLIC_PROCESS	0.149	0.203	0.23078	N
GO_REGULATION_OF_POSTTRANSCRIPTIONAL_GENE_SILENCING	0.185	0.252	0.23081	N
REACTOME_P75_NTR_RECEPTOR_MEDIATED_SIGNALLING	0.0907	0.123	0.23088	N
HALLMARK_APOPTOSIS	0.0625	0.0851	0.23132	N
BIOCARTA_PDGF_PATHWAY	0.147	0.2	0.2318	N
GO_PERICENTRIC_HETEROCHROMATIN	0.22	0.301	0.23208	N
REACTOME_JNK_C_JUN_KINASES_PHOSPHORYLATION_AND_ACTIVATION_MEDIATED_BY_ACTIVATED_HUMAN_TAK1	0.207	0.283	0.23217	N
REACTOME_PURINE_RIBONUCLEOSIDE_MONOPHOSPHATE_BIOSYNTHESIS	0.205	0.28	0.23227	N
PID_PI3KCI_PATHWAY	0.112	0.154	0.23232	N
GO_METALLOEXOPEPTIDASE_ACTIVITY	0.115	0.157	0.23249	N
GO_REGULATION_OF_SKELETAL_MUSCLE_CONTRACTION	0.229	0.314	0.23256	N
GO_CENTROMERE_COMPLEX_ASSEMBLY	0.149	0.204	0.23265	N
GO_DIOL_METABOLIC_PROCESS	0.25	0.343	0.23273	N
GO_NEGATIVE_REGULATION_OF_RECEPTOR_MEDIATED_ENDOCYTOSIS	0.18	0.246	0.23273	N
GO_INNER_EAR_MORPHOGENESIS	0.0852	0.117	0.23277	N
GO_MYOTUBE_CELL_DEVELOPMENT	0.132	0.181	0.23296	N
GO_ESTABLISHMENT_OF_PROTEIN_LOCALIZATION_TO_ORGANELLE	0.0432	0.0592	0.23306	N
GO_REGULATION_OF_MUSCLE_SYSTEM_PROCESS	0.0582	0.0798	0.23307	N
GO_POSITIVE_REGULATION_OF_INTERLEUKIN_17_PRODUCTION	0.199	0.273	0.23309	N
GO_PSEUDOURIDINE_SYNTHESIS	0.184	0.253	0.23329	N
GO_HISTONE_DEUBIQUITINATION	0.197	0.271	0.23378	N
ST_JAK_STAT_PATHWAY	0.281	0.387	0.23385	N
GO_AMINO_SUGAR_METABOLIC_PROCESS	0.118	0.162	0.2339	N
GO_INTRACELLULAR_LIPID_TRANSPORT	0.193	0.267	0.23429	N
REACTOME_ERK_MAPK_TARGETS	0.171	0.236	0.23435	N
GO_TRANSCRIPTION_INITIATION_FROM_RNA_POLYMERASE_II_PROMOTER	0.0644	0.0889	0.23436	N
GO_VOLTAGE_GATED_CHLORIDE_CHANNEL_ACTIVITY	0.232	0.321	0.23454	N
GO_POSITIVE_REGULATION_OF_HISTONE_DEACETYLATION	0.17	0.235	0.23457	N
GO_REGULATION_OF_DOPAMINE_SECRETION	0.168	0.232	0.23462	N
GO_PROTEIN_TYROSINE_KINASE_ACTIVATOR_ACTIVITY	0.217	0.301	0.23481	N
GO_DORSAL_VENTRAL_AXIS_SPECIFICATION	0.174	0.241	0.23494	N
ST_T_CELL_SIGNAL_TRANSDUCTION	0.112	0.156	0.23518	N
GO_POSITIVE_REGULATION_OF_PHOSPHOLIPASE_ACTIVITY	0.111	0.153	0.23521	N
GO_TRANSPORTER_ACTIVITY	0.0243	0.0337	0.23525	N
REACTOME_AQUAPORIN_MEDIATED_TRANSPORT	0.111	0.154	0.23529	N
GO_OLIGOSACCHARIDE_LIPID_INTERMEDIATE_BIOSYNTHETIC_PROCESS	0.157	0.218	0.23536	N
GO_OXIDOREDUCTASE_ACTIVITY_ACTING_ON_A_SULFUR_GROUP_OF_DONORS	0.12	0.166	0.23536	N
GO_INTESTINAL_EPITHELIAL_CELL_DIFFERENTIATION	0.204	0.282	0.23541	N
GO_MEMBRANE_ASSEMBLY	0.188	0.261	0.23572	N
GO_REGULATION_OF_PROTEIN_STABILITY	0.0558	0.0775	0.23587	N
GO_MICROTUBULE_MOTOR_ACTIVITY	0.0878	0.122	0.23618	N
BIOCARTA_G2_PATHWAY	0.156	0.217	0.23624	N
GO_TRANSMEMBRANE_RECEPTOR_PROTEIN_PHOSPHATASE_ACTIVITY	0.217	0.302	0.23625	N
PID_BETA_CATENIN_NUC_PATHWAY	0.0951	0.133	0.23654	N
GO_NEGATIVE_REGULATION_OF_CELL_CYCLE_G2_M_PHASE_TRANSITION	0.173	0.242	0.23666	N
BIOCARTA_BARR_MAPK_PATHWAY	0.223	0.311	0.23697	N
GO_CYTOKINE_SECRETION	0.137	0.192	0.23706	N
REACTOME_GAP_JUNCTION_TRAFFICKING	0.162	0.227	0.23718	N
GO_RNA_DEPENDENT_DNA_BIOSYNTHETIC_PROCESS	0.157	0.219	0.2372	N
GO_PRIMARY_LYSOSOME	0.209	0.292	0.23725	N
GO_RESPONSE_TO_PLATELET_DERIVED_GROWTH_FACTOR	0.197	0.275	0.23729	N
REACTOME_BOTULINUM_NEUROTOXICITY	0.196	0.274	0.23749	N
GO_PROTEIN_O_LINKED_MANNOSYLATION	0.197	0.276	0.23759	N
KEGG_VASCULAR_SMOOTH_MUSCLE_CONTRACTION	0.0746	0.105	0.23765	N
GO_TRANS_GOLGI_NETWORK_TRANSPORT_VESICLE_MEMBRANE	0.175	0.246	0.23788	N
REACTOME_AMINE_DERIVED_HORMONES	0.208	0.292	0.23803	N
GO_ENDOCHONDRAL_BONE_MORPHOGENESIS	0.124	0.174	0.2381	N
REACTOME_THE_NLRP3_INFLAMMASOME	0.225	0.317	0.23855	N
GO_OVARIAN_FOLLICLE_DEVELOPMENT	0.1	0.141	0.23867	N
GO_HEPARAN_SULFATE_PROTEOGLYCAN_BINDING	0.206	0.289	0.23872	N
GO_CHD_TYPE_COMPLEX	0.175	0.247	0.23889	N
GO_REGULATION_OF_DELAYED_RECTIFIER_POTASSIUM_CHANNEL_ACTIVITY	0.178	0.251	0.23909	N
REACTOME_SIGNALING_BY_ERBB2	0.0776	0.109	0.23914	N
GO_MITOTIC_CELL_CYCLE_CHECKPOINT	0.0628	0.0886	0.23922	N
GO_INNERVATION	0.182	0.257	0.23929	N
REACTOME_ACTIVATED_AMPK_STIMULATES_FATTY_ACID_OXIDATION_IN_MUSCLE	0.175	0.246	0.23937	N
GO_EYE_PHOTORECEPTOR_CELL_DEVELOPMENT	0.14	0.197	0.23948	N
REACTOME_MITOTIC_PROMETAPHASE	0.0846	0.12	0.23965	N
GO_NUCLEOTIDE_EXCISION_REPAIR_COMPLEX	0.202	0.285	0.23979	N
GO_REGULATION_OF_SKELETAL_MUSCLE_TISSUE_DEVELOPMENT	0.112	0.158	0.23987	N
GO_REGULATION_OF_SEQUENCE_SPECIFIC_DNA_BINDING_TRANSCRIPTION_FACTOR_ACTIVITY	0.0418	0.0591	0.23996	N
GO_SPINDLE_MIDZONE	0.148	0.21	0.23996	N
GO_AMIDE_BIOSYNTHETIC_PROCESS	0.0349	0.0494	0.2401	N
PID_EPHB_FWD_PATHWAY	0.117	0.166	0.2402	N
GO_RNA_POLYMERASE_CORE_ENZYME_BINDING	0.193	0.273	0.24024	N
GO_REGULATION_OF_MYELOID_CELL_APOPTOTIC_PROCESS	0.15	0.213	0.24035	N
REACTOME_BASE_FREE_SUGAR_PHOSPHATE_REMOVAL_VIA_THE_SINGLE_NUCLEOTIDE_REPLACEMENT_PATHWAY	0.225	0.319	0.24037	N
REACTOME_TELOMERE_MAINTENANCE	0.106	0.151	0.24063	N
GO_CAMERA_TYPE_EYE_MORPHOGENESIS	0.0828	0.118	0.24069	N
GO_INSULIN_RECEPTOR_SUBSTRATE_BINDING	0.253	0.36	0.24082	N
BIOCARTA_NTHI_PATHWAY	0.155	0.221	0.24101	N
GO_REGULATION_OF_PROTEIN_HOMOOLIGOMERIZATION	0.187	0.267	0.24102	N
GO_REGULATION_OF_MEGAKARYOCYTE_DIFFERENTIATION	0.182	0.258	0.24113	N
GO_REGULATION_OF_ADENYLATE_CYCLASE_ACTIVITY	0.093	0.132	0.24124	N
GO_RESPONSE_TO_AMPHETAMINE	0.142	0.203	0.2413	N
GO_ESTABLISHMENT_OF_TISSUE_POLARITY	0.183	0.26	0.2413	N
REACTOME_ANTIVIRAL_MECHANISM_BY_IFN_STIMULATED_GENES	0.096	0.137	0.2414	N
GO_POSITIVE_REGULATION_OF_CELL_DEATH	0.032	0.0456	0.24153	N
GO_QUATERNARY_AMMONIUM_GROUP_TRANSPORT	0.2	0.285	0.24156	N
GO_ANCHORED_COMPONENT_OF_MEMBRANE	0.0666	0.095	0.24168	N
GO_STARTLE_RESPONSE	0.155	0.221	0.24179	N
GO_SH3_SH2_ADAPTOR_ACTIVITY	0.11	0.157	0.24182	N
GO_NEGATIVE_REGULATION_OF_DENDRITE_DEVELOPMENT	0.152	0.217	0.24203	N
GO_POSITIVE_REGULATION_OF_STAT_CASCADE	0.0847	0.121	0.24211	N
GO_CAMP_RESPONSE_ELEMENT_BINDING	0.175	0.25	0.24238	N
GO_MAP_KINASE_KINASE_ACTIVITY	0.218	0.312	0.24283	N
GO_MYOTUBE_DIFFERENTIATION	0.1	0.144	0.24289	N
PID_TCR_RAS_PATHWAY	0.218	0.313	0.2429	N
GO_PURINE_NUCLEOBASE_METABOLIC_PROCESS	0.17	0.244	0.24304	N
GO_UBIQUITIN_LIKE_PROTEIN_BINDING	0.0674	0.0968	0.24327	N
GO_POSITIVE_REGULATION_OF_FAT_CELL_DIFFERENTIATION	0.108	0.155	0.24354	N
GO_NEGATIVE_REGULATION_OF_MRNA_SPLICING_VIA_SPLICEOSOME	0.167	0.241	0.2437	N
PID_MTOR_4PATHWAY	0.087	0.125	0.24374	N
GO_CELLULAR_RESPONSE_TO_RADIATION	0.0664	0.0958	0.24395	N
GO_CELLULAR_RESPONSE_TO_OXYGEN_CONTAINING_COMPOUND	0.0285	0.0411	0.24418	N
GO_POSITIVE_REGULATION_OF_CATENIN_IMPORT_INTO_NUCLEUS	0.231	0.334	0.24434	N
GO_INTRAMOLECULAR_TRANSFERASE_ACTIVITY_PHOSPHOTRANSFERASES	0.221	0.319	0.24434	N
GO_REGULATION_OF_SMOOTH_MUSCLE_CELL_MIGRATION	0.124	0.179	0.24437	N
GO_GMP_METABOLIC_PROCESS	0.166	0.239	0.24444	N
GO_REGULATION_OF_ESTABLISHMENT_OF_PLANAR_POLARITY_INVOLVED_IN_NEURAL_TUBE_CLOSURE	0.178	0.257	0.2446	N
GO_HISTONE_MONOUBIQUITINATION	0.149	0.216	0.24461	N
GO_POSITIVE_REGULATION_OF_ENDOTHELIAL_CELL_MIGRATION	0.0948	0.137	0.24475	N
REACTOME_MEIOSIS	0.0906	0.131	0.24477	N
GO_TOXIN_TRANSPORT	0.113	0.163	0.245	N
GO_REGULATION_OF_HEART_MORPHOGENESIS	0.134	0.194	0.24529	N
GO_POSITIVE_REGULATION_OF_PHOSPHATIDYLINOSITOL_3_KINASE_SIGNALING	0.0958	0.139	0.24535	N
GO_POSITIVE_REGULATION_OF_INTRACELLULAR_STEROID_HORMONE_RECEPTOR_SIGNALING_PATHWAY	0.272	0.395	0.24541	N
GO_PROTEIN_PHOSPHATASE_BINDING	0.0645	0.0936	0.24545	N
GO_REGULATION_OF_SMOOTH_MUSCLE_CONTRACTION	0.0926	0.134	0.2455	N
GO_APICAL_PROTEIN_LOCALIZATION	0.252	0.366	0.24555	N
GO_REGULATION_OF_CARDIAC_MUSCLE_CELL_CONTRACTION	0.15	0.218	0.24565	N
GO_SUBSTANTIA_NIGRA_DEVELOPMENT	0.121	0.175	0.24574	N
GO_POSITIVE_REGULATION_OF_PROTEIN_TARGETING_TO_MEMBRANE	0.157	0.229	0.24577	N
REACTOME_PRE_NOTCH_PROCESSING_IN_GOLGI	0.194	0.283	0.24588	N
GO_GAP_JUNCTION_CHANNEL_ACTIVITY	0.174	0.253	0.24605	N
PID_ERBB1_DOWNSTREAM_PATHWAY	0.0699	0.102	0.24624	N
GO_REGULATION_OF_CELL_CYCLE_G2_M_PHASE_TRANSITION	0.0935	0.136	0.24629	N
GO_NEGATIVE_REGULATION_OF_SYNAPTIC_TRANSMISSION	0.098	0.143	0.24637	N
GO_SUBSTRATE_INDEPENDENT_TELENCEPHALIC_TANGENTIAL_MIGRATION	0.223	0.325	0.24671	N
REACTOME_TRAF6_MEDIATED_IRF7_ACTIVATION	0.152	0.222	0.24683	N
GO_PROTEIN_BINDING_INVOLVED_IN_PROTEIN_FOLDING	0.221	0.323	0.24695	N
GO_LYMPHOCYTE_HOMEOSTASIS	0.104	0.152	0.24728	N
GO_NEPHRON_EPITHELIUM_DEVELOPMENT	0.0814	0.119	0.24729	N
GO_N_GLYCAN_PROCESSING	0.148	0.217	0.2474	N
GO_MISMATCH_REPAIR	0.146	0.215	0.24745	N
REACTOME_PURINE_CATABOLISM	0.208	0.305	0.24779	N
GO_PIRNA_METABOLIC_PROCESS	0.17	0.25	0.24786	N
GO_UDP_N_ACETYLGLUCOSAMINE_METABOLIC_PROCESS	0.22	0.323	0.2479	N
REACTOME_DEADENYLATION_DEPENDENT_MRNA_DECAY	0.0982	0.144	0.24795	N
GO_CHROMOSOME_SEGREGATION	0.047	0.0691	0.24806	N
GO_POSITIVE_REGULATION_OF_NEUROBLAST_PROLIFERATION	0.165	0.242	0.2482	N
GO_DEMETHYLASE_ACTIVITY	0.146	0.215	0.24855	N
GO_REGULATION_OF_MORPHOGENESIS_OF_A_BRANCHING_STRUCTURE	0.11	0.162	0.24885	N
GO_RESPONSE_TO_RETINOIC_ACID	0.0728	0.108	0.24909	N
GO_ESTABLISHMENT_OR_MAINTENANCE_OF_BIPOLAR_CELL_POLARITY	0.136	0.201	0.24912	N
REACTOME_REGULATION_OF_IFNA_SIGNALING	0.196	0.289	0.24919	N
PID_CD8_TCR_PATHWAY	0.0987	0.146	0.2492	N
GO_PRODUCTION_OF_MOLECULAR_MEDIATOR_OF_IMMUNE_RESPONSE	0.101	0.15	0.24938	N
GO_MIDDLE_EAR_MORPHOGENESIS	0.167	0.247	0.2494	N
GO_REGULATION_OF_PROTEIN_LOCALIZATION_TO_NUCLEUS	0.0507	0.0752	0.25011	N
GO_EXTRINSIC_COMPONENT_OF_PLASMA_MEMBRANE	0.0665	0.0986	0.25014	N
GO_RESPONSE_TO_LIGHT_STIMULUS	0.0442	0.0656	0.25025	N
GO_HEAT_SHOCK_PROTEIN_BINDING	0.0823	0.122	0.25037	N
REACTOME_P38MAPK_EVENTS	0.209	0.311	0.25049	N
GO_REGULATION_OF_MULTICELLULAR_ORGANISM_GROWTH	0.089	0.132	0.25066	N
GO_REGULATION_OF_KIDNEY_DEVELOPMENT	0.113	0.167	0.25085	N
REACTOME_SIGNALING_BY_FGFR1_FUSION_MUTANTS	0.194	0.288	0.25087	N
GO_METANEPHRIC_NEPHRON_DEVELOPMENT	0.136	0.203	0.25095	N
KEGG_LONG_TERM_POTENTIATION	0.0958	0.143	0.25096	N
[truncated: 5,299 more rows]

## Sheet: Supplementary Table 11a
Supplementary Table 11a - Gene-set association analysis of bipolar disorder using 7296 data-driven gene-sets
FULL_NAME	BETA_STD	SE	P	Bonferroni_significant
PID_MAPK_TRK_PATHWAY	0.0327	0.164	1.3799e-06	Y
GO_NEUROGENESIS	0.0305	0.0277	9.9834e-06	N
PID_TCR_RAS_PATHWAY	0.027	0.254	3.5988e-05	N
GO_POSITIVE_REGULATION_OF_TRANSCRIPTION_FROM_RNA_POLYMERASE_II_PROMOTER	0.0267	0.0314	6.2643e-05	N
REACTOME_MAPK_TARGETS_NUCLEAR_EVENTS_MEDIATED_BY_MAP_KINASES	0.0278	0.186	6.7967e-05	N
GO_RNA_POLYMERASE_II_TRANSCRIPTION_COACTIVATOR_ACTIVITY	0.027	0.17	8.0016e-05	N
BIOCARTA_EGFR_SMRTE_PATHWAY	0.0299	0.323	8.961e-05	N
GO_CHROMATIN_BINDING	0.0256	0.0474	9.5769e-05	N
GO_POSITIVE_REGULATION_OF_GENE_EXPRESSION	0.025	0.0243	0.00012551	N
GO_CALCIUM_ION_TRANSMEMBRANE_TRANSPORT	0.0265	0.0815	0.00015167	N
PID_RETINOIC_ACID_PATHWAY	0.0251	0.175	0.00016914	N
GO_MYELOID_CELL_HOMEOSTASIS	0.0243	0.105	0.00016932	N
REACTOME_PROLONGED_ERK_ACTIVATION_EVENTS	0.0243	0.212	0.00019672	N
GO_CALCIUM_ION_TRANSMEMBRANE_TRANSPORTER_ACTIVITY	0.0258	0.0906	0.00022221	N
GO_LYSINE_N_METHYLTRANSFERASE_ACTIVITY	0.0244	0.137	0.00023609	N
GO_DOUBLE_STRANDED_DNA_BINDING	0.0242	0.0359	0.00025797	N
REACTOME_NEURONAL_SYSTEM	0.0253	0.0607	0.00026195	N
REACTOME_NUCLEAR_EVENTS_KINASE_AND_TRANSCRIPTION_FACTOR_ACTIVATION	0.0245	0.205	0.00029242	N
KEGG_MELANOGENESIS	0.0247	0.0975	0.00030704	N
GO_PEPTIDYL_LYSINE_METHYLATION	0.0233	0.119	0.00032777	N
GO_SIGNAL_RELEASE	0.0235	0.0739	0.00033546	N
GO_CENTRAL_NERVOUS_SYSTEM_DEVELOPMENT	0.0243	0.0345	0.00034261	N
GO_KINESIN_COMPLEX	0.0236	0.132	0.00038564	N
PID_LKB1_PATHWAY	0.0218	0.129	0.00038776	N
GO_SEQUENCE_SPECIFIC_DNA_BINDING	0.0238	0.0322	0.00044048	N
GO_VOLTAGE_GATED_CATION_CHANNEL_ACTIVITY	0.0246	0.0885	0.00044288	N
GO_INORGANIC_ION_TRANSMEMBRANE_TRANSPORT	0.0238	0.0424	0.00046138	N
GO_NEURON_DIFFERENTIATION	0.024	0.0351	0.00047387	N
BIOCARTA_CDMAC_PATHWAY	0.0245	0.261	0.00053635	N
GO_REGULATION_OF_TRANSCRIPTION_FROM_RNA_POLYMERASE_II_PROMOTER	0.0226	0.0241	0.00053656	N
BIOCARTA_CXCR4_PATHWAY	0.0246	0.207	0.00054889	N
GO_PEPTIDYL_AMINO_ACID_MODIFICATION	0.0222	0.034	0.00057386	N
REACTOME_G_ALPHA_Z_SIGNALLING_EVENTS	0.0231	0.144	0.00057721	N
GO_INTRONIC_TRANSCRIPTION_REGULATORY_REGION_DNA_BINDING	0.0252	0.301	0.00058543	N
KEGG_LONG_TERM_POTENTIATION	0.0224	0.117	0.00063253	N
GO_PERIKARYON	0.0237	0.101	0.00064231	N
GO_CELL_MORPHOGENESIS_INVOLVED_IN_NEURON_DIFFERENTIATION	0.0235	0.0535	0.00065369	N
PID_ERBB1_DOWNSTREAM_PATHWAY	0.0228	0.0945	0.00065949	N
BIOCARTA_CCR3_PATHWAY	0.0237	0.212	0.00066598	N
GO_CHROMOSOME_ORGANIZATION	0.0216	0.0323	0.00071408	N
GO_CHROMATIN_ORGANIZATION	0.0219	0.0413	0.0007545	N
REACTOME_GABA_RECEPTOR_ACTIVATION	0.0238	0.144	0.00075459	N
GO_POSITIVE_REGULATION_OF_CREB_TRANSCRIPTION_FACTOR_ACTIVITY	0.0238	0.27	0.00076544	N
GO_ERYTHROCYTE_HOMEOSTASIS	0.0214	0.115	0.000803	N
GO_WW_DOMAIN_BINDING	0.0202	0.184	0.00081196	N
GO_GLUCOCORTICOID_RECEPTOR_BINDING	0.0217	0.248	0.00081804	N
GO_DIVALENT_INORGANIC_CATION_TRANSMEMBRANE_TRANSPORTER_ACTIVITY	0.0229	0.0787	0.00083831	N
GO_COCHLEA_DEVELOPMENT	0.0226	0.158	0.00085873	N
REACTOME_ACTIVATION_OF_THE_AP1_FAMILY_OF_TRANSCRIPTION_FACTORS	0.0233	0.317	0.00089187	N
KEGG_NON_SMALL_CELL_LUNG_CANCER	0.0215	0.129	0.0009093	N
GO_VENTRICULAR_CARDIAC_MUSCLE_CELL_DIFFERENTIATION	0.0264	0.262	0.00091094	N
GO_POSITIVE_REGULATION_OF_BIOSYNTHETIC_PROCESS	0.0215	0.024	0.00091964	N
GO_NEURON_PROJECTION_GUIDANCE	0.0225	0.0707	0.00096227	N
GO_PEPTIDYL_THREONINE_MODIFICATION	0.0219	0.143	0.00097717	N
GO_REGULATION_OF_NERVOUS_SYSTEM_DEVELOPMENT	0.0221	0.0374	0.001027	N
REACTOME_TRANSMISSION_ACROSS_CHEMICAL_SYNAPSES	0.0222	0.0745	0.0011581	N
GO_SYNAPSE_PART	0.0217	0.0411	0.0011823	N
GO_AMINO_ACID_BINDING	0.0221	0.0995	0.0011923	N
REACTOME_DOPAMINE_NEUROTRANSMITTER_RELEASE_CYCLE	0.0182	0.256	0.0012216	N
REACTOME_POTASSIUM_CHANNELS	0.0226	0.103	0.001236	N
GO_REGULATION_OF_TRANSMEMBRANE_TRANSPORT	0.0221	0.0501	0.0012409	N
GO_PROTEIN_IMPORT_INTO_NUCLEUS_TRANSLOCATION	0.0209	0.179	0.0012422	N
GO_POSITIVE_REGULATION_OF_BLOOD_VESSEL_ENDOTHELIAL_CELL_MIGRATION	0.02	0.186	0.0012565	N
GO_INTRACELLULAR_VESICLE	0.0204	0.0279	0.0013544	N
GO_MACROMOLECULE_METHYLATION	0.0204	0.0706	0.0014444	N
GO_CELL_BODY	0.0208	0.0444	0.0014468	N
GO_CATION_CHANNEL_ACTIVITY	0.0224	0.0611	0.0014927	N
REACTOME_ERK_MAPK_TARGETS	0.0208	0.216	0.0015042	N
GO_VOLTAGE_GATED_POTASSIUM_CHANNEL_ACTIVITY	0.022	0.109	0.0015512	N
GO_MODIFIED_AMINO_ACID_BINDING	0.0226	0.132	0.0015864	N
GO_NEURON_CELL_CELL_ADHESION	0.0239	0.303	0.0016279	N
GO_FOREBRAIN_NEURON_FATE_COMMITMENT	0.0231	0.305	0.0016314	N
BIOCARTA_CREB_PATHWAY	0.0217	0.193	0.0017341	N
GO_RNA_POLYMERASE_II_TRANSCRIPTION_COFACTOR_ACTIVITY	0.0194	0.0982	0.0017488	N
REACTOME_VOLTAGE_GATED_POTASSIUM_CHANNELS	0.0227	0.162	0.0018034	N
GO_HIGH_VOLTAGE_GATED_CALCIUM_CHANNEL_ACTIVITY	0.0224	0.328	0.0018206	N
GO_METAL_ION_TRANSMEMBRANE_TRANSPORTER_ACTIVITY	0.0212	0.0509	0.0019636	N
GO_TRANSPORTER_COMPLEX	0.0211	0.0575	0.0019945	N
REACTOME_SIGNALLING_TO_ERKS	0.0206	0.16	0.0020003	N
GO_REGULATORY_REGION_NUCLEIC_ACID_BINDING	0.0203	0.0352	0.002004	N
GO_HORMONE_TRANSPORT	0.02	0.111	0.0020326	N
GO_PHOSPHATIDYLSERINE_BINDING	0.0224	0.186	0.0020736	N
PID_MTOR_4PATHWAY	0.0192	0.11	0.0021184	N
REACTOME_NFKB_AND_MAP_KINASES_ACTIVATION_MEDIATED_BY_TLR4_SIGNALING_REPERTOIRE	0.019	0.112	0.0021338	N
GO_RECEPTOR_ACTIVATOR_ACTIVITY	0.0236	0.201	0.002199	N
GO_CATION_CHANNEL_COMPLEX	0.0208	0.0789	0.0023506	N
PID_NFAT_3PATHWAY	0.0204	0.134	0.0024197	N
GO_HIPPOCAMPUS_DEVELOPMENT	0.0222	0.128	0.0025461	N
GO_MACROMOLECULAR_COMPLEX_BINDING	0.0194	0.0271	0.0025549	N
GO_SYNAPTIC_VESICLE_CYCLE	0.0191	0.101	0.0025964	N
GO_REGULATION_OF_LIPID_KINASE_ACTIVITY	0.0203	0.141	0.002617	N
REACTOME_ARMS_MEDIATED_ACTIVATION	0.0189	0.221	0.0027009	N
GO_VOLTAGE_GATED_CALCIUM_CHANNEL_COMPLEX	0.0209	0.164	0.0027111	N
GO_CALCIUM_CHANNEL_COMPLEX	0.021	0.135	0.0027343	N
BIOCARTA_GH_PATHWAY	0.0189	0.176	0.0027383	N
GO_MYELOID_CELL_DIFFERENTIATION	0.0189	0.0711	0.0028429	N
GO_VENTRICULAR_CARDIAC_MUSCLE_CELL_DEVELOPMENT	0.0235	0.318	0.0028888	N
GO_POSITIVE_REGULATION_OF_MUSCLE_HYPERTROPHY	0.0203	0.217	0.0029973	N
GO_SECRETION_BY_CELL	0.0189	0.0442	0.003001	N
GO_GALACTOSE_METABOLIC_PROCESS	0.0207	0.293	0.0030206	N
REACTOME_TRANSCRIPTIONAL_REGULATION_OF_WHITE_ADIPOCYTE_DIFFERENTIATION	0.0179	0.107	0.0030207	N
BIOCARTA_ERK_PATHWAY	0.0206	0.194	0.0030237	N
BIOCARTA_ERK5_PATHWAY	0.0189	0.219	0.0030978	N
GO_MAINTENANCE_OF_PROTEIN_LOCATION_IN_NUCLEUS	0.0175	0.23	0.0031253	N
REACTOME_LIGAND_GATED_ION_CHANNEL_TRANSPORT	0.0235	0.274	0.0032097	N
GO_NEURON_DEVELOPMENT	0.0196	0.0392	0.00331	N
GO_IMMUNE_SYSTEM_DEVELOPMENT	0.0193	0.0419	0.0033128	N
GO_PASSIVE_TRANSMEMBRANE_TRANSPORTER_ACTIVITY	0.0203	0.0493	0.0033488	N
PID_PDGFRB_PATHWAY	0.0184	0.0816	0.0034045	N
KEGG_ALDOSTERONE_REGULATED_SODIUM_REABSORPTION	0.0182	0.144	0.0035817	N
GO_PEPTIDE_SECRETION	0.0182	0.122	0.0037466	N
GO_POSTSYNAPSE	0.0196	0.0538	0.003849	N
REACTOME_SIGNALING_BY_SCF_KIT	0.0181	0.108	0.0039076	N
BIOCARTA_ARENRF2_PATHWAY	0.0196	0.276	0.0039639	N
KEGG_ERBB_SIGNALING_PATHWAY	0.0186	0.104	0.004008	N
GO_POSITIVE_REGULATION_OF_PRI_MIRNA_TRANSCRIPTION_FROM_RNA_POLYMERASE_II_PROMOTER	0.0177	0.271	0.0040435	N
GO_AUDITORY_RECEPTOR_CELL_MORPHOGENESIS	0.0176	0.249	0.0041199	N
GO_TRANSCRIPTIONAL_REPRESSOR_ACTIVITY_RNA_POLYMERASE_II_ACTIVATING_TRANSCRIPTION_FACTOR_BINDING	0.019	0.139	0.0041824	N
GO_AUDITORY_RECEPTOR_CELL_DEVELOPMENT	0.0174	0.21	0.0042127	N
PID_AURORA_B_PATHWAY	0.0161	0.134	0.0042459	N
REACTOME_NGF_SIGNALLING_VIA_TRKA_FROM_THE_PLASMA_MEMBRANE	0.0185	0.0834	0.0042698	N
REACTOME_GRB2_EVENTS_IN_ERBB2_SIGNALING	0.0182	0.199	0.0043263	N
GO_NEGATIVE_REGULATION_OF_GENE_EXPRESSION	0.0181	0.0265	0.0043407	N
GO_ASTROCYTE_DIFFERENTIATION	0.0187	0.156	0.004361	N
REACTOME_NEUROTRANSMITTER_RECEPTOR_BINDING_AND_DOWNSTREAM_TRANSMISSION_IN_THE_POSTSYNAPTIC_CELL	0.0196	0.0892	0.0043657	N
GO_NEGATIVE_REGULATION_OF_TRANSCRIPTION_FROM_RNA_POLYMERASE_II_PROMOTER	0.0184	0.0371	0.0044095	N
GO_NEURAL_TUBE_FORMATION	0.0188	0.101	0.0044394	N
GO_POSITIVE_REGULATION_OF_CALCIUM_ION_DEPENDENT_EXOCYTOSIS	0.0186	0.191	0.0044837	N
GO_ION_TRANSMEMBRANE_TRANSPORT	0.0188	0.0361	0.0045323	N
GO_MAST_CELL_MEDIATED_IMMUNITY	0.0202	0.246	0.0045751	N
GO_DNA_PACKAGING_COMPLEX	0.0178	0.139	0.0046281	N
GO_SYNAPSE	0.0187	0.0375	0.0046554	N
KEGG_NEUROTROPHIN_SIGNALING_PATHWAY	0.0178	0.0844	0.0046876	N
BIOCARTA_PGC1A_PATHWAY	0.0186	0.201	0.0046999	N
GO_NEGATIVE_REGULATION_OF_NITROGEN_COMPOUND_METABOLIC_PROCESS	0.0179	0.0263	0.0047203	N
GO_HEMOSTASIS	0.0191	0.0596	0.0047532	N
GO_REGULATION_OF_INTERFERON_GAMMA_BIOSYNTHETIC_PROCESS	0.0172	0.248	0.0048003	N
BIOCARTA_VEGF_PATHWAY	0.0195	0.195	0.0048512	N
GO_INORGANIC_CATION_TRANSMEMBRANE_TRANSPORTER_ACTIVITY	0.0187	0.0448	0.0049248	N
KEGG_PROGESTERONE_MEDIATED_OOCYTE_MATURATION	0.0173	0.101	0.0049739	N
KEGG_TYPE_II_DIABETES_MELLITUS	0.0182	0.143	0.0049947	N
GO_PLATELET_ACTIVATION	0.0184	0.0841	0.0050115	N
GO_THYROID_GLAND_DEVELOPMENT	0.018	0.189	0.0051695	N
BIOCARTA_CDK5_PATHWAY	0.0189	0.3	0.005193	N
GO_REGULATION_OF_MUSCLE_CELL_DIFFERENTIATION	0.0184	0.0815	0.005194	N
PID_PI3KCI_AKT_PATHWAY	0.018	0.162	0.0052577	N
GO_MYELOID_CELL_DEVELOPMENT	0.0177	0.151	0.0053342	N
KEGG_CHEMOKINE_SIGNALING_PATHWAY	0.0189	0.0743	0.0053538	N
KEGG_FC_EPSILON_RI_SIGNALING_PATHWAY	0.0177	0.108	0.0053975	N
GO_WOUND_HEALING	0.0185	0.0476	0.005457	N
REACTOME_SIGNALLING_TO_P38_VIA_RIT_AND_RIN	0.017	0.233	0.0056326	N
GO_METHYLATION	0.0171	0.0593	0.0056837	N
GO_GLUCOCORTICOID_METABOLIC_PROCESS	0.0165	0.235	0.0057643	N
GO_SECRETION	0.0175	0.0405	0.0058162	N
BIOCARTA_GPCR_PATHWAY	0.0201	0.19	0.0058511	N
PID_REG_GR_PATHWAY	0.0171	0.101	0.0058724	N
GO_REGULATION_OF_BODY_FLUID_LEVELS	0.0184	0.0462	0.0058849	N
BIOCARTA_PYK2_PATHWAY	0.0191	0.193	0.0058863	N
GO_PEPTIDYL_LYSINE_MODIFICATION	0.0167	0.055	0.0060904	N
GO_CENTRAL_NERVOUS_SYSTEM_NEURON_DIFFERENTIATION	0.0188	0.0812	0.0061833	N
GO_CHROMATIN_MODIFICATION	0.0171	0.0438	0.0062947	N
GO_MAP_KINASE_ACTIVITY	0.0174	0.252	0.0064587	N
GO_CALCIUM_ION_IMPORT	0.0178	0.125	0.006471	N
GO_CALCIUM_ION_REGULATED_EXOCYTOSIS	0.0169	0.108	0.0065709	N
GO_CELL_MORPHOGENESIS_INVOLVED_IN_DIFFERENTIATION	0.0182	0.0458	0.0066053	N
GO_SENSORY_ORGAN_DEVELOPMENT	0.0181	0.0458	0.0067582	N
GO_NEURON_PROJECTION_DEVELOPMENT	0.0179	0.0443	0.0068123	N
GO_TRANSCRIPTION_FACTOR_BINDING	0.0173	0.0435	0.0068366	N
GO_ENDOCARDIUM_DEVELOPMENT	0.0192	0.316	0.0068545	N
GO_MEMBRANE_DEPOLARIZATION_DURING_ACTION_POTENTIAL	0.0184	0.163	0.0069133	N
GO_RESPONSE_TO_WOUNDING	0.0178	0.0432	0.006966	N
GO_REGULATION_OF_CALCIUM_ION_DEPENDENT_EXOCYTOSIS	0.0171	0.105	0.0070348	N
REACTOME_TRAFFICKING_AND_PROCESSING_OF_ENDOSOMAL_TLR	0.0162	0.297	0.0070968	N
GO_CALCIUM_ION_TRANSPORT	0.0178	0.0688	0.0071931	N
REACTOME_SHC1_EVENTS_IN_ERBB4_SIGNALING	0.0174	0.214	0.0072575	N
GO_INSULIN_SECRETION	0.0163	0.148	0.0073245	N
GO_REGULATION_OF_PLATELET_AGGREGATION	0.0192	0.266	0.0073849	N
GO_SYNAPTIC_SIGNALING	0.0171	0.0478	0.0074465	N
GO_RNA_BINDING	0.0161	0.0246	0.007501	N
GO_REGULATION_OF_PROTEIN_LOCALIZATION_TO_NUCLEUS	0.017	0.0664	0.0075395	N
GO_INORGANIC_ANION_TRANSPORT	0.0179	0.0939	0.007647	N
PID_FOXO_PATHWAY	0.0165	0.133	0.0076693	N
GO_REGULATION_OF_APOPTOTIC_SIGNALING_PATHWAY	0.0165	0.0504	0.0077076	N
KEGG_COLORECTAL_CANCER	0.0173	0.123	0.0077269	N
BIOCARTA_AT1R_PATHWAY	0.0186	0.183	0.0077634	N
REACTOME_TRIF_MEDIATED_TLR3_SIGNALING	0.0159	0.109	0.0078058	N
REACTOME_GABA_A_RECEPTOR_ACTIVATION	0.021	0.371	0.0078456	N
GO_REGULATION_OF_NEURON_MIGRATION	0.0182	0.203	0.0079868	N
REACTOME_MAP_KINASE_ACTIVATION_IN_TLR_CASCADE	0.0163	0.138	0.0080029	N
GO_PROTEIN_LOCALIZATION_TO_NUCLEUS	0.0167	0.0765	0.0080171	N
GO_GABA_RECEPTOR_ACTIVITY	0.0209	0.276	0.0080546	N
GO_POSITIVE_REGULATION_OF_DENDRITIC_SPINE_DEVELOPMENT	0.0172	0.176	0.0080868	N
GO_PROTEIN_ALKYLATION	0.0165	0.094	0.0081357	N
ST_PHOSPHOINOSITIDE_3_KINASE_PATHWAY	0.0165	0.159	0.0082044	N
GO_DNA_CONFORMATION_CHANGE	0.016	0.0653	0.0082399	N
GO_ERYTHROCYTE_DEVELOPMENT	0.0152	0.191	0.0082574	N
GO_VENTRICULAR_SYSTEM_DEVELOPMENT	0.0171	0.192	0.0082784	N
GO_NEGATIVE_REGULATION_OF_DNA_RECOMBINATION	0.0157	0.235	0.0082881	N
GO_POLY_A_RNA_BINDING	0.0158	0.0281	0.0082905	N
GO_REGULATION_OF_NEUROTRANSMITTER_LEVELS	0.0166	0.0711	0.0085311	N
REACTOME_SIGNALLING_BY_NGF	0.0166	0.0664	0.0085326	N
GO_REGULATION_OF_REGULATED_SECRETORY_PATHWAY	0.0162	0.0835	0.0086517	N
GO_ACTION_POTENTIAL	0.0179	0.107	0.0087364	N
GO_NEGATIVE_REGULATION_OF_DNA_DEPENDENT_DNA_REPLICATION	0.0157	0.238	0.0088027	N
GO_HISTONE_LYSINE_N_METHYLTRANSFERASE_ACTIVITY	0.0166	0.153	0.0088538	N
GO_REGULATION_OF_GOLGI_ORGANIZATION	0.0194	0.333	0.0089032	N
GO_PROTEIN_KINASE_A_REGULATORY_SUBUNIT_BINDING	0.018	0.255	0.0089225	N
KEGG_MTOR_SIGNALING_PATHWAY	0.0154	0.126	0.0089364	N
GO_LIMBIC_SYSTEM_DEVELOPMENT	0.0184	0.108	0.0089744	N
GO_EYE_DEVELOPMENT	0.0172	0.0558	0.0090274	N
GO_NUCLEAR_PERIPHERY	0.0164	0.0896	0.0090592	N
GO_REGULATION_OF_RESPONSE_TO_WOUNDING	0.017	0.0499	0.0090664	N
GO_SENSORY_ORGAN_MORPHOGENESIS	0.0175	0.0661	0.0091476	N
PID_EPHA_FWDPATHWAY	0.0169	0.165	0.0092537	N
GO_TAXIS	0.0174	0.0484	0.0093099	N
GO_REGULATION_OF_PROTEIN_IMPORT	0.0167	0.0735	0.009346	N
GO_TRANSCRIPTION_FACTOR_ACTIVITY_RNA_POLYMERASE_II_TRANSCRIPTION_FACTOR_BINDING	0.0158	0.0811	0.0093546	N
GO_TAU_PROTEIN_KINASE_ACTIVITY	0.0166	0.274	0.0093546	N
REACTOME_HEMOSTASIS	0.0164	0.0462	0.0093629	N
REACTOME_TRAF6_MEDIATED_INDUCTION_OF_NFKB_AND_MAP_KINASES_UPON_TLR7_8_OR_9_ACTIVATION	0.0152	0.106	0.0093645	N
BIOCARTA_DC_PATHWAY	0.0165	0.206	0.0094629	N
GO_MULTICELLULAR_ORGANISMAL_WATER_HOMEOSTASIS	0.0166	0.128	0.0096376	N
GO_MYELOID_CELL_ACTIVATION_INVOLVED_IN_IMMUNE_RESPONSE	0.0159	0.145	0.0097305	N
GO_S_ADENOSYLMETHIONINE_DEPENDENT_METHYLTRANSFERASE_ACTIVITY	0.0166	0.0874	0.0097771	N
GO_SOMATODENDRITIC_COMPARTMENT	0.0165	0.0395	0.0098043	N
GO_INWARD_RECTIFIER_POTASSIUM_CHANNEL_ACTIVITY	0.0164	0.207	0.010071	N
GO_COCHLEA_MORPHOGENESIS	0.0155	0.201	0.01009	N
GO_POSITIVE_REGULATION_OF_LIPID_KINASE_ACTIVITY	0.0175	0.18	0.010392	N
GO_POSITIVE_REGULATION_OF_APOPTOTIC_SIGNALING_PATHWAY	0.0157	0.0724	0.010451	N
REACTOME_SIGNALING_BY_HIPPO	0.0169	0.226	0.0106	N
GO_PROTEIN_METHYLTRANSFERASE_ACTIVITY	0.0161	0.112	0.010656	N
GO_MOVEMENT_OF_CELL_OR_SUBCELLULAR_COMPONENT	0.0166	0.0291	0.01076	N
GO_NEURON_PROJECTION_MORPHOGENESIS	0.0169	0.0516	0.010813	N
PID_VEGFR1_2_PATHWAY	0.0164	0.117	0.010826	N
GO_WATER_HOMEOSTASIS	0.0165	0.118	0.010871	N
GO_RHYTHMIC_BEHAVIOR	0.0157	0.217	0.010893	N
GO_PRESYNAPTIC_PROCESS_INVOLVED_IN_SYNAPTIC_TRANSMISSION	0.016	0.091	0.010941	N
KEGG_VEGF_SIGNALING_PATHWAY	0.0157	0.107	0.011112	N
GO_CHROMATIN_ASSEMBLY_OR_DISASSEMBLY	0.016	0.093	0.011155	N
GO_RNA_POLYMERASE_II_TRANSCRIPTION_FACTOR_ACTIVITY_SEQUENCE_SPECIFIC_DNA_BINDING	0.0164	0.0404	0.011214	N
GO_HEAD_DEVELOPMENT	0.0164	0.0382	0.01125	N
GO_ACTIVATING_TRANSCRIPTION_FACTOR_BINDING	0.0163	0.13	0.011261	N
GO_HISTONE_METHYLTRANSFERASE_ACTIVITY_H3_K4_SPECIFIC_	0.0152	0.25	0.011303	N
REACTOME_FACTORS_INVOLVED_IN_MEGAKARYOCYTE_DEVELOPMENT_AND_PLATELET_PRODUCTION	0.0163	0.0912	0.011442	N
GO_EXOCYTOSIS	0.0155	0.0545	0.011471	N
GO_DNA_PACKAGING	0.0151	0.0828	0.011718	N
PID_P38_MK2_PATHWAY	0.0146	0.189	0.011743	N
GO_REGULATION_OF_STRIATED_MUSCLE_CELL_DIFFERENTIATION	0.0166	0.11	0.011772	N
GO_SUBPALLIUM_DEVELOPMENT	0.0172	0.224	0.011773	N
GO_REGULATION_OF_CELL_DEVELOPMENT	0.0162	0.0352	0.011775	N
GO_VOLTAGE_GATED_ION_CHANNEL_ACTIVITY	0.017	0.0764	0.011811	N
GO_N_METHYLTRANSFERASE_ACTIVITY	0.0158	0.108	0.011903	N
GO_RECEPTOR_AGONIST_ACTIVITY	0.0185	0.275	0.011928	N
GO_PYRUVATE_METABOLIC_PROCESS	0.0152	0.12	0.011949	N
GO_REGULATION_OF_MAST_CELL_ACTIVATION	0.015	0.147	0.012274	N
PID_LPA4_PATHWAY	0.0175	0.28	0.012451	N
GO_AXON	0.0157	0.0485	0.012528	N
SIG_INSULIN_RECEPTOR_PATHWAY_IN_CARDIAC_MYOCYTES	0.0152	0.134	0.012654	N
GO_NUCLEAR_TRANSPORT	0.0151	0.0511	0.012748	N
GO_REGULATION_OF_LIPOPROTEIN_LIPASE_ACTIVITY	0.0157	0.245	0.012754	N
GO_REGULATION_OF_STEM_CELL_PROLIFERATION	0.0163	0.107	0.012811	N
GO_INORGANIC_ANION_TRANSMEMBRANE_TRANSPORTER_ACTIVITY	0.0166	0.093	0.012845	N
GO_POSITIVE_T_CELL_SELECTION	0.0151	0.203	0.012874	N
GO_THYROID_HORMONE_RECEPTOR_BINDING	0.0141	0.164	0.012894	N
REACTOME_DOWNSTREAM_SIGNAL_TRANSDUCTION	0.0161	0.103	0.013007	N
REACTOME_REGULATION_OF_KIT_SIGNALING	0.0154	0.241	0.013204	N
GO_RETINA_DEVELOPMENT_IN_CAMERA_TYPE_EYE	0.0158	0.0854	0.013214	N
GO_TRANSPORTER_ACTIVITY	0.0159	0.0291	0.013247	N
KEGG_GAP_JUNCTION	0.0161	0.106	0.013252	N
GO_DELAYED_RECTIFIER_POTASSIUM_CHANNEL_ACTIVITY	0.0175	0.18	0.013259	N
GO_HISTONE_METHYLATION	0.0154	0.113	0.013261	N
KEGG_CALCIUM_SIGNALING_PATHWAY	0.0161	0.0766	0.01339	N
GO_GATED_CHANNEL_ACTIVITY	0.0167	0.0592	0.013405	N
GO_NEURON_MIGRATION	0.0169	0.102	0.013575	N
GO_DNA_ALKYLATION	0.0158	0.154	0.013598	N
GO_REGULATION_OF_SEQUENCE_SPECIFIC_DNA_BINDING_TRANSCRIPTION_FACTOR_ACTIVITY	0.0151	0.0515	0.013773	N
GO_THYMUS_DEVELOPMENT	0.0158	0.143	0.013869	N
REACTOME_P130CAS_LINKAGE_TO_MAPK_SIGNALING_FOR_INTEGRINS	0.0163	0.257	0.013889	N
GO_ANION_CHANNEL_ACTIVITY	0.0163	0.112	0.013932	N
GO_REGULATION_OF_INTRACELLULAR_TRANSPORT	0.0149	0.039	0.013958	N
BIOCARTA_FMLP_PATHWAY	0.0166	0.175	0.013963	N
REACTOME_GABA_B_RECEPTOR_ACTIVATION	0.0158	0.159	0.014022	N
GO_MAINTENANCE_OF_CELL_NUMBER	0.0152	0.0836	0.014031	N
GO_SYNAPTIC_VESICLE_LOCALIZATION	0.0149	0.0931	0.014073	N
GO_NUCLEOPLASM_PART	0.0145	0.0363	0.01413	N
GO_GABA_RECEPTOR_COMPLEX	0.0193	0.305	0.014156	N
GO_REGULATION_OF_RELEASE_OF_SEQUESTERED_CALCIUM_ION_INTO_CYTOSOL_BY_SARCOPLASMIC_RETICULUM	0.0155	0.199	0.014216	N
GO_MAINTENANCE_OF_PROTEIN_LOCALIZATION_IN_ORGANELLE	0.0138	0.158	0.014235	N
GO_REGULATION_OF_MUSCLE_ADAPTATION	0.0152	0.12	0.014321	N
GO_PEPTIDYL_LYSINE_DIMETHYLATION	0.0143	0.294	0.014345	N
PID_SYNDECAN_3_PATHWAY	0.0155	0.247	0.014352	N
PID_VEGFR1_PATHWAY	0.0163	0.197	0.014548	N
REACTOME_TOLL_RECEPTOR_CASCADES	0.0146	0.0891	0.014552	N
GO_POSITIVE_REGULATION_OF_URINE_VOLUME	0.0155	0.255	0.01464	N
REACTOME_SIGNALING_BY_ERBB2	0.015	0.0952	0.014817	N
GO_CYTOSKELETON_DEPENDENT_INTRACELLULAR_TRANSPORT	0.0148	0.0906	0.014824	N
GO_METENCEPHALON_DEVELOPMENT	0.0158	0.1	0.015049	N
GO_MISMATCH_REPAIR_COMPLEX	0.0174	0.36	0.015123	N
GO_POSITIVE_REGULATION_OF_STEM_CELL_PROLIFERATION	0.0159	0.127	0.015256	N
GO_REGULATION_OF_NEURON_DIFFERENTIATION	0.0154	0.043	0.015474	N
GO_TRANSCRIPTIONAL_REPRESSOR_ACTIVITY_RNA_POLYMERASE_II_TRANSCRIPTION_FACTOR_BINDING	0.015	0.106	0.015524	N
HALLMARK_REACTIVE_OXIGEN_SPECIES_PATHWAY	0.0146	0.137	0.01585	N
GO_REGULATION_OF_ALTERNATIVE_MRNA_SPLICING_VIA_SPLICEOSOME	0.0128	0.145	0.016028	N
KEGG_DORSO_VENTRAL_AXIS_FORMATION	0.0154	0.201	0.016077	N
GO_REGULATION_OF_LONG_TERM_SYNAPTIC_POTENTIATION	0.0169	0.25	0.016111	N
GO_CARBOHYDRATE_HOMEOSTASIS	0.0148	0.0738	0.016278	N
GO_MITOCHONDRION_ORGANIZATION	0.0143	0.0398	0.016406	N
BIOCARTA_BARR_MAPK_PATHWAY	0.0152	0.276	0.01641	N
GO_RNA_POLYMERASE_II_TRANSCRIPTION_FACTOR_COMPLEX	0.0144	0.0947	0.016464	N
GO_NEUTRAL_LIPID_CATABOLIC_PROCESS	0.0151	0.187	0.01647	N
BIOCARTA_HCMV_PATHWAY	0.0148	0.227	0.016536	N
KEGG_PENTOSE_AND_GLUCURONATE_INTERCONVERSIONS	0.0192	0.234	0.016566	N
REACTOME_RNA_POL_I_PROMOTER_OPENING	0.015	0.237	0.016599	N
GO_DIVALENT_INORGANIC_CATION_TRANSPORT	0.0152	0.0617	0.016777	N
REACTOME_SIGNALING_BY_ERBB4	0.0148	0.101	0.016813	N
GO_REGULATION_OF_SEQUESTERING_OF_CALCIUM_ION	0.0153	0.0976	0.01694	N
GO_POSITIVE_REGULATION_OF_NEURAL_PRECURSOR_CELL_PROLIFERATION	0.0156	0.155	0.016966	N
GO_MISMATCHED_DNA_BINDING	0.0143	0.275	0.017233	N
GO_RESPONSE_TO_OXYGEN_RADICAL	0.0133	0.206	0.017367	N
GO_CELL_DEVELOPMENT	0.015	0.0274	0.017516	N
GO_CALMODULIN_BINDING	0.0155	0.0762	0.017593	N
BIOCARTA_VDR_PATHWAY	0.0143	0.265	0.017715	N
BIOCARTA_TPO_PATHWAY	0.0154	0.201	0.017819	N
GO_ACROSOMAL_MEMBRANE	0.0147	0.206	0.01785	N
GO_CAMERA_TYPE_EYE_PHOTORECEPTOR_CELL_DIFFERENTIATION	0.016	0.265	0.01787	N
GO_ISOMERASE_ACTIVITY	0.0133	0.0711	0.017919	N
KEGG_INSULIN_SIGNALING_PATHWAY	0.0141	0.0802	0.01795	N
GO_NUCLEAR_MATRIX	0.0148	0.102	0.017955	N
GO_NUCLEIC_ACID_BINDING_TRANSCRIPTION_FACTOR_ACTIVITY	0.0149	0.03	0.017986	N
BIOCARTA_BIOPEPTIDES_PATHWAY	0.0155	0.156	0.018051	N
GO_RESPONSE_TO_PARATHYROID_HORMONE	0.0167	0.311	0.018116	N
GO_TRANSLATION_INITIATION_FACTOR_BINDING	0.0144	0.185	0.018147	N
GO_REGULATION_OF_NUCLEOCYTOPLASMIC_TRANSPORT	0.0148	0.0663	0.018193	N
GO_PHOTOPERIODISM	0.0127	0.167	0.018202	N
GO_HISTONE_H3_K4_METHYLATION	0.0135	0.185	0.018221	N
GO_POSITIVE_REGULATION_OF_LONG_TERM_SYNAPTIC_POTENTIATION	0.0177	0.305	0.018293	N
KEGG_TERPENOID_BACKBONE_BIOSYNTHESIS	0.0134	0.222	0.018304	N
GO_REGULATION_OF_TRANSPORT	0.0145	0.0241	0.018364	N
GO_STORE_OPERATED_CALCIUM_CHANNEL_ACTIVITY	0.0147	0.3	0.018405	N
GO_EMBRYONIC_HEMOPOIESIS	0.0162	0.247	0.018535	N
GO_RESPONSE_TO_FOLIC_ACID	0.0169	0.292	0.018535	N
GO_PROTEIN_KINASE_C_ACTIVITY	0.0141	0.228	0.018591	N
GO_POSITIVE_REGULATION_OF_HISTONE_DEACETYLATION	0.0126	0.218	0.018623	N
GO_ESTABLISHMENT_OF_LOCALIZATION_IN_CELL	0.0142	0.0245	0.01869	N
GO_RENAL_WATER_HOMEOSTASIS	0.0153	0.173	0.018851	N
BIOCARTA_AGPCR_PATHWAY	0.0161	0.289	0.01886	N
GO_DIVALENT_INORGANIC_ANION_HOMEOSTASIS	0.0148	0.278	0.019039	N
GO_RESPONSE_TO_ETHANOL	0.0148	0.0846	0.01905	N
GO_PEPTIDE_TRANSPORT	0.0142	0.113	0.019056	N
BIOCARTA_HDAC_PATHWAY	0.015	0.181	0.01907	N
REACTOME_MYD88_MAL_CASCADE_INITIATED_ON_PLASMA_MEMBRANE	0.0134	0.101	0.019154	N
GO_NUCLEAR_TRANSCRIPTION_FACTOR_COMPLEX	0.0139	0.0836	0.019194	N
GO_OXALATE_TRANSPORT	0.013	0.244	0.019314	N
REACTOME_ADHERENS_JUNCTIONS_INTERACTIONS	0.016	0.201	0.019354	N
GO_HISTONE_DEACETYLASE_COMPLEX	0.0145	0.128	0.019359	N
GO_DORSAL_VENTRAL_NEURAL_TUBE_PATTERNING	0.0152	0.247	0.01938	N
KEGG_ACUTE_MYELOID_LEUKEMIA	0.0147	0.13	0.019448	N
PID_AR_NONGENOMIC_PATHWAY	0.0138	0.164	0.019509	N
GO_REGULATION_OF_HORMONE_LEVELS	0.0149	0.0466	0.019617	N
ST_G_ALPHA_I_PATHWAY	0.0144	0.163	0.019638	N
GO_NUCLEAR_IMPORT	0.0141	0.0828	0.019701	N
GO_DNA_TEMPLATED_TRANSCRIPTION_ELONGATION	0.0129	0.0912	0.019727	N
PID_P53_DOWNSTREAM_PATHWAY	0.0141	0.0807	0.019786	N
GO_CHROMATIN	0.0143	0.0505	0.019846	N
GO_REGULATION_OF_ACROSOME_REACTION	0.0159	0.252	0.019959	N
GO_PROTEIN_TARGETING_TO_PLASMA_MEMBRANE	0.0155	0.213	0.020109	N
GO_EAR_DEVELOPMENT	0.0151	0.0721	0.02013	N
REACTOME_NOREPINEPHRINE_NEUROTRANSMITTER_RELEASE_CYCLE	0.013	0.284	0.020251	N
GO_DORSAL_SPINAL_CORD_DEVELOPMENT	0.0155	0.227	0.020291	N
GO_REGULATION_OF_FAT_CELL_DIFFERENTIATION	0.0149	0.0994	0.020343	N
GO_REGULATION_OF_POTASSIUM_ION_TRANSMEMBRANE_TRANSPORTER_ACTIVITY	0.0139	0.147	0.020343	N
REACTOME_PLATELET_ACTIVATION_SIGNALING_AND_AGGREGATION	0.0139	0.0669	0.020373	N
GO_EYE_PHOTORECEPTOR_CELL_DEVELOPMENT	0.015	0.177	0.020545	N
GO_REGULATION_OF_HORMONE_SECRETION	0.0147	0.0629	0.020748	N
BIOCARTA_BAD_PATHWAY	0.0146	0.193	0.020808	N
GO_HISTONE_METHYLTRANSFERASE_ACTIVITY	0.0142	0.133	0.020863	N
GO_LATERAL_VENTRICLE_DEVELOPMENT	0.0161	0.308	0.021084	N
GO_K63_LINKED_POLYUBIQUITIN_BINDING	0.0137	0.221	0.021151	N
GO_TRANSCRIPTION_FACTOR_COMPLEX	0.0142	0.0573	0.021397	N
GO_ACID_SECRETION	0.0137	0.113	0.021809	N
GO_REGULATION_OF_KINASE_ACTIVITY	0.014	0.0355	0.021907	N
GO_MEMBRANE_DEPOLARIZATION	0.0154	0.135	0.022063	N
KEGG_VASCULAR_SMOOTH_MUSCLE_CONTRACTION	0.0148	0.0939	0.02208	N
GO_CELLULAR_RESPONSE_TO_OXYGEN_RADICAL	0.012	0.222	0.02211	N
GO_ANATOMICAL_STRUCTURE_ARRANGEMENT	0.0152	0.255	0.022171	N
GO_CHEMICAL_HOMEOSTASIS	0.0141	0.0337	0.02221	N
KEGG_GLIOMA	0.014	0.118	0.022237	N
GO_TRANSFERASE_ACTIVITY_TRANSFERRING_ACYL_GROUPS	0.0135	0.0619	0.022339	N
GO_CEREBRAL_CORTEX_NEURON_DIFFERENTIATION	0.0139	0.208	0.022459	N
REACTOME_RNA_POL_I_TRANSCRIPTION	0.0138	0.15	0.022481	N
ST_ADRENERGIC	0.0146	0.173	0.022541	N
GO_REGULATION_OF_ION_TRANSPORT	0.0144	0.0418	0.022584	N
GO_REGULATION_OF_GLIAL_CELL_PROLIFERATION	0.0167	0.251	0.022637	N
PID_HNF3B_PATHWAY	0.0135	0.136	0.022715	N
BIOCARTA_MAPK_PATHWAY	0.0135	0.0998	0.022852	N
GO_VITAMIN_D_RECEPTOR_BINDING	0.013	0.243	0.022873	N
GO_POSITIVE_REGULATION_OF_EXTRINSIC_APOPTOTIC_SIGNALING_PATHWAY_VIA_DEATH_DOMAIN_RECEPTORS	0.0151	0.254	0.022905	N
BIOCARTA_SPRY_PATHWAY	0.0149	0.244	0.02294	N
GO_CORTICAL_CYTOSKELETON_ORGANIZATION	0.013	0.151	0.023004	N
GO_EYE_PHOTORECEPTOR_CELL_DIFFERENTIATION	0.0149	0.156	0.023402	N
GO_HINDLIMB_MORPHOGENESIS	0.0158	0.178	0.023422	N
HALLMARK_UV_RESPONSE_DN	0.0151	0.0866	0.023523	N
GO_INTRAMOLECULAR_TRANSFERASE_ACTIVITY	0.013	0.176	0.02353	N
PID_CXCR3_PATHWAY	0.0131	0.137	0.023645	N
GO_POLY_PYRIMIDINE_TRACT_BINDING	0.0151	0.257	0.023866	N
GO_DENSE_CORE_GRANULE	0.0135	0.255	0.023945	N
REACTOME_RORA_ACTIVATES_CIRCADIAN_EXPRESSION	0.0141	0.205	0.023984	N
GO_LIGAND_DEPENDENT_NUCLEAR_RECEPTOR_TRANSCRIPTION_COACTIVATOR_ACTIVITY	0.014	0.142	0.024074	N
GO_EAR_MORPHOGENESIS	0.0145	0.0938	0.024107	N
GO_NEURON_FATE_COMMITMENT	0.0152	0.127	0.024203	N
GO_RESPONSE_TO_CAFFEINE	0.0137	0.22	0.024211	N
GO_PROTEIN_DNA_COMPLEX_SUBUNIT_ORGANIZATION	0.013	0.0726	0.02436	N
GO_CEREBELLAR_CORTEX_MORPHOGENESIS	0.0146	0.186	0.024484	N
GO_REGULATION_OF_B_CELL_RECEPTOR_SIGNALING_PATHWAY	0.013	0.257	0.02461	N
GO_REGULATED_EXOCYTOSIS	0.0135	0.0645	0.02487	N
GO_SUPEROXIDE_METABOLIC_PROCESS	0.0131	0.168	0.025019	N
REACTOME_CA_DEPENDENT_EVENTS	0.0152	0.195	0.025076	N
GO_REGULATION_OF_CELLULAR_LOCALIZATION	0.0135	0.0281	0.025277	N
GO_PROTEIN_IMPORT	0.0135	0.0777	0.025764	N
REACTOME_CHOLESTEROL_BIOSYNTHESIS	0.0131	0.209	0.025993	N
GO_MITOCHONDRIAL_TRANSPORT	0.0132	0.0732	0.026021	N
REACTOME_KINESINS	0.0126	0.186	0.026034	N
PID_ERBB2_ERBB3_PATHWAY	0.0131	0.137	0.026131	N
GO_N_TERMINAL_PROTEIN_AMINO_ACID_ACETYLATION	0.0131	0.252	0.026206	N
GO_RESPONSE_TO_MERCURY_ION	0.0135	0.242	0.026274	N
GO_REGULATION_OF_LYASE_ACTIVITY	0.014	0.108	0.02629	N
GO_EXOCYTIC_VESICLE_MEMBRANE	0.013	0.123	0.026411	N
GO_MONOCYTE_CHEMOTAXIS	0.0161	0.177	0.026522	N
GO_NUCLEAR_TRANSCRIPTIONAL_REPRESSOR_COMPLEX	0.0148	0.23	0.026542	N
GO_CYTOPLASMIC_VESICLE_PART	0.0133	0.0403	0.026701	N
GO_POSITIVE_REGULATION_OF_NERVOUS_SYSTEM_DEVELOPMENT	0.0139	0.0492	0.026833	N
KEGG_THYROID_CANCER	0.0134	0.177	0.026907	N
PID_S1P_S1P1_PATHWAY	0.0133	0.203	0.027052	N
ST_ERK1_ERK2_MAPK_PATHWAY	0.0134	0.174	0.027054	N
GO_ASTROCYTE_DEVELOPMENT	0.0139	0.228	0.02709	N
GO_POSITIVE_REGULATION_OF_MUSCLE_CELL_DIFFERENTIATION	0.0144	0.113	0.027129	N
GO_ACTIVATION_OF_ADENYLATE_CYCLASE_ACTIVITY	0.0145	0.164	0.027144	N
BIOCARTA_KERATINOCYTE_PATHWAY	0.0133	0.141	0.027226	N
GO_NEURAL_TUBE_DEVELOPMENT	0.0137	0.0803	0.027238	N
GO_STRIATUM_DEVELOPMENT	0.0149	0.269	0.027266	N
GO_TUBULIN_BINDING	0.0131	0.0595	0.027311	N
REACTOME_ACTIVATED_TLR4_SIGNALLING	0.0126	0.0964	0.02733	N
GO_POSITIVE_REGULATION_OF_PROTEIN_IMPORT	0.0136	0.0963	0.027345	N
GO_POSITIVE_REGULATION_OF_TRIGLYCERIDE_LIPASE_ACTIVITY	0.0145	0.306	0.027371	N
REACTOME_CREB_PHOSPHORYLATION_THROUGH_THE_ACTIVATION_OF_RAS	0.015	0.211	0.02756	N
GO_REGULATION_OF_SYNAPTIC_VESICLE_EXOCYTOSIS	0.0118	0.195	0.027758	N
GO_CRANIAL_NERVE_MORPHOGENESIS	0.0147	0.22	0.027761	N
GO_NUCLEAR_BODY	0.0124	0.0498	0.027856	N
REACTOME_APOPTOSIS_INDUCED_DNA_FRAGMENTATION	0.0137	0.342	0.027875	N
GO_TRANSCRIPTION_FACTOR_ACTIVITY_RNA_POLYMERASE_II_CORE_PROMOTER_SEQUENCE_SPECIFIC	0.0133	0.259	0.027925	N
GO_ORGANIC_CATION_TRANSPORT	0.0143	0.232	0.028144	N
GO_ALPHA_BETA_T_CELL_DIFFERENTIATION	0.015	0.163	0.028159	N
GO_REGULATION_OF_CHRONIC_INFLAMMATORY_RESPONSE	0.0142	0.353	0.028197	N
GO_GLIOGENESIS	0.0137	0.076	0.028218	N
GO_MITOCHONDRIAL_RNA_METABOLIC_PROCESS	0.0132	0.194	0.028347	N
GO_CORE_PROMOTER_PROXIMAL_REGION_DNA_BINDING	0.0136	0.0518	0.028406	N
GO_IN_UTERO_EMBRYONIC_DEVELOPMENT	0.0136	0.0565	0.028448	N
GO_TRANSCRIPTION_FACTOR_ACTIVITY_RNA_POLYMERASE_II_CORE_PROMOTER_PROXIMAL_REGION_SEQUENCE_SPECIFIC_BINDING	0.0136	0.0544	0.028688	N
GO_REGULATION_OF_TRANSFERASE_ACTIVITY	0.013	0.0317	0.028701	N
GO_REGULATION_OF_PHOSPHATIDYLINOSITOL_3_KINASE_ACTIVITY	0.0137	0.154	0.028934	N
GO_PIGMENT_GRANULE	0.0125	0.0904	0.02895	N
GO_EXCITATORY_SYNAPSE	0.0138	0.0741	0.029036	N
GO_POSITIVE_REGULATION_OF_B_CELL_ACTIVATION	0.0128	0.114	0.02904	N
GO_RENAL_SYSTEM_PROCESS	0.0138	0.1	0.029048	N
KEGG_GNRH_SIGNALING_PATHWAY	0.0134	0.0967	0.029058	N
HALLMARK_APICAL_SURFACE	0.0135	0.15	0.029065	N
PID_ENDOTHELIN_PATHWAY	0.014	0.126	0.029141	N
GO_CELL_CYCLE_ARREST	0.0127	0.0763	0.029186	N
GO_CELLULAR_ANION_HOMEOSTASIS	0.0137	0.252	0.029243	N
PID_ANTHRAX_PATHWAY	0.0131	0.234	0.029467	N
GO_POSITIVE_REGULATION_OF_DENDRITIC_SPINE_MORPHOGENESIS	0.0154	0.318	0.029495	N
REACTOME_PPARA_ACTIVATES_GENE_EXPRESSION	0.0124	0.0886	0.029497	N
GO_REGULATION_OF_DENDRITIC_SPINE_DEVELOPMENT	0.0137	0.138	0.029511	N
GO_POSITIVE_REGULATION_OF_INTERFERON_GAMMA_BIOSYNTHETIC_PROCESS	0.0122	0.276	0.029533	N
REACTOME_DOWNREGULATION_OF_ERBB2_ERBB3_SIGNALING	0.0103	0.22	0.029574	N
REACTOME_PI3K_EVENTS_IN_ERBB4_SIGNALING	0.0134	0.162	0.029659	N
GO_DETECTION_OF_MECHANICAL_STIMULUS_INVOLVED_IN_SENSORY_PERCEPTION_OF_SOUND	0.0153	0.315	0.029683	N
GO_DENDRITE	0.0134	0.0475	0.029784	N
GO_CELL_CELL_SIGNALING	0.0134	0.0364	0.029795	N
GO_SECRETORY_VESICLE	0.0128	0.0441	0.029795	N
GO_PROTEIN_PHOSPHORYLATED_AMINO_ACID_BINDING	0.0139	0.207	0.030072	N
REACTOME_ANTIVIRAL_MECHANISM_BY_IFN_STIMULATED_GENES	0.0122	0.109	0.030206	N
GO_GAMMA_AMINOBUTYRIC_ACID_SIGNALING_PATHWAY	0.014	0.224	0.030323	N
GO_CALCIUM_MEDIATED_SIGNALING	0.0135	0.11	0.030419	N
PID_P38_ALPHA_BETA_DOWNSTREAM_PATHWAY	0.0136	0.163	0.030479	N
GO_TRANSCRIPTION_ELONGATION_FROM_RNA_POLYMERASE_II_PROMOTER	0.0117	0.0991	0.03052	N
BIOCARTA_PDGF_PATHWAY	0.0139	0.18	0.030632	N
GO_REGULATION_OF_ION_HOMEOSTASIS	0.0132	0.0701	0.031469	N
BIOCARTA_EIF4_PATHWAY	0.0128	0.189	0.031491	N
GO_CELL_JUNCTION	0.0133	0.0305	0.031525	N
GO_GLUTAMATE_RECEPTOR_SIGNALING_PATHWAY	0.0139	0.164	0.031866	N
GO_HISTONE_ACETYLTRANSFERASE_BINDING	0.0126	0.179	0.031892	N
GO_RESPONSE_TO_HEAT	0.0136	0.11	0.031971	N
GO_BILE_ACID_AND_BILE_SALT_TRANSPORT	0.0136	0.186	0.03199	N
GO_PROTEIN_KINASE_A_BINDING	0.0136	0.158	0.032055	N
GO_ORGANELLE_MEMBRANE_FUSION	0.0122	0.0956	0.03219	N
GO_NUCLEAR_SPECK	0.0119	0.065	0.03225	N
GO_PSEUDOURIDINE_SYNTHESIS	0.0122	0.222	0.032465	N
GO_REGULATION_OF_MITOCHONDRIAL_OUTER_MEMBRANE_PERMEABILIZATION_INVOLVED_IN_APOPTOTIC_SIGNALING_PATHWAY	0.0121	0.141	0.03248	N
GO_MITOCHONDRIAL_CALCIUM_ION_TRANSPORT	0.0139	0.383	0.032639	N
GO_POSITIVE_REGULATION_OF_LIPID_METABOLIC_PROCESS	0.0134	0.0888	0.032737	N
BIOCARTA_HER2_PATHWAY	0.0135	0.211	0.032758	N
GO_POSITIVE_REGULATION_OF_PROTEIN_LOCALIZATION_TO_NUCLEUS	0.0129	0.0858	0.032856	N
BIOCARTA_CARDIACEGF_PATHWAY	0.0145	0.25	0.032884	N
GO_ENTRAINMENT_OF_CIRCADIAN_CLOCK	0.0118	0.169	0.032898	N
GO_DISTAL_TUBULE_DEVELOPMENT	0.0145	0.307	0.033025	N
GO_RECYCLING_ENDOSOME	0.0124	0.0866	0.03331	N
GO_POSITIVE_REGULATION_OF_INTRINSIC_APOPTOTIC_SIGNALING_PATHWAY	0.0123	0.128	0.033394	N
GO_POSITIVE_REGULATION_OF_NEURON_APOPTOTIC_PROCESS	0.0122	0.136	0.033419	N
GO_CELLULAR_RESPONSE_TO_CARBOHYDRATE_STIMULUS	0.0129	0.114	0.033645	N
KEGG_PRION_DISEASES	0.0139	0.181	0.033685	N
GO_PROTEIN_SECRETION	0.0127	0.0907	0.033714	N
GO_TRANSCRIPTION_FROM_RNA_POLYMERASE_II_PROMOTER	0.0126	0.0365	0.033773	N
GO_REGULATION_OF_TISSUE_REMODELING	0.0124	0.12	0.033819	N
BIOCARTA_SRCRPTP_PATHWAY	0.0121	0.268	0.034045	N
GO_LEUKOCYTE_APOPTOTIC_PROCESS	0.0127	0.204	0.034147	N
GO_REGULATION_OF_SYNAPTIC_PLASTICITY	0.0123	0.08	0.034258	N
GO_LYSOSOME_LOCALIZATION	0.0126	0.199	0.034288	N
GO_POSITIVE_REGULATION_OF_CHROMOSOME_ORGANIZATION	0.0119	0.0756	0.034385	N
GO_CADHERIN_BINDING	0.0127	0.178	0.034397	N
BIOCARTA_EGF_PATHWAY	0.0134	0.182	0.034451	N
GO_REGULATION_OF_EXOCYTOSIS	0.0126	0.0711	0.034512	N
GO_RETINOIC_ACID_RECEPTOR_SIGNALING_PATHWAY	0.0136	0.251	0.034528	N
GO_NEUROMUSCULAR_JUNCTION	0.0133	0.135	0.034552	N
GO_REGULATION_OF_NEURON_PROJECTION_DEVELOPMENT	0.0129	0.0494	0.034577	N
REACTOME_RAF_MAP_KINASE_CASCADE	0.0116	0.273	0.034814	N
GO_CUL3_RING_UBIQUITIN_LIGASE_COMPLEX	0.0129	0.127	0.034879	N
GO_REGULATION_OF_LIPID_CATABOLIC_PROCESS	0.0128	0.133	0.034924	N
GO_POSITIVE_REGULATION_OF_DNA_RECOMBINATION	0.0108	0.189	0.034976	N
GO_FORELIMB_MORPHOGENESIS	0.0139	0.166	0.035062	N
GO_MAST_CELL_ACTIVATION	0.014	0.227	0.035198	N
GO_POSITIVE_REGULATION_OF_SEQUENCE_SPECIFIC_DNA_BINDING_TRANSCRIPTION_FACTOR_ACTIVITY	0.0122	0.0644	0.035227	N
GO_POSITIVE_REGULATION_OF_NUCLEOCYTOPLASMIC_TRANSPORT	0.0126	0.0883	0.035345	N
GO_POTASSIUM_CHANNEL_ACTIVITY	0.0136	0.0941	0.035434	N
GO_AUDITORY_RECEPTOR_CELL_DIFFERENTIATION	0.0123	0.177	0.035527	N
GO_REGULATION_OF_DNA_DEPENDENT_DNA_REPLICATION	0.0114	0.14	0.035545	N
GO_COVALENT_CHROMATIN_MODIFICATION	0.0123	0.0538	0.035806	N
GO_REGULATION_OF_PEPTIDE_TRANSPORT	0.0127	0.0624	0.035949	N
PID_ERBB1_RECEPTOR_PROXIMAL_PATHWAY	0.0119	0.153	0.035955	N
GO_SULFATE_TRANSPORT	0.0117	0.234	0.036154	N
GO_SYNAPTIC_MEMBRANE	0.0135	0.0669	0.03616	N
GO_CHROMOSOME	0.0122	0.0341	0.03641	N
GO_TRANSMEMBRANE_TRANSPORT	0.0127	0.0311	0.036629	N
GO_CEREBRAL_CORTEX_RADIALLY_ORIENTED_CELL_MIGRATION	0.0141	0.211	0.036648	N
GO_TUBE_FORMATION	0.0131	0.0881	0.036772	N
GO_TELOMERASE_HOLOENZYME_COMPLEX	0.0125	0.228	0.036791	N
GO_POSITIVE_REGULATION_OF_FAT_CELL_DIFFERENTIATION	0.013	0.143	0.036798	N
GO_OMEGA_PEPTIDASE_ACTIVITY	0.012	0.225	0.036811	N
GO_VOLTAGE_GATED_CALCIUM_CHANNEL_ACTIVITY	0.0131	0.156	0.036891	N
GO_MICROTUBULE_BINDING	0.0121	0.0684	0.037221	N
GO_POLY_A_MRNA_EXPORT_FROM_NUCLEUS	0.016	0.404	0.037601	N
GO_REGULATION_OF_CARDIAC_MUSCLE_CONTRACTION_BY_CALCIUM_ION_SIGNALING	0.0122	0.201	0.037698	N
GO_GLIAL_CELL_DIFFERENTIATION	0.0128	0.0854	0.037725	N
GO_REPRESSING_TRANSCRIPTION_FACTOR_BINDING	0.012	0.123	0.037885	N
GO_BICARBONATE_TRANSPORT	0.012	0.138	0.037918	N
GO_SPINAL_CORD_ASSOCIATION_NEURON_DIFFERENTIATION	0.0141	0.286	0.038	N
REACTOME_CRMPS_IN_SEMA3A_SIGNALING	0.0134	0.281	0.038006	N
PID_ERBB_NETWORK_PATHWAY	0.0126	0.256	0.038056	N
GO_POSITIVE_REGULATION_OF_KINASE_ACTIVITY	0.0123	0.0444	0.038058	N
GO_TRANSCRIPTIONAL_ACTIVATOR_ACTIVITY_RNA_POLYMERASE_II_CORE_PROMOTER_PROXIMAL_REGION_SEQUENCE_SPECIFIC_BINDING	0.0126	0.0655	0.038228	N
GO_POSITIVE_REGULATION_OF_B_CELL_PROLIFERATION	0.0125	0.159	0.038337	N
REACTOME_RESOLUTION_OF_AP_SITES_VIA_THE_SINGLE_NUCLEOTIDE_REPLACEMENT_PATHWAY	0.0127	0.278	0.038428	N
GO_POSITIVE_REGULATION_OF_MITOCHONDRIAL_OUTER_MEMBRANE_PERMEABILIZATION_INVOLVED_IN_APOPTOTIC_SIGNALING_PATHWAY	0.0117	0.151	0.03868	N
PID_PI3K_PLC_TRK_PATHWAY	0.0117	0.149	0.038724	N
PID_MYC_ACTIV_PATHWAY	0.0115	0.0999	0.03874	N
GO_CATION_TRANSMEMBRANE_TRANSPORTER_ACTIVITY	0.0127	0.0411	0.038749	N
GO_RESPONSE_TO_TEMPERATURE_STIMULUS	0.0126	0.0829	0.038883	N
GO_REGULATION_OF_CATION_CHANNEL_ACTIVITY	0.0125	0.105	0.038918	N
PID_TXA2PATHWAY	0.0124	0.127	0.03904	N
GO_POSITIVE_REGULATION_OF_MOLECULAR_FUNCTION	0.0122	0.0241	0.039072	N
GO_INTERSPECIES_INTERACTION_BETWEEN_ORGANISMS	0.0117	0.0372	0.039243	N
GO_PROTEIN_AUTOPHOSPHORYLATION	0.0122	0.0702	0.039315	N
GO_FOREBRAIN_CELL_MIGRATION	0.0127	0.13	0.039433	N
REACTOME_TRANSCRIPTIONAL_ACTIVITY_OF_SMAD2_SMAD3_SMAD4_HETEROTRIMER	0.0112	0.145	0.039677	N
GO_SECRETORY_GRANULE	0.0119	0.0501	0.03988	N
GO_CYTOSKELETAL_PROTEIN_BINDING	0.0122	0.0349	0.039953	N
GO_REGULATION_OF_ALPHA_BETA_T_CELL_ACTIVATION	0.0127	0.125	0.039979	N
GO_MORPHOGENESIS_OF_EMBRYONIC_EPITHELIUM	0.0126	0.0851	0.040119	N
GO_NEURAL_RETINA_DEVELOPMENT	0.0132	0.146	0.040208	N
REACTOME_ACETYLCHOLINE_NEUROTRANSMITTER_RELEASE_CYCLE	0.0113	0.274	0.040271	N
GO_MACROPHAGE_ACTIVATION_INVOLVED_IN_IMMUNE_RESPONSE	0.0121	0.282	0.040327	N
BIOCARTA_EDG1_PATHWAY	0.0122	0.18	0.040367	N
GO_VESICLE_CYTOSKELETAL_TRAFFICKING	0.0113	0.147	0.040487	N
GO_POSITIVE_REGULATION_OF_PHOSPHOLIPID_METABOLIC_PROCESS	0.0126	0.154	0.040488	N
GO_CELLULAR_MODIFIED_AMINO_ACID_CATABOLIC_PROCESS	0.012	0.226	0.040644	N
GO_RESPONSE_TO_PROSTAGLANDIN_E	0.0122	0.193	0.04074	N
KEGG_LONG_TERM_DEPRESSION	0.0127	0.12	0.040864	N
GO_NEUROTRANSMITTER_TRANSPORT	0.0121	0.0788	0.041054	N
REACTOME_PLATELET_CALCIUM_HOMEOSTASIS	0.0118	0.245	0.041659	N
GO_SNARE_COMPLEX	0.012	0.132	0.041737	N
GO_REGULATION_OF_ESTABLISHMENT_OR_MAINTENANCE_OF_CELL_POLARITY	0.0121	0.202	0.042033	N
GO_MECHANOSENSORY_BEHAVIOR	0.0129	0.29	0.042126	N
REACTOME_MTORC1_MEDIATED_SIGNALLING	0.0121	0.285	0.042337	N
GO_TELENCEPHALON_DEVELOPMENT	0.013	0.0691	0.042584	N
GO_PROTEIN_TRANSPORT_ALONG_MICROTUBULE	0.0134	0.21	0.042835	N
GO_HOMEOSTATIC_PROCESS	0.012	0.0277	0.042937	N
KEGG_MAPK_SIGNALING_PATHWAY	0.0119	0.0593	0.043059	N
PID_PI3KCI_PATHWAY	0.0117	0.134	0.043351	N
GO_CALCIUM_CHANNEL_REGULATOR_ACTIVITY	0.0125	0.159	0.043431	N
GO_REGULATION_OF_DNA_TEMPLATED_TRANSCRIPTION_ELONGATION	0.0116	0.153	0.043468	N
GO_NONRIBOSOMAL_PEPTIDE_BIOSYNTHETIC_PROCESS	0.0118	0.232	0.043551	N
GO_HEMOGLOBIN_METABOLIC_PROCESS	0.0116	0.29	0.043552	N
GO_INTRAMOLECULAR_OXIDOREDUCTASE_ACTIVITY	0.0116	0.127	0.043567	N
GO_PHOSPHATIDYLINOSITOL_PHOSPHATE_5_PHOSPHATASE_ACTIVITY	0.0114	0.27	0.043569	N
GO_HISTONE_DEACETYLASE_BINDING	0.0113	0.0931	0.043601	N
BIOCARTA_BCR_PATHWAY	0.0128	0.178	0.043609	N
GO_REGULATION_OF_NEURAL_PRECURSOR_CELL_PROLIFERATION	0.0126	0.117	0.043639	N
PID_SMAD2_3PATHWAY	0.012	0.229	0.043901	N
GO_REGULATION_OF_PEPTIDE_SECRETION	0.0122	0.0704	0.043949	N
BIOCARTA_SPPA_PATHWAY	0.0133	0.223	0.043983	N
REACTOME_REGULATION_OF_HYPOXIA_INDUCIBLE_FACTOR_HIF_BY_OXYGEN	0.0124	0.204	0.043993	N
GO_MYELOID_LEUKOCYTE_MEDIATED_IMMUNITY	0.0119	0.147	0.044075	N
GO_NEGATIVE_REGULATION_OF_WOUND_HEALING	0.0125	0.131	0.044108	N
GO__DE_NOVO_PROTEIN_FOLDING	0.00973	0.176	0.044122	N
GO_PARANODE_REGION_OF_AXON	0.0123	0.294	0.044299	N
GO_GLYCEROLIPID_CATABOLIC_PROCESS	0.0123	0.16	0.0443	N
GO_NEGATIVE_REGULATION_OF_TYPE_I_INTERFERON_PRODUCTION	0.0114	0.147	0.044551	N
BIOCARTA_TEL_PATHWAY	0.0121	0.227	0.044716	N
GO_HISTONE_DEACETYLASE_ACTIVITY_H3_K14_SPECIFIC_	0.0108	0.271	0.044834	N
GO_ARTERY_MORPHOGENESIS	0.0125	0.139	0.044861	N
PID_TELOMERASE_PATHWAY	0.0119	0.116	0.044931	N
GO__DE_NOVO_POSTTRANSLATIONAL_PROTEIN_FOLDING	0.0102	0.217	0.045001	N
GO_PROTEIN_BINDING_INVOLVED_IN_CELL_CELL_ADHESION	0.013	0.312	0.045037	N
GO_MEMBRANE_DISASSEMBLY	0.0127	0.152	0.045186	N
REACTOME_DEVELOPMENTAL_BIOLOGY	0.0119	0.0499	0.045326	N
GO_CYTOSOLIC_TRANSPORT	0.0117	0.0672	0.045419	N
GO_REGULATION_OF_GENE_EXPRESSION_EPIGENETIC	0.0114	0.0703	0.045518	N
GO_REGULATION_OF_DELAYED_RECTIFIER_POTASSIUM_CHANNEL_ACTIVITY	0.0118	0.222	0.04562	N
GO_EXOPEPTIDASE_ACTIVITY	0.0121	0.0995	0.045635	N
GO_TRANSFERASE_ACTIVITY_TRANSFERRING_ACYL_GROUPS_OTHER_THAN_AMINO_ACYL_GROUPS	0.0113	0.0669	0.04587	N
GO_NUCLEUS_ORGANIZATION	0.0116	0.0826	0.046081	N
GO_INNER_EAR_RECEPTOR_CELL_DEVELOPMENT	0.0116	0.157	0.046111	N
GO_POSITIVE_REGULATION_OF_GENE_EXPRESSION_EPIGENETIC	0.0115	0.131	0.046159	N
GO_MECHANORECEPTOR_DIFFERENTIATION	0.0117	0.132	0.046213	N
GO_POSITIVE_REGULATION_OF_HUMORAL_IMMUNE_RESPONSE	0.013	0.29	0.046371	N
GO_REGULATION_OF_CHROMATIN_SILENCING	0.0112	0.224	0.046492	N
GO_PROTEIN_TARGETING	0.0114	0.0474	0.046612	N
GO_BETA_CATENIN_DESTRUCTION_COMPLEX_DISASSEMBLY	0.0112	0.196	0.046681	N
GO_TRANSFERASE_ACTIVITY_TRANSFERRING_ONE_CARBON_GROUPS	0.0112	0.0658	0.046707	N
REACTOME_NEUROTRANSMITTER_RELEASE_CYCLE	0.0117	0.166	0.046814	N
GO_PROTON_TRANSPORTING_ATP_SYNTHASE_COMPLEX	0.0112	0.197	0.046972	N
GO_AMIDE_TRANSPORT	0.0117	0.0992	0.046987	N
GO_CHLORIDE_TRANSPORT	0.0127	0.109	0.047021	N
GO_SET1C_COMPASS_COMPLEX	0.0118	0.301	0.04712	N
REACTOME_G1_S_SPECIFIC_TRANSCRIPTION	0.0107	0.214	0.047187	N
GO_ORGANIC_CATION_TRANSMEMBRANE_TRANSPORTER_ACTIVITY	0.0122	0.262	0.04719	N
GO_CYTOSOLIC_CALCIUM_ION_TRANSPORT	0.0117	0.132	0.047247	N
GO_METAL_ION_TRANSPORT	0.0121	0.0426	0.047343	N
GO_CHD_TYPE_COMPLEX	0.0126	0.254	0.047425	N
GO_PEPTIDYL_TYROSINE_AUTOPHOSPHORYLATION	0.0123	0.166	0.047591	N
GO_REGULATION_OF_MYOTUBE_DIFFERENTIATION	0.0117	0.13	0.047662	N
PID_S1P_S1P4_PATHWAY	0.0115	0.249	0.047692	N
REACTOME_SEMA3A_PLEXIN_REPULSION_SIGNALING_BY_INHIBITING_INTEGRIN_ADHESION	0.0109	0.254	0.047707	N
GO_RESPONSE_TO_EXOGENOUS_DSRNA	0.0131	0.16	0.047767	N
GO_MYELOID_LEUKOCYTE_ACTIVATION	0.0117	0.1	0.047884	N
GO_REGULATION_OF_DENDRITIC_SPINE_MORPHOGENESIS	0.0125	0.194	0.047973	N
GO_GLUCOCORTICOID_BIOSYNTHETIC_PROCESS	0.0107	0.273	0.048049	N
GO_NEUROPEPTIDE_RECEPTOR_BINDING	0.012	0.191	0.048459	N
GO_REGULATION_OF_PLATELET_ACTIVATION	0.0127	0.188	0.048522	N
KEGG_OOCYTE_MEIOSIS	0.0114	0.0908	0.048548	N
GO_PROTEIN_HETERODIMERIZATION_ACTIVITY	0.012	0.0503	0.048552	N
GO_DNA_CATABOLIC_PROCESS_ENDONUCLEOLYTIC	0.0125	0.232	0.048961	N
GO_CEREBELLAR_CORTEX_DEVELOPMENT	0.0119	0.146	0.048978	N
GO_EXTRACELLULAR_LIGAND_GATED_ION_CHANNEL_ACTIVITY	0.0126	0.124	0.049014	N
REACTOME_ION_CHANNEL_TRANSPORT	0.013	0.154	0.049253	N
GO_NEGATIVE_REGULATION_OF_PLATELET_ACTIVATION	0.0126	0.249	0.049393	N
GO_ORGANELLE_FUSION	0.0109	0.0814	0.04955	N
GO_PSEUDOURIDINE_SYNTHASE_ACTIVITY	0.0111	0.261	0.049665	N
GO_POTASSIUM_ION_BINDING	0.0134	0.293	0.049733	N
GO_HINDBRAIN_MORPHOGENESIS	0.0121	0.159	0.049738	N
GO_REGULATION_OF_PROTEIN_KINASE_A_SIGNALING	0.0114	0.233	0.050021	N
GO_ION_TRANSPORT	0.0118	0.0295	0.050063	N
REACTOME_INHIBITION_OF_VOLTAGE_GATED_CA2_CHANNELS_VIA_GBETA_GAMMA_SUBUNITS	0.0121	0.203	0.050088	N
GO_MICROBODY	0.011	0.0809	0.050655	N
REACTOME_GRB2_SOS_PROVIDES_LINKAGE_TO_MAPK_SIGNALING_FOR_INTERGRINS_	0.0123	0.26	0.05066	N
GO_REGULATION_OF_NOTCH_SIGNALING_PATHWAY	0.0118	0.122	0.050889	N
GO_POSITIVE_REGULATION_OF_HORMONE_SECRETION	0.0114	0.091	0.051161	N
GO_PEPTIDYL_LYSINE_TRIMETHYLATION	0.00998	0.206	0.051372	N
GO_COLUMNAR_CUBOIDAL_EPITHELIAL_CELL_DEVELOPMENT	0.0121	0.149	0.051435	N
GO_POSITIVE_REGULATION_OF_LYASE_ACTIVITY	0.0122	0.132	0.051443	N
GO_REGULATION_OF_TYPE_I_INTERFERON_PRODUCTION	0.011	0.09	0.051624	N
GO_HORMONE_RECEPTOR_BINDING	0.0113	0.0757	0.051633	N
GO_NEURON_SPINE	0.0118	0.0928	0.051679	N
GO_POSITIVE_REGULATION_OF_LEUKOCYTE_PROLIFERATION	0.0115	0.0864	0.051787	N
GO_ENTRAINMENT_OF_CIRCADIAN_CLOCK_BY_PHOTOPERIOD	0.00982	0.186	0.051866	N
GO_ALDEHYDE_CATABOLIC_PROCESS	0.00992	0.228	0.051903	N
GO_ESTABLISHMENT_OF_PROTEIN_LOCALIZATION_TO_ORGANELLE	0.0111	0.0505	0.052012	N
GO_REGULATION_OF_ORGAN_GROWTH	0.0122	0.123	0.052201	N
GO_REGULATION_OF_PROTEIN_BINDING	0.0112	0.0736	0.05248	N
GO_PROTEIN_NEDDYLATION	0.0113	0.272	0.052542	N
GO_REGULATION_OF_ENDOTHELIAL_CELL_CHEMOTAXIS	0.0113	0.235	0.052608	N
GO_TRANSCRIPTION_ELONGATION_FACTOR_COMPLEX	0.0109	0.141	0.052611	N
GO_RETINOIC_ACID_RECEPTOR_BINDING	0.0124	0.167	0.052687	N
GO_ESTRADIOL_17_BETA_DEHYDROGENASE_ACTIVITY	0.0102	0.283	0.05285	N
REACTOME_SIGNALING_BY_FGFR_IN_DISEASE	0.0114	0.0872	0.053044	N
REACTOME_SIGNALING_BY_NOTCH1	0.011	0.116	0.053074	N
GO_RETINOID_X_RECEPTOR_BINDING	0.0106	0.22	0.053076	N
GO_APOPTOTIC_DNA_FRAGMENTATION	0.0128	0.275	0.053115	N
GO_SPERM_EGG_RECOGNITION	0.0103	0.132	0.053149	N
KEGG_RENAL_CELL_CARCINOMA	0.0115	0.117	0.053278	N
GO_HOMEOSTASIS_OF_NUMBER_OF_CELLS	0.0114	0.0758	0.053525	N
GO_PROTEIN_DIMERIZATION_ACTIVITY	0.0113	0.0306	0.053706	N
GO_CENTRAL_NERVOUS_SYSTEM_PROJECTION_NEURON_AXONOGENESIS	0.0128	0.233	0.053761	N
GO_REGULATION_OF_CELL_MATURATION	0.0103	0.203	0.053829	N
REACTOME_INWARDLY_RECTIFYING_K_CHANNELS	0.0116	0.177	0.053875	N
GO_COLLECTING_DUCT_DEVELOPMENT	0.0127	0.306	0.054079	N
GO_ANCHORED_COMPONENT_OF_EXTERNAL_SIDE_OF_PLASMA_MEMBRANE	0.0115	0.227	0.054179	N
GO_LIPID_TRANSPORTER_ACTIVITY	0.0116	0.0971	0.054307	N
GO_INTERLEUKIN_1_MEDIATED_SIGNALING_PATHWAY	0.0112	0.271	0.054563	N
REACTOME_SPRY_REGULATION_OF_FGF_SIGNALING	0.0105	0.244	0.054573	N
KEGG_PANCREATIC_CANCER	0.0108	0.112	0.0546	N
GO_REGULATION_OF_CALCIUM_ION_TRANSPORT_INTO_CYTOSOL	0.0113	0.103	0.054658	N
REACTOME_NOTCH1_INTRACELLULAR_DOMAIN_REGULATES_TRANSCRIPTION	0.0114	0.152	0.054707	N
GO_NEGATIVE_REGULATION_OF_FAT_CELL_DIFFERENTIATION	0.0115	0.155	0.05472	N
GO_POSITIVE_REGULATION_OF_HOMEOSTATIC_PROCESS	0.0109	0.0665	0.054733	N
GO_CELL_FATE_COMMITMENT_INVOLVED_IN_FORMATION_OF_PRIMARY_GERM_LAYER	0.0119	0.2	0.054957	N
GO_REGULATION_OF_TRANSCRIPTION_FACTOR_IMPORT_INTO_NUCLEUS	0.0108	0.0977	0.054996	N
GO_REGULATION_OF_CALCIUM_ION_IMPORT	0.0117	0.102	0.055143	N
GO_JAK_STAT_CASCADE_INVOLVED_IN_GROWTH_HORMONE_SIGNALING_PATHWAY	0.012	0.261	0.055258	N
GO_REGULATION_OF_WOUND_HEALING	0.0121	0.0922	0.0553	N
GO_INTRACELLULAR_PROTEIN_TRANSPORT	0.0108	0.0345	0.055397	N
REACTOME_SIGNAL_TRANSDUCTION_BY_L1	0.0104	0.161	0.055416	N
GO_POSITIVE_REGULATION_OF_B_CELL_MEDIATED_IMMUNITY	0.00995	0.172	0.055497	N
GO_INNER_EAR_MORPHOGENESIS	0.0117	0.104	0.055524	N
GO_REGULATION_OF_CYTOPLASMIC_TRANSPORT	0.0109	0.0444	0.05553	N
PID_TAP63_PATHWAY	0.0112	0.129	0.055572	N
GO_REGULATION_OF_ENDOTHELIAL_CELL_PROLIFERATION	0.0109	0.0969	0.055666	N
GO_COSTAMERE	0.0143	0.294	0.055696	N
GO_G_PROTEIN_COUPLED_GLUTAMATE_RECEPTOR_SIGNALING_PATHWAY	0.0116	0.282	0.055773	N
BIOCARTA_MPR_PATHWAY	0.0118	0.171	0.055818	N
GO_POSITIVE_REGULATION_OF_OSSIFICATION	0.0118	0.113	0.055838	N
GO_CELLULAR_COMPONENT_MORPHOGENESIS	0.0114	0.0343	0.055904	N
PID_IFNG_PATHWAY	0.0115	0.155	0.055993	N
GO_MACROMOLECULAR_COMPLEX_DISASSEMBLY	0.0106	0.0685	0.056173	N
GO_MITOCHONDRION_DISTRIBUTION	0.0109	0.326	0.056225	N
GO_SECRETORY_GRANULE_LUMEN	0.0111	0.105	0.056305	N
HALLMARK_CHOLESTEROL_HOMEOSTASIS	0.0105	0.107	0.056482	N
GO_CELL_FATE_COMMITMENT	0.0119	0.069	0.056489	N
GO_FATTY_ACID_LIGASE_ACTIVITY	0.00956	0.21	0.0566	N
GO_TRANSCRIPTION_FACTOR_ACTIVITY_PROTEIN_BINDING	0.0105	0.0394	0.056689	N
GO_DNA_METHYLATION_OR_DEMETHYLATION	0.0109	0.13	0.056707	N
REACTOME_METABOLISM_OF_LIPIDS_AND_LIPOPROTEINS	0.0109	0.0446	0.057347	N
GO_ALKALI_METAL_ION_BINDING	0.0127	0.243	0.057517	N
GO_REGULATION_OF_CELL_DIFFERENTIATION	0.0111	0.0268	0.057651	N
GO_AORTA_MORPHOGENESIS	0.0114	0.209	0.057823	N
GO_PYRIMIDINE_NUCLEOBASE_METABOLIC_PROCESS	0.0116	0.233	0.057858	N
SA_B_CELL_RECEPTOR_COMPLEXES	0.0116	0.211	0.057873	N
GO_REGULATION_OF_EXTRINSIC_APOPTOTIC_SIGNALING_PATHWAY_IN_ABSENCE_OF_LIGAND	0.0106	0.142	0.05789	N
GO_RNA_DIRECTED_DNA_POLYMERASE_ACTIVITY	0.0109	0.382	0.057913	N
GO_DOPAMINE_RECEPTOR_SIGNALING_PATHWAY	0.0111	0.179	0.058092	N
GO_NEURON_PROJECTION	0.0111	0.0332	0.058092	N
GO_INTRINSIC_COMPONENT_OF_EXTERNAL_SIDE_OF_PLASMA_MEMBRANE	0.011	0.198	0.058482	N
GO_REGULATION_OF_CELL_FATE_SPECIFICATION	0.0108	0.267	0.058495	N
GO_REGULATION_OF_INSULIN_RECEPTOR_SIGNALING_PATHWAY	0.0108	0.144	0.058771	N
GO_POSITIVE_REGULATION_OF_TRANSFERASE_ACTIVITY	0.0105	0.0384	0.058796	N
GO_NEGATIVE_REGULATION_OF_CALCIUM_ION_DEPENDENT_EXOCYTOSIS	0.0126	0.362	0.05885	N
GO_RETROMER_COMPLEX	0.0101	0.195	0.058873	N
BIOCARTA_BARRESTIN_SRC_PATHWAY	0.0113	0.251	0.058962	N
GO_CENTRAL_NERVOUS_SYSTEM_NEURON_AXONOGENESIS	0.0117	0.197	0.059011	N
GO_EMBRYO_DEVELOPMENT	0.0113	0.0343	0.059149	N
PID_SYNDECAN_4_PATHWAY	0.0115	0.175	0.059155	N
GO_POSITIVE_REGULATION_OF_MAP_KINASE_ACTIVITY	0.0104	0.065	0.059269	N
GO_NEGATIVE_REGULATION_OF_CELLULAR_SENESCENCE	0.0102	0.28	0.059349	N
GO_NEGATIVE_REGULATION_OF_DNA_METABOLIC_PROCESS	0.0108	0.0925	0.059427	N
REACTOME_METAL_ION_SLC_TRANSPORTERS	0.0107	0.206	0.059555	N
GO_PRESYNAPSE	0.0107	0.0572	0.059569	N
GO_MICROTUBULE_CYTOSKELETON	0.0105	0.0302	0.059688	N
GO_POSITIVE_REGULATION_OF_NEUROBLAST_PROLIFERATION	0.0111	0.209	0.059738	N
KEGG_WNT_SIGNALING_PATHWAY	0.0112	0.0808	0.059858	N
PID_CMYB_PATHWAY	0.0108	0.104	0.059873	N
GO_RECEPTOR_SIGNALING_PROTEIN_SERINE_THREONINE_KINASE_ACTIVITY	0.0106	0.0999	0.060105	N
GO_POSITIVE_REGULATION_OF_NEURON_DIFFERENTIATION	0.0112	0.0575	0.060154	N
GO_MODULATION_OF_SYNAPTIC_TRANSMISSION	0.0106	0.0555	0.060191	N
GO_ACROSOMAL_VESICLE	0.0105	0.0968	0.06021	N
GO_ARYLSULFATASE_ACTIVITY	0.0125	0.382	0.06041	N
GO_REGULATION_OF_HOMEOSTATIC_PROCESS	0.0109	0.0471	0.060818	N
PID_FCER1_PATHWAY	0.011	0.127	0.060905	N
GO_SOMATIC_DIVERSIFICATION_OF_IMMUNE_RECEPTORS_VIA_SOMATIC_MUTATION	0.0117	0.306	0.060915	N
REACTOME_IKK_COMPLEX_RECRUITMENT_MEDIATED_BY_RIP1	0.0108	0.313	0.060977	N
BIOCARTA_TCR_PATHWAY	0.0118	0.157	0.060983	N
BIOCARTA_TRKA_PATHWAY	0.011	0.276	0.061002	N
SIG_PIP3_SIGNALING_IN_B_LYMPHOCYTES	0.0111	0.17	0.061074	N
REACTOME_PKB_MEDIATED_EVENTS	0.01	0.165	0.061256	N
GO_MEMBRANE_FUSION	0.0106	0.078	0.061259	N
GO_LUNG_MORPHOGENESIS	0.0115	0.15	0.061345	N
PID_ERBB4_PATHWAY	0.0108	0.154	0.061562	N
GO_STEROL_BINDING	0.0116	0.158	0.061589	N
GO_REGULATION_OF_CELLULAR_RESPONSE_TO_INSULIN_STIMULUS	0.0102	0.118	0.061615	N
GO_COFACTOR_TRANSPORTER_ACTIVITY	0.0102	0.209	0.06172	N
GO_REGULATION_OF_MYOBLAST_FUSION	0.0115	0.237	0.061734	N
GO_REGULATION_OF_ESTABLISHMENT_OF_PLANAR_POLARITY_INVOLVED_IN_NEURAL_TUBE_CLOSURE	0.0104	0.242	0.061755	N
GO_REGULATION_OF_PROTEIN_TARGETING	0.0105	0.0559	0.06179	N
GO_TRANSCRIPTION_INITIATION_FROM_RNA_POLYMERASE_II_PROMOTER	0.0103	0.0766	0.061872	N
REACTOME_PKA_MEDIATED_PHOSPHORYLATION_OF_CREB	0.012	0.256	0.061898	N
GO_CYTOPLASMIC_SEQUESTERING_OF_PROTEIN	0.0105	0.153	0.062129	N
GO_MONOVALENT_INORGANIC_ANION_HOMEOSTASIS	0.0112	0.232	0.062213	N
GO_EMBRYO_DEVELOPMENT_ENDING_IN_BIRTH_OR_EGG_HATCHING	0.0111	0.043	0.062266	N
GO_DNA_REPLICATION_DEPENDENT_NUCLEOSOME_ORGANIZATION	0.013	0.38	0.062367	N
GO_VESICLE_MEMBRANE	0.0105	0.0435	0.062378	N
GO_REGULATION_OF_URINE_VOLUME	0.0111	0.223	0.062397	N
GO_LIPOPOLYSACCHARIDE_MEDIATED_SIGNALING_PATHWAY	0.00996	0.162	0.062545	N
GO_RESPONSE_TO_POTASSIUM_ION	0.0102	0.259	0.06258	N
GO_URATE_METABOLIC_PROCESS	0.0117	0.363	0.062618	N
GO_REGULATION_OF_ADENYLATE_CYCLASE_ACTIVITY	0.0111	0.12	0.062666	N
GO_NUCLEAR_LOCALIZATION_SEQUENCE_BINDING	0.0102	0.195	0.062698	N
PID_S1P_S1P2_PATHWAY	0.0111	0.203	0.062703	N
PID_HDAC_CLASSI_PATHWAY	0.01	0.113	0.06271	N
GO_REGULATION_OF_LIPOPOLYSACCHARIDE_MEDIATED_SIGNALING_PATHWAY	0.0105	0.224	0.062779	N
GO_UROGENITAL_SYSTEM_DEVELOPMENT	0.0113	0.0591	0.062819	N
GO_REGULATION_OF_BLOOD_VESSEL_ENDOTHELIAL_CELL_MIGRATION	0.01	0.13	0.063092	N
GO_ALPHA_BETA_T_CELL_ACTIVATION	0.0116	0.146	0.063224	N
GO_CYTOKINE_ACTIVITY	0.012	0.0744	0.063293	N
GO_RECYCLING_ENDOSOME_MEMBRANE	0.00981	0.146	0.063445	N
GO_HAIR_CELL_DIFFERENTIATION	0.0106	0.16	0.063469	N
GO_REGULATION_OF_HISTONE_PHOSPHORYLATION	0.0103	0.261	0.063487	N
GO_REGULATION_OF_DNA_REPLICATION	0.0102	0.074	0.06352	N
GO_POSITIVE_REGULATION_OF_CELL_DEATH	0.0107	0.0401	0.063669	N
GO_NUCLEOTIDASE_ACTIVITY	0.0104	0.266	0.063726	N
GO_MAINTENANCE_OF_GASTROINTESTINAL_EPITHELIUM	0.01	0.236	0.063779	N
GO_TRANSMEMBRANE_TRANSPORTER_ACTIVITY	0.0109	0.0327	0.064097	N
REACTOME_AQUAPORIN_MEDIATED_TRANSPORT	0.0112	0.142	0.064259	N
BIOCARTA_LONGEVITY_PATHWAY	0.00978	0.224	0.064295	N
GO_NEGATIVE_REGULATION_OF_STRIATED_MUSCLE_CELL_DIFFERENTIATION	0.0107	0.19	0.064302	N
GO_MITOCHONDRIAL_RNA_PROCESSING	0.0112	0.299	0.064307	N
ST_DIFFERENTIATION_PATHWAY_IN_PC12_CELLS	0.0108	0.148	0.064695	N
BIOCARTA_AHSP_PATHWAY	0.00932	0.25	0.064824	N
GO_HEPATOCYTE_APOPTOTIC_PROCESS	0.0107	0.264	0.064867	N
GO_PROTEIN_LOCALIZATION_TO_CHROMOSOME_CENTROMERIC_REGION	0.00957	0.246	0.065151	N
GO_LYMPHOCYTE_APOPTOTIC_PROCESS	0.00996	0.215	0.06517	N
GO_MITOCHONDRIAL_GENOME_MAINTENANCE	0.00979	0.19	0.065223	N
REACTOME_PLATELET_AGGREGATION_PLUG_FORMATION	0.00983	0.146	0.065279	N
REACTOME_CASPASE_MEDIATED_CLEAVAGE_OF_CYTOSKELETAL_PROTEINS	0.00956	0.246	0.065282	N
GO_RRNA_MODIFICATION	0.00946	0.176	0.065397	N
KEGG_B_CELL_RECEPTOR_SIGNALING_PATHWAY	0.0101	0.108	0.065453	N
GO_NEGATIVE_REGULATION_OF_CELLULAR_RESPONSE_TO_INSULIN_STIMULUS	0.0106	0.17	0.065497	N
GO_POSITIVE_REGULATION_OF_INTERLEUKIN_12_PRODUCTION	0.0103	0.171	0.065817	N
GO_EMBRYONIC_DIGESTIVE_TRACT_MORPHOGENESIS	0.0125	0.27	0.065973	N
REACTOME_SIGNALING_BY_FGFR	0.0105	0.0918	0.066056	N
GO_CILIARY_TIP	0.0111	0.154	0.06615	N
GO_REGULATION_OF_CIRCADIAN_RHYTHM	0.0104	0.0949	0.066205	N
GO_NUCLEAR_NUCLEOSOME	0.0128	0.382	0.066273	N
GO_POSITIVE_REGULATION_OF_ENDOTHELIAL_CELL_PROLIFERATION	0.0104	0.115	0.066305	N
REACTOME_CIRCADIAN_REPRESSION_OF_EXPRESSION_BY_REV_ERBA	0.0107	0.209	0.066439	N
GO_MYOSIN_FILAMENT	0.0114	0.219	0.066573	N
GO_DNA_MODIFICATION	0.0106	0.113	0.066622	N
GO_CELL_CYCLE	0.01	0.0268	0.066655	N
GO_TRANSCRIPTION_FACTOR_ACTIVITY_DIRECT_LIGAND_REGULATED_SEQUENCE_SPECIFIC_DNA_BINDING	0.0112	0.154	0.066794	N
GO_PROTEIN_SUMOYLATION	0.0101	0.0878	0.066847	N
GO_EMBRYONIC_ORGAN_DEVELOPMENT	0.0111	0.051	0.066882	N
GO_PERICENTRIC_HETEROCHROMATIN	0.0114	0.283	0.066927	N
GO_EXTRACELLULAR_GLUTAMATE_GATED_ION_CHANNEL_ACTIVITY	0.0108	0.222	0.066988	N
REACTOME_PLC_BETA_MEDIATED_EVENTS	0.0109	0.154	0.067072	N
GO_SYNAPTIC_VESICLE_CYTOSKELETAL_TRANSPORT	0.00896	0.232	0.067195	N
GO_HIPPO_SIGNALING	0.0109	0.193	0.067729	N
GO_NEGATIVE_REGULATION_OF_ALPHA_BETA_T_CELL_ACTIVATION	0.011	0.217	0.067738	N
GO_REGULATION_OF_DNA_METABOLIC_PROCESS	0.00998	0.0516	0.06797	N
GO_LONG_CHAIN_FATTY_ACID_COA_LIGASE_ACTIVITY	0.00906	0.236	0.067984	N
GO_LATERAL_MESODERM_DEVELOPMENT	0.0108	0.294	0.068178	N
GO_PEPTIDYL_SERINE_MODIFICATION	0.0102	0.0782	0.068354	N
GO_ORGANIC_ACID_BINDING	0.0109	0.0717	0.068471	N
GO_EPIDERMAL_CELL_DIFFERENTIATION	0.0117	0.09	0.068504	N
GO_LIGAND_GATED_CHANNEL_ACTIVITY	0.011	0.0885	0.068849	N
GO_REGULATION_OF_NEUROBLAST_PROLIFERATION	0.0105	0.179	0.068895	N
GO_CHROMOCENTER	0.0104	0.262	0.06893	N
GO_GTP_DEPENDENT_PROTEIN_BINDING	0.0105	0.23	0.069036	N
GO_INSULIN_LIKE_GROWTH_FACTOR_RECEPTOR_BINDING	0.0103	0.241	0.069134	N
GO_FOREBRAIN_DEVELOPMENT	0.011	0.0548	0.069425	N
GO_PHOSPHOPROTEIN_BINDING	0.01	0.124	0.06948	N
GO_POSITIVE_REGULATION_OF_STRIATED_MUSCLE_CELL_DIFFERENTIATION	0.011	0.144	0.069567	N
GO_LIGASE_ACTIVITY_FORMING_CARBON_NITROGEN_BONDS	0.00979	0.127	0.069575	N
GO_RAGE_RECEPTOR_BINDING	0.012	0.329	0.069598	N
GO_STRUCTURE_SPECIFIC_DNA_BINDING	0.00991	0.0888	0.070014	N
GO_DNA_LIGATION_INVOLVED_IN_DNA_REPAIR	0.0102	0.268	0.070022	N
GO_POSITIVE_REGULATION_OF_CARDIAC_MUSCLE_TISSUE_DEVELOPMENT	0.0117	0.202	0.070089	N
GO_CELL_SURFACE_RECEPTOR_SIGNALING_PATHWAY_INVOLVED_IN_CELL_CELL_SIGNALING	0.0102	0.115	0.070089	N
REACTOME_SHC1_EVENTS_IN_EGFR_SIGNALING	0.01	0.236	0.070449	N
GO_EYELID_DEVELOPMENT_IN_CAMERA_TYPE_EYE	0.0107	0.271	0.070552	N
GO_INOSITOL_METABOLIC_PROCESS	0.00863	0.25	0.07064	N
GO_FEEDING_BEHAVIOR	0.0109	0.109	0.070848	N
GO_NEGATIVE_REGULATION_OF_FIBROBLAST_GROWTH_FACTOR_RECEPTOR_SIGNALING_PATHWAY	0.0113	0.312	0.070936	N
BIOCARTA_VIP_PATHWAY	0.012	0.215	0.071031	N
GO_S_ACYLTRANSFERASE_ACTIVITY	0.00901	0.159	0.071033	N
GO_BINDING_OF_SPERM_TO_ZONA_PELLUCIDA	0.00933	0.151	0.071071	N
GO_ANGIOGENESIS_INVOLVED_IN_WOUND_HEALING	0.0103	0.253	0.071091	N
GO_CEREBELLAR_CORTEX_FORMATION	0.0114	0.228	0.07121	N
PID_GMCSF_PATHWAY	0.0103	0.159	0.071221	N
GO_CEREBELLAR_PURKINJE_CELL_LAYER_MORPHOGENESIS	0.0104	0.264	0.071421	N
GO_CYSTEINE_TYPE_ENDOPEPTIDASE_ACTIVITY	0.0104	0.109	0.071431	N
GO_PIGMENT_GRANULE_ORGANIZATION	0.00974	0.211	0.07146	N
GO_NEGATIVE_REGULATION_OF_SIGNAL_TRANSDUCTION_IN_ABSENCE_OF_LIGAND	0.00981	0.171	0.0716	N
GO_INTRINSIC_COMPONENT_OF_MITOCHONDRIAL_OUTER_MEMBRANE	0.00917	0.205	0.071692	N
GO_TRANSCRIPTIONAL_REPRESSOR_COMPLEX	0.00972	0.108	0.071776	N
GO_REGULATION_OF_SMOOTH_MUSCLE_CELL_DIFFERENTIATION	0.0113	0.246	0.071804	N
GO_SOMATIC_STEM_CELL_POPULATION_MAINTENANCE	0.00984	0.114	0.071899	N
REACTOME_ADENYLATE_CYCLASE_INHIBITORY_PATHWAY	0.01	0.256	0.071996	N
BIOCARTA_CALCINEURIN_PATHWAY	0.0112	0.243	0.072621	N
GO_NEGATIVE_REGULATION_OF_MYELOID_LEUKOCYTE_DIFFERENTIATION	0.0105	0.15	0.072628	N
GO_POSITIVE_REGULATION_OF_GUANYLATE_CYCLASE_ACTIVITY	0.0113	0.315	0.072656	N
GO_REGULATION_OF_NEURON_PROJECTION_REGENERATION	0.0107	0.222	0.072888	N
GO_TRANSCRIPTION_FROM_RNA_POLYMERASE_I_PROMOTER	0.00917	0.148	0.073082	N
REACTOME_DAG_AND_IP3_SIGNALING	0.0113	0.191	0.07313	N
GO_CATECHOLAMINE_BINDING	0.0109	0.26	0.073161	N
GO_CALCIUM_DEPENDENT_PROTEIN_KINASE_ACTIVITY	0.00858	0.24	0.073206	N
GO_RETINAL_GANGLION_CELL_AXON_GUIDANCE	0.0115	0.252	0.073234	N
GO_NEGATIVE_REGULATION_OF_VIRAL_GENOME_REPLICATION	0.0105	0.142	0.073291	N
GO_LRR_DOMAIN_BINDING	0.00994	0.224	0.073352	N
REACTOME_CD28_DEPENDENT_PI3K_AKT_SIGNALING	0.00933	0.189	0.073418	N
REACTOME_RNA_POL_I_RNA_POL_III_AND_MITOCHONDRIAL_TRANSCRIPTION	0.00972	0.108	0.073714	N
GO_SMAD_BINDING	0.0104	0.12	0.074163	N
GO_REGULATION_OF_RESPONSE_TO_TUMOR_CELL	0.0104	0.279	0.074182	N
GO_BHLH_TRANSCRIPTION_FACTOR_BINDING	0.00977	0.179	0.074215	N
GO_ESTABLISHMENT_OF_PROTEIN_LOCALIZATION	0.00974	0.026	0.074233	N
GO_POSITIVE_REGULATION_OF_RESPONSE_TO_BIOTIC_STIMULUS	0.00959	0.145	0.074234	N
REACTOME_REGULATION_OF_WATER_BALANCE_BY_RENAL_AQUAPORINS	0.0107	0.154	0.074304	N
GO_CEREBRAL_CORTEX_CELL_MIGRATION	0.0106	0.162	0.074622	N
GO_REGULATION_OF_CARDIAC_MUSCLE_CONTRACTION_BY_REGULATION_OF_THE_RELEASE_OF_SEQUESTERED_CALCIUM_ION	0.01	0.227	0.074635	N
KEGG_T_CELL_RECEPTOR_SIGNALING_PATHWAY	0.00993	0.092	0.074748	N
GO_CYTOPLASMIC_SEQUESTERING_OF_TRANSCRIPTION_FACTOR	0.0102	0.238	0.074836	N
REACTOME_SMAD2_SMAD3_SMAD4_HETEROTRIMER_REGULATES_TRANSCRIPTION	0.00872	0.163	0.074925	N
GO_REGULATION_OF_DENDRITE_EXTENSION	0.0111	0.244	0.075312	N
GO_INTRAMOLECULAR_OXIDOREDUCTASE_ACTIVITY_TRANSPOSING_S_S_BONDS	0.0101	0.202	0.075485	N
REACTOME_GLUCONEOGENESIS	0.00987	0.175	0.075581	N
REACTOME_OXYGEN_DEPENDENT_PROLINE_HYDROXYLATION_OF_HYPOXIA_INDUCIBLE_FACTOR_ALPHA	0.0103	0.24	0.075695	N
GO_REGULATION_OF_ISOTYPE_SWITCHING	0.00836	0.164	0.075705	N
BIOCARTA_ECM_PATHWAY	0.0107	0.204	0.075724	N
GO_SOMATIC_DIVERSIFICATION_OF_IMMUNOGLOBULINS	0.0094	0.18	0.075746	N
GO_NUCLEAR_PORE	0.0095	0.105	0.075957	N
REACTOME_GROWTH_HORMONE_RECEPTOR_SIGNALING	0.00998	0.196	0.075999	N
PID_ERA_GENOMIC_PATHWAY	0.00969	0.116	0.076031	N
GO_REGULATION_OF_DNA_RECOMBINATION	0.0091	0.117	0.07608	N
GO_SINGLE_ORGANISM_MEMBRANE_FUSION	0.00964	0.0848	0.076289	N
GO_REGULATION_OF_TRANSCRIPTION_ELONGATION_FROM_RNA_POLYMERASE_II_PROMOTER	0.0101	0.207	0.07646	N
REACTOME_DOWNSTREAM_SIGNALING_OF_ACTIVATED_FGFR	0.0101	0.0978	0.076479	N
GO_NEGATIVE_REGULATION_OF_MEIOTIC_NUCLEAR_DIVISION	0.0102	0.279	0.076664	N
KEGG_INOSITOL_PHOSPHATE_METABOLISM	0.0104	0.134	0.07676	N
GO_PRIMARY_AMINO_COMPOUND_METABOLIC_PROCESS	0.0102	0.278	0.076861	N
GO_ACTIN_FILAMENT_BASED_PROCESS	0.01	0.0469	0.077296	N
PID_DELTA_NP63_PATHWAY	0.00976	0.135	0.077392	N
GO_EPITHELIAL_STRUCTURE_MAINTENANCE	0.00918	0.194	0.07749	N
GO_REGULATION_OF_PRI_MIRNA_TRANSCRIPTION_FROM_RNA_POLYMERASE_II_PROMOTER	0.01	0.23	0.07752	N
GO_NEGATIVE_REGULATION_OF_LIPID_CATABOLIC_PROCESS	0.00972	0.206	0.077586	N
GO_REGULATION_OF_SYNAPTIC_VESICLE_TRANSPORT	0.00919	0.165	0.077626	N
GO_NEURON_PART	0.0101	0.0289	0.077663	N
GO_SULFURIC_ESTER_HYDROLASE_ACTIVITY	0.0113	0.324	0.077764	N
GO_POSTSYNAPTIC_MEMBRANE	0.0106	0.0749	0.077793	N
GO_POSITIVE_REGULATION_OF_TELOMERASE_ACTIVITY	0.00903	0.165	0.077828	N
GO_POSITIVE_REGULATION_OF_RESPONSE_TO_TUMOR_CELL	0.0101	0.303	0.077943	N
GO_POSITIVE_REGULATION_OF_INTRACELLULAR_TRANSPORT	0.00954	0.05	0.077981	N
GO_MICROTUBULE_BASED_MOVEMENT	0.00973	0.0678	0.078059	N
GO_PHOTORECEPTOR_CELL_DIFFERENTIATION	0.0104	0.14	0.078272	N
GO_RAN_GTPASE_BINDING	0.00867	0.148	0.078396	N
GO_SNARE_BINDING	0.00948	0.0829	0.078656	N
GO_REGULATION_OF_CELL_PROLIFERATION	0.0099	0.0264	0.078745	N
GO_POSITIVE_REGULATION_OF_TELOMERE_CAPPING	0.00829	0.204	0.078848	N
REACTOME_MYOGENESIS	0.0107	0.192	0.079095	N
BIOCARTA_CARM1_PATHWAY	0.0113	0.299	0.07916	N
GO_TRNA_BINDING	0.00936	0.136	0.079164	N
GO_REGULATION_OF_NITRIC_OXIDE_SYNTHASE_BIOSYNTHETIC_PROCESS	0.00887	0.2	0.079343	N
GO_CONVERGENT_EXTENSION	0.00931	0.238	0.079539	N
GO_CHROMATIN_DNA_BINDING	0.00974	0.112	0.079588	N
GO_REGULATION_OF_COAGULATION	0.0107	0.111	0.079612	N
GO_ORGANELLAR_SMALL_RIBOSOMAL_SUBUNIT	0.00971	0.19	0.07967	N
GO_SENSORY_PERCEPTION_OF_PAIN	0.0101	0.114	0.07978	N
GO_BEHAVIOR	0.0103	0.0453	0.080007	N
GO_INTRACILIARY_TRANSPORT_PARTICLE	0.0107	0.19	0.080184	N
GO_MUSCLE_CELL_DIFFERENTIATION	0.00989	0.0632	0.080252	N
SIG_IL4RECEPTOR_IN_B_LYPHOCYTES	0.0102	0.188	0.08032	N
GO_RESPONSE_TO_WATER_DEPRIVATION	0.0105	0.302	0.080419	N
GO_PEPTIDYL_GLUTAMIC_ACID_MODIFICATION	0.00942	0.178	0.080613	N
GO_T_CELL_SELECTION	0.00985	0.16	0.080824	N
GO_CXCR_CHEMOKINE_RECEPTOR_BINDING	0.0126	0.313	0.080901	N
PID_INSULIN_GLUCOSE_PATHWAY	0.00835	0.158	0.08127	N
REACTOME_POST_NMDA_RECEPTOR_ACTIVATION_EVENTS	0.011	0.191	0.081275	N
GO_CELL_VOLUME_HOMEOSTASIS	0.0104	0.193	0.081426	N
GO_MAST_CELL_GRANULE	0.0102	0.215	0.081507	N
GO_PROSTATE_GLANDULAR_ACINUS_DEVELOPMENT	0.0108	0.313	0.081655	N
GO_RNA_POLYMERASE_II_TRANSCRIPTION_COREPRESSOR_ACTIVITY	0.00938	0.189	0.081712	N
GO_NEGATIVE_REGULATION_OF_ALPHA_BETA_T_CELL_DIFFERENTIATION	0.0103	0.267	0.08178	N
GO_MESODERM_DEVELOPMENT	0.00992	0.0942	0.081891	N
GO_ENDODERMAL_CELL_FATE_COMMITMENT	0.0116	0.339	0.081901	N
GO_REGULATION_OF_TRANSPORTER_ACTIVITY	0.00997	0.0714	0.081912	N
GO_POSITIVE_REGULATION_OF_CELL_COMMUNICATION	0.00966	0.0258	0.081985	N
GO_AXON_CYTOPLASM	0.00901	0.165	0.082152	N
GO_EYE_MORPHOGENESIS	0.0105	0.0895	0.082205	N
GO_TRIGLYCERIDE_CATABOLIC_PROCESS	0.00963	0.204	0.082311	N
REACTOME_GENERATION_OF_SECOND_MESSENGER_MOLECULES	0.00999	0.222	0.082487	N
GO_PROTEIN_SERINE_THREONINE_KINASE_ACTIVITY	0.00938	0.0453	0.082555	N
GO_TRANSCRIPTION_COACTIVATOR_ACTIVITY	0.00922	0.0546	0.082725	N
REACTOME_BASE_FREE_SUGAR_PHOSPHATE_REMOVAL_VIA_THE_SINGLE_NUCLEOTIDE_REPLACEMENT_PATHWAY	0.00991	0.304	0.082737	N
REACTOME_ADVANCED_GLYCOSYLATION_ENDPRODUCT_RECEPTOR_SIGNALING	0.00821	0.23	0.082745	N
GO_NEURONAL_ACTION_POTENTIAL	0.0111	0.207	0.082755	N
GO_RIBOSOME	0.00903	0.0623	0.082797	N
GO_HISTONE_KINASE_ACTIVITY	0.00942	0.21	0.08304	N
GO_GASTRULATION_WITH_MOUTH_FORMING_SECOND	0.00937	0.182	0.083066	N
GO_DNA_TEMPLATED_TRANSCRIPTION_INITIATION	0.00928	0.0686	0.083267	N
GO_REGULATION_OF_TRANSCRIPTION_FROM_RNA_POLYMERASE_III_PROMOTER	0.00933	0.208	0.083346	N
KEGG_ASCORBATE_AND_ALDARATE_METABOLISM	0.0123	0.24	0.083355	N
GO_REGULATION_OF_MEMBRANE_POTENTIAL	0.00982	0.0534	0.083561	N
GO_RESPONSE_TO_PURINE_CONTAINING_COMPOUND	0.00923	0.073	0.083633	N
GO_REGIONALIZATION	0.0104	0.0595	0.083693	N
GO_RESPONSE_TO_METAL_ION	0.00977	0.054	0.083892	N
GO_REGULATION_OF_PROTEIN_INSERTION_INTO_MITOCHONDRIAL_MEMBRANE_INVOLVED_IN_APOPTOTIC_SIGNALING_PATHWAY	0.0093	0.169	0.083904	N
GO_REGULATION_OF_TELOMERASE_ACTIVITY	0.00928	0.142	0.083993	N
GO_RESPONSE_TO_THYROID_HORMONE	0.0103	0.225	0.08412	N
GO_PHOTORECEPTOR_CELL_DEVELOPMENT	0.00988	0.155	0.08414	N
GO_PEPTIDE_HORMONE_RECEPTOR_BINDING	0.0105	0.25	0.084178	N
GO_TRANSPORT_VESICLE_MEMBRANE	0.00907	0.0802	0.084353	N
GO_NUCLEAR_CHROMATIN	0.00952	0.0615	0.084413	N
GO_POSITIVE_REGULATION_OF_REGULATED_SECRETORY_PATHWAY	0.00895	0.128	0.084422	N
GO_REGULATION_OF_TRANSCRIPTION_INVOLVED_IN_G1_S_TRANSITION_OF_MITOTIC_CELL_CYCLE	0.00874	0.175	0.084557	N
GO_PLATELET_MORPHOGENESIS	0.00938	0.237	0.084708	N
GO_RRNA_METHYLTRANSFERASE_ACTIVITY	0.00947	0.268	0.08472	N
GO_ADENYL_NUCLEOTIDE_BINDING	0.00951	0.0259	0.084727	N
GO_REGULATION_OF_MUSCLE_HYPERTROPHY	0.0107	0.174	0.084749	N
GO_REGULATION_OF_POLYSACCHARIDE_METABOLIC_PROCESS	0.00962	0.147	0.084917	N
GO_PURINE_NUCLEOSIDE_MONOPHOSPHATE_BIOSYNTHETIC_PROCESS	0.00888	0.118	0.084961	N
GO_REGULATION_OF_RELEASE_OF_SEQUESTERED_CALCIUM_ION_INTO_CYTOSOL	0.0101	0.119	0.084987	N
GO_POSITIVE_REGULATION_OF_ADENYLATE_CYCLASE_ACTIVITY	0.01	0.147	0.085097	N
GO_T_CELL_APOPTOTIC_PROCESS	0.00888	0.233	0.085269	N
GO_GABAERGIC_NEURON_DIFFERENTIATION	0.0103	0.271	0.085278	N
GO_CYTOPLASMIC_MRNA_PROCESSING_BODY	0.00942	0.116	0.085322	N
GO_REGULATION_OF_MAP_KINASE_ACTIVITY	0.00944	0.0542	0.085374	N
GO_CELLULAR_RESPONSE_TO_EXOGENOUS_DSRNA	0.00858	0.254	0.085407	N
GO_ACETYLTRANSFERASE_ACTIVITY	0.00902	0.0947	0.085425	N
GO_P53_BINDING	0.00927	0.116	0.085496	N
GO_POLYAMINE_METABOLIC_PROCESS	0.00773	0.219	0.085668	N
GO_REGULATION_OF_CELL_PROJECTION_ORGANIZATION	0.00966	0.0423	0.085693	N
GO_CELL_PROJECTION_CYTOPLASM	0.00914	0.136	0.085946	N
GO_REGULATION_OF_INTERFERON_BETA_PRODUCTION	0.00911	0.146	0.085958	N
GO_CELLULAR_RESPONSE_TO_OXIDATIVE_STRESS	0.00927	0.07	0.086077	N
GO_RENAL_FILTRATION	0.0111	0.387	0.086212	N
GO_NEGATIVE_REGULATION_OF_COAGULATION	0.01	0.143	0.086433	N
GO_MICROGLIAL_CELL_ACTIVATION	0.00968	0.319	0.086468	N
GO_PALLIUM_DEVELOPMENT	0.0103	0.085	0.086663	N
REACTOME_SIGNALING_BY_PDGF	0.00991	0.0916	0.086741	N
GO_REGULATION_OF_SYNAPTIC_TRANSMISSION_GABAERGIC	0.00887	0.163	0.08683	N
GO_MEMBRANE_INVAGINATION	0.00988	0.188	0.086841	N
GO_NEGATIVE_REGULATION_OF_CELL_DIVISION	0.00914	0.12	0.086849	N
GO_REGULATION_OF_DEVELOPMENTAL_GROWTH	0.01	0.0604	0.087069	N
GO_CELL_CYCLE_PROCESS	0.00906	0.0293	0.087264	N
GO_POSITIVE_REGULATION_OF_ANTIGEN_RECEPTOR_MEDIATED_SIGNALING_PATHWAY	0.00891	0.236	0.087317	N
GO_AXON_INITIAL_SEGMENT	0.0112	0.321	0.087549	N
GO_NEGATIVE_REGULATION_OF_VIRAL_RELEASE_FROM_HOST_CELL	0.00894	0.256	0.087599	N
GO_CELL_PROLIFERATION_IN_FOREBRAIN	0.0101	0.197	0.087616	N
GO_NEGATIVE_REGULATION_OF_RESPONSE_TO_WOUNDING	0.00969	0.0792	0.087772	N
BIOCARTA_CK1_PATHWAY	0.0101	0.245	0.088187	N
KEGG_SNARE_INTERACTIONS_IN_VESICULAR_TRANSPORT	0.00903	0.15	0.088399	N
GO_ANDROGEN_BIOSYNTHETIC_PROCESS	0.00848	0.226	0.088515	N
GO_NEGATIVE_REGULATION_OF_LEUKOCYTE_APOPTOTIC_PROCESS	0.00923	0.144	0.088554	N
GO_REGULATION_OF_SYNAPSE_STRUCTURE_OR_ACTIVITY	0.00944	0.0652	0.088624	N
REACTOME_EFFECTS_OF_PIP2_HYDROLYSIS	0.00868	0.189	0.088688	N
GO_NEGATIVE_REGULATION_OF_LYASE_ACTIVITY	0.00861	0.169	0.088769	N
GO_PROTEIN_K63_LINKED_DEUBIQUITINATION	0.00858	0.183	0.088779	N
GO_ANATOMICAL_STRUCTURE_FORMATION_INVOLVED_IN_MORPHOGENESIS	0.0096	0.0329	0.089098	N
REACTOME_PLATELET_HOMEOSTASIS	0.00957	0.112	0.089409	N
GO_MICROBODY_MEMBRANE	0.00913	0.125	0.089464	N
GO_SOMATIC_DIVERSIFICATION_OF_IMMUNE_RECEPTORS	0.00911	0.15	0.089747	N
GO_FATTY_ACID_TRANSPORTER_ACTIVITY	0.00822	0.249	0.089779	N
GO_LOCOMOTION	0.00983	0.0316	0.089853	N
GO_N_TERMINAL_PROTEIN_AMINO_ACID_MODIFICATION	0.00912	0.191	0.089943	N
GO_CELL_PROJECTION_ORGANIZATION	0.00953	0.0342	0.089944	N
REACTOME_ACTIVATION_OF_NMDA_RECEPTOR_UPON_GLUTAMATE_BINDING_AND_POSTSYNAPTIC_EVENTS	0.0106	0.183	0.090049	N
GO_MYOTUBE_CELL_DEVELOPMENT	0.0081	0.166	0.090066	N
GO_T_CELL_MIGRATION	0.00895	0.249	0.090139	N
GO_POSITIVE_REGULATION_OF_NEURON_PROJECTION_DEVELOPMENT	0.00948	0.0651	0.090215	N
GO_RESPONSE_TO_INSULIN	0.00919	0.0672	0.090262	N
GO_RESPONSE_TO_AMPHETAMINE	0.00947	0.177	0.090335	N
GO_VENTRICULAR_SEPTUM_DEVELOPMENT	0.0105	0.144	0.090438	N
GO_POSITIVE_REGULATION_OF_MAST_CELL_ACTIVATION	0.00907	0.236	0.090565	N
GO_DNA_REPLICATION_INDEPENDENT_NUCLEOSOME_ORGANIZATION	0.0092	0.157	0.090738	N
BIOCARTA_IGF1R_PATHWAY	0.00961	0.202	0.090983	N
KEGG_FC_GAMMA_R_MEDIATED_PHAGOCYTOSIS	0.00964	0.101	0.09139	N
GO_MAGNESIUM_ION_BINDING	0.00917	0.069	0.091502	N
GO_REGULATION_OF_MAST_CELL_ACTIVATION_INVOLVED_IN_IMMUNE_RESPONSE	0.00866	0.163	0.09157	N
REACTOME_PROSTACYCLIN_SIGNALLING_THROUGH_PROSTACYCLIN_RECEPTOR	0.0098	0.227	0.091579	N
GO_POSITIVE_REGULATION_OF_INFLAMMATORY_RESPONSE	0.00947	0.0933	0.091649	N
GO_REGULATION_OF_MYELOID_CELL_DIFFERENTIATION	0.0092	0.0745	0.091935	N
BIOCARTA_CHEMICAL_PATHWAY	0.00889	0.192	0.092179	N
GO_RESPONSE_TO_PEPTIDE	0.00919	0.0484	0.092224	N
GO_NEGATIVE_REGULATION_OF_LOCOMOTION	0.009	0.0597	0.092274	N
GO_ADHERENS_JUNCTION_ORGANIZATION	0.00971	0.119	0.092649	N
GO_RESPONSE_TO_OXIDATIVE_STRESS	0.00886	0.0499	0.092672	N
GO_LAYER_FORMATION_IN_CEREBRAL_CORTEX	0.0102	0.299	0.092772	N
GO_REGULATION_OF_DENDRITE_DEVELOPMENT	0.00958	0.0946	0.093039	N
GO_CEREBELLAR_GRANULAR_LAYER_DEVELOPMENT	0.0107	0.302	0.093152	N
GO_OLIGODENDROCYTE_DIFFERENTIATION	0.00944	0.13	0.093449	N
GO_ESTROGEN_BIOSYNTHETIC_PROCESS	0.00929	0.3	0.093613	N
GO_PROTEIN_KINASE_ACTIVITY	0.00908	0.0385	0.09366	N
GO_REGULATION_OF_SECRETION	0.0093	0.0379	0.093687	N
GO_DENDRITIC_CELL_DIFFERENTIATION	0.00954	0.178	0.093741	N
GO_LIGASE_ACTIVITY_FORMING_CARBON_OXYGEN_BONDS	0.00875	0.138	0.09385	N
GO_ESTABLISHMENT_OF_LOCALIZATION_BY_MOVEMENT_ALONG_MICROTUBULE	0.00896	0.0991	0.094145	N
REACTOME_ADENYLATE_CYCLASE_ACTIVATING_PATHWAY	0.00959	0.31	0.094225	N
REACTOME_GLUCAGON_SIGNALING_IN_METABOLIC_REGULATION	0.00923	0.165	0.094411	N
GO_MITOCHONDRIAL_ATP_SYNTHESIS_COUPLED_PROTON_TRANSPORT	0.00824	0.205	0.094658	N
GO_NEGATIVE_REGULATION_OF_NUCLEOTIDE_CATABOLIC_PROCESS	0.00945	0.269	0.094661	N
GO_REGULATION_OF_STEM_CELL_POPULATION_MAINTENANCE	0.00965	0.24	0.094669	N
KEGG_ENDOMETRIAL_CANCER	0.00911	0.132	0.094864	N
REACTOME_OPIOID_SIGNALLING	0.00942	0.111	0.09509	N
GO_GLIAL_CELL_PROJECTION	0.00866	0.247	0.095195	N
GO_REGULATION_OF_CELLULAR_RESPONSE_TO_HEAT	0.00887	0.108	0.095243	N
GO_NEGATIVE_REGULATION_OF_INNATE_IMMUNE_RESPONSE	0.00893	0.165	0.095286	N
GO_POSITIVE_REGULATION_OF_RESPONSE_TO_OXIDATIVE_STRESS	0.00827	0.257	0.09533	N
GO_MITOCHONDRIAL_TRANSLATION	0.00895	0.0906	0.095411	N
REACTOME_TRANSCRIPTION	0.00838	0.0715	0.095539	N
KEGG_PPAR_SIGNALING_PATHWAY	0.00911	0.116	0.095584	N
GO_RESPONSE_TO_ABIOTIC_STIMULUS	0.00916	0.0315	0.09566	N
GO_ATP_DEPENDENT_DNA_HELICASE_ACTIVITY	0.00987	0.183	0.095784	N
GO_ARACHIDONATE_TRANSPORT	0.00842	0.232	0.096235	N
BIOCARTA_GABA_PATHWAY	0.00952	0.328	0.096247	N
GO_POSITIVE_REGULATION_OF_CATION_CHANNEL_ACTIVITY	0.00954	0.164	0.096291	N
GO_NEGATIVE_REGULATION_OF_REGULATED_SECRETORY_PATHWAY	0.00971	0.23	0.096436	N
KEGG_PHOSPHATIDYLINOSITOL_SIGNALING_SYSTEM	0.00917	0.111	0.096448	N
GO_NEGATIVE_REGULATION_OF_MAST_CELL_ACTIVATION	0.00929	0.304	0.096576	N
GO_CELLULAR_RESPONSE_TO_NITROGEN_LEVELS	0.00958	0.331	0.096765	N
REACTOME_PI3K_EVENTS_IN_ERBB2_SIGNALING	0.00902	0.146	0.096897	N
GO_SKELETAL_MUSCLE_CELL_DIFFERENTIATION	0.00966	0.143	0.096959	N
GO_VESICLE_LUMEN	0.00896	0.0926	0.096968	N
GO_NEGATIVE_REGULATION_OF_MYOTUBE_DIFFERENTIATION	0.00858	0.216	0.097018	N
GO_HOMOCYSTEINE_METABOLIC_PROCESS	0.0103	0.321	0.097079	N
GO_CEREBELLAR_PURKINJE_CELL_LAYER_DEVELOPMENT	0.00922	0.199	0.097117	N
REACTOME_ALPHA_LINOLENIC_ACID_ALA_METABOLISM	0.00858	0.281	0.097141	N
GO_POSITIVE_REGULATION_OF_CHROMATIN_MODIFICATION	0.00885	0.106	0.097264	N
GO_TRANSMITTER_GATED_CHANNEL_ACTIVITY	0.00985	0.213	0.097278	N
GO_NEGATIVE_REGULATION_OF_CELL_CYCLE	0.00861	0.0451	0.09728	N
GO_SOMATIC_RECOMBINATION_OF_IMMUNOGLOBULIN_GENE_SEGMENTS	0.00798	0.19	0.097346	N
GO_PRESYNAPTIC_MEMBRANE	0.00964	0.143	0.097356	N
GO_POSITIVE_REGULATION_OF_MUSCLE_TISSUE_DEVELOPMENT	0.01	0.143	0.097364	N
REACTOME_NUCLEAR_SIGNALING_BY_ERBB4	0.00951	0.16	0.097483	N
GO_ION_ANTIPORTER_ACTIVITY	0.00907	0.142	0.097537	N
GO_SPINAL_CORD_MOTOR_NEURON_DIFFERENTIATION	0.00947	0.174	0.097542	N
GO_DNA_TEMPLATED_TRANSCRIPTIONAL_PREINITIATION_COMPLEX_ASSEMBLY	0.00976	0.383	0.097612	N
GO_RESPONSE_TO_INORGANIC_SUBSTANCE	0.00899	0.0444	0.09765	N
GO_HISTONE_BINDING	0.00869	0.0789	0.097676	N
PID_AR_PATHWAY	0.00887	0.12	0.097846	N
GO_ANTEROGRADE_AXONAL_TRANSPORT	0.00815	0.185	0.097892	N
GO_SAGA_TYPE_COMPLEX	0.00863	0.173	0.098466	N
GO_CELLULAR_MODIFIED_AMINO_ACID_METABOLIC_PROCESS	0.00897	0.0658	0.098602	N
GO_REGULATION_OF_NFAT_PROTEIN_IMPORT_INTO_NUCLEUS	0.00907	0.237	0.098947	N
GO_CAMP_BIOSYNTHETIC_PROCESS	0.00884	0.224	0.099385	N
GO_REGULATION_OF_CYTOPLASMIC_TRANSLATION	0.00805	0.254	0.099504	N
GO_RESPONSE_TO_CARBOHYDRATE	0.00877	0.073	0.099685	N
GO_SECOND_MESSENGER_MEDIATED_SIGNALING	0.00922	0.0806	0.099832	N
GO_RRNA_METHYLATION	0.00862	0.226	0.10003	N
PID_RXR_VDR_PATHWAY	0.00963	0.207	0.10021	N
GO_POSITIVE_REGULATION_OF_PROTEIN_TYROSINE_KINASE_ACTIVITY	0.00922	0.164	0.10059	N
GO_EMBRYONIC_ORGAN_MORPHOGENESIS	0.0095	0.0609	0.10071	N
GO_TUBE_DEVELOPMENT	0.00923	0.0432	0.1009	N
GO_BETA_TUBULIN_BINDING	0.00928	0.176	0.10124	N
GO_RNA_POLYMERASE_II_CORE_BINDING	0.00998	0.272	0.10135	N
BIOCARTA_RANKL_PATHWAY	0.00856	0.242	0.10139	N
PID_S1P_S1P3_PATHWAY	0.00898	0.176	0.10156	N
GO_REGULATION_OF_SYSTEM_PROCESS	0.00939	0.0458	0.10157	N
GO_SARCOPLASMIC_RETICULUM_MEMBRANE	0.00911	0.161	0.10164	N
REACTOME_SOS_MEDIATED_SIGNALLING	0.00868	0.246	0.10186	N
GO_NEGATIVE_REGULATION_OF_INTERLEUKIN_6_PRODUCTION	0.00803	0.156	0.10221	N
GO_RNA_DNA_HYBRID_RIBONUCLEASE_ACTIVITY	0.00916	0.367	0.10228	N
GO_POSITIVE_REGULATION_OF_EXOCYTOSIS	0.00877	0.106	0.10256	N
GO_MEMBRANE_PROTEIN_PROTEOLYSIS	0.00896	0.168	0.10278	N
GO_CELL_DIFFERENTIATION_IN_SPINAL_CORD	0.00964	0.144	0.10284	N
GO_POLYUBIQUITIN_BINDING	0.00795	0.139	0.10285	N
REACTOME_YAP1_AND_WWTR1_TAZ_STIMULATED_GENE_EXPRESSION	0.00966	0.219	0.10306	N
GO_NEGATIVE_REGULATION_OF_DNA_REPLICATION	0.00844	0.126	0.10326	N
GO_TRANSCRIPTIONAL_REPRESSOR_ACTIVITY_RNA_POLYMERASE_II_TRANSCRIPTION_REGULATORY_REGION_SEQUENCE_SPECIFIC_BINDING	0.00926	0.0787	0.10378	N
GO_PIGMENT_CELL_DIFFERENTIATION	0.00922	0.193	0.10407	N
GO_SMALL_RIBOSOMAL_SUBUNIT	0.0081	0.114	0.10414	N
REACTOME_PURINE_CATABOLISM	0.0079	0.267	0.10422	N
GO_ENZYME_BINDING	0.00855	0.0238	0.10448	N
GO_CELL_PART_MORPHOGENESIS	0.00895	0.0406	0.10463	N
GO_NEGATIVE_REGULATION_OF_TRANSCRIPTION_FACTOR_IMPORT_INTO_NUCLEUS	0.00924	0.165	0.10498	N
GO_REGULATION_OF_INFLAMMATORY_RESPONSE	0.00887	0.0584	0.10506	N
GO_IMMUNOGLOBULIN_RECEPTOR_BINDING	0.00838	0.45	0.10507	N
GO_REGULATION_OF_GUANYLATE_CYCLASE_ACTIVITY	0.00864	0.258	0.10509	N
GO_DRUG_BINDING	0.00845	0.0901	0.10512	N
GO_SEROTONIN_METABOLIC_PROCESS	0.00961	0.326	0.10521	N
REACTOME_GLUTATHIONE_CONJUGATION	0.00947	0.212	0.1053	N
GO_MODULATION_BY_VIRUS_OF_HOST_MORPHOLOGY_OR_PHYSIOLOGY	0.00869	0.158	0.10532	N
GO_PSEUDOPODIUM	0.00869	0.25	0.10534	N
GO_SPERM_MIDPIECE	0.00934	0.29	0.10539	N
GO_DNA_INTEGRITY_CHECKPOINT	0.0082	0.0756	0.10547	N
GO_REGULATION_OF_LEUKOCYTE_APOPTOTIC_PROCESS	0.00842	0.104	0.10552	N
BIOCARTA_IL2RB_PATHWAY	0.00885	0.159	0.10555	N
GO_CELL_CYCLE_CHECKPOINT	0.00806	0.0649	0.1059	N
GO_REGULATION_OF_STAT_CASCADE	0.00881	0.0804	0.10641	N
GO_PRONUCLEUS	0.00939	0.272	0.10681	N
GO_MITOTIC_CHROMOSOME_CONDENSATION	0.00668	0.194	0.10706	N
GO_ACTIVATION_OF_MAPKK_ACTIVITY	0.00865	0.134	0.10708	N
GO_TRANSPORT_VESICLE	0.00822	0.0525	0.10715	N
BIOCARTA_PPARA_PATHWAY	0.00909	0.133	0.10726	N
GO_GLUTAMATE_RECEPTOR_ACTIVITY	0.00917	0.199	0.10748	N
GO_AXON_PART	0.00856	0.0659	0.10757	N
GO_STEM_CELL_DIFFERENTIATION	0.009	0.0722	0.10762	N
GO_HETEROTRIMERIC_G_PROTEIN_COMPLEX	0.00883	0.17	0.10768	N
BIOCARTA_CSK_PATHWAY	0.0089	0.216	0.10779	N
GO_NEGATIVE_REGULATION_OF_INTERLEUKIN_8_PRODUCTION	0.0079	0.23	0.10792	N
GO_MONOSACCHARIDE_METABOLIC_PROCESS	0.00888	0.0719	0.1083	N
GO_REGULATION_OF_INTRINSIC_APOPTOTIC_SIGNALING_PATHWAY_IN_RESPONSE_TO_DNA_DAMAGE_BY_P53_CLASS_MEDIATOR	0.00822	0.248	0.10832	N
GO_CORONARY_VASCULATURE_DEVELOPMENT	0.00915	0.169	0.10863	N
GO_NEURAL_PRECURSOR_CELL_PROLIFERATION	0.00872	0.115	0.10863	N
GO_POSITIVE_REGULATION_OF_ENDOTHELIAL_CELL_CHEMOTAXIS	0.00816	0.282	0.10879	N
GO_AXO_DENDRITIC_TRANSPORT	0.00809	0.156	0.10895	N
GO_DETECTION_OF_MECHANICAL_STIMULUS_INVOLVED_IN_SENSORY_PERCEPTION	0.00956	0.218	0.10909	N
KEGG_AMINOACYL_TRNA_BIOSYNTHESIS	0.00816	0.143	0.10978	N
GO_OLIGOPEPTIDE_BINDING	0.00926	0.293	0.10987	N
GO_NUCLEOSIDE_DIPHOSPHATASE_ACTIVITY	0.00757	0.23	0.11009	N
PID_HDAC_CLASSII_PATHWAY	0.00791	0.156	0.11059	N
GO_TRANSCRIPTION_COACTIVATOR_BINDING	0.00852	0.296	0.11063	N
GO_REGULATION_OF_MRNA_SPLICING_VIA_SPLICEOSOME	0.00721	0.105	0.11085	N
KEGG_GLYCEROLIPID_METABOLISM	0.00844	0.14	0.111	N
GO_EXOCYTIC_VESICLE	0.0081	0.0771	0.11113	N
GO_CEREBRAL_CORTEX_GABAERGIC_INTERNEURON_DIFFERENTIATION	0.00896	0.298	0.11159	N
REACTOME_HORMONE_SENSITIVE_LIPASE_HSL_MEDIATED_TRIACYLGLYCEROL_HYDROLYSIS	0.00858	0.274	0.11163	N
GO_AMP_METABOLIC_PROCESS	0.00777	0.248	0.11167	N
GO_CELLULAR_RESPONSE_TO_GROWTH_HORMONE_STIMULUS	0.00942	0.233	0.11168	N
GO_GLUTATHIONE_METABOLIC_PROCESS	0.00877	0.131	0.11181	N
KEGG_ALZHEIMERS_DISEASE	0.00795	0.0721	0.11203	N
GO_CELL_COMMUNICATION_BY_ELECTRICAL_COUPLING	0.00811	0.232	0.1125	N
GO_REGULATION_OF_TRANSCRIPTION_INITIATION_FROM_RNA_POLYMERASE_II_PROMOTER	0.00837	0.198	0.11258	N
GO_POSITIVE_REGULATION_OF_POTASSIUM_ION_TRANSMEMBRANE_TRANSPORTER_ACTIVITY	0.00817	0.234	0.11278	N
GO_NEGATIVE_REGULATION_OF_MYELOID_CELL_DIFFERENTIATION	0.00852	0.114	0.11291	N
GO_SNRNA_BINDING	0.00766	0.156	0.11295	N
GO_NEGATIVE_REGULATION_OF_MUSCLE_CELL_DIFFERENTIATION	0.00854	0.136	0.11309	N
GO_DNA_N_GLYCOSYLASE_ACTIVITY	0.00808	0.232	0.11314	N
REACTOME_NEGATIVE_REGULATORS_OF_RIG_I_MDA5_SIGNALING	0.00819	0.169	0.11329	N
GO_ARMADILLO_REPEAT_DOMAIN_BINDING	0.00883	0.273	0.11331	N
GO_SULFUR_AMINO_ACID_METABOLIC_PROCESS	0.00836	0.149	0.11337	N
GO_HINDBRAIN_DEVELOPMENT	0.00892	0.0864	0.1135	N
GO_MITOTIC_SISTER_CHROMATID_COHESION	0.00732	0.246	0.11364	N
GO_AMELOGENESIS	0.00917	0.234	0.11366	N
GO_POSITIVE_REGULATION_OF_NEUROTRANSMITTER_TRANSPORT	0.00744	0.214	0.11374	N
GO_LIGAND_DEPENDENT_NUCLEAR_RECEPTOR_BINDING	0.00818	0.19	0.11389	N
GO_ADRENERGIC_RECEPTOR_SIGNALING_PATHWAY	0.00941	0.224	0.11397	N
GO_TUBE_MORPHOGENESIS	0.0088	0.0563	0.11413	N
GO_MONOVALENT_INORGANIC_CATION_TRANSMEMBRANE_TRANSPORTER_ACTIVITY	0.00871	0.0537	0.11417	N
GO_ANTIGEN_PROCESSING_AND_PRESENTATION_VIA_MHC_CLASS_IB	0.00964	0.311	0.1142	N
GO_CHROMATOID_BODY	0.0088	0.273	0.11424	N
BIOCARTA_P38MAPK_PATHWAY	0.00827	0.15	0.11461	N
GO_EMBRYONIC_CAMERA_TYPE_EYE_FORMATION	0.00949	0.307	0.11461	N
GO_POSITIVE_REGULATION_OF_ENDOTHELIAL_CELL_MIGRATION	0.00841	0.119	0.11469	N
KEGG_PYRUVATE_METABOLISM	0.00855	0.155	0.11473	N
REACTOME_G_ALPHA_I_SIGNALLING_EVENTS	0.00905	0.076	0.11484	N
GO_PROTEIN_LOCALIZATION_TO_KINETOCHORE	0.00745	0.264	0.11491	N
GO_REGULATION_OF_GRANULOCYTE_CHEMOTAXIS	0.00844	0.16	0.11498	N
GO_POSITIVE_REGULATION_OF_TISSUE_REMODELING	0.0072	0.165	0.11536	N
GO_POSITIVE_REGULATION_OF_RESPONSE_TO_WOUNDING	0.00857	0.078	0.11581	N
PID_LYMPH_ANGIOGENESIS_PATHWAY	0.00895	0.206	0.11611	N
GO_REGULATION_OF_EXTRINSIC_APOPTOTIC_SIGNALING_PATHWAY	0.0081	0.0764	0.11613	N
GO_REGULATION_OF_FIBROBLAST_GROWTH_FACTOR_RECEPTOR_SIGNALING_PATHWAY	0.00866	0.196	0.11646	N
GO_PROTEIN_PALMITOYLATION	0.00742	0.183	0.11647	N
GO_ENDOSOME_TO_LYSOSOME_TRANSPORT	0.00761	0.143	0.11649	N
GO_RIBONUCLEOPROTEIN_COMPLEX	0.00785	0.0354	0.11663	N
GO_NEGATIVE_REGULATION_OF_NF_KAPPAB_TRANSCRIPTION_FACTOR_ACTIVITY	0.00841	0.125	0.11676	N
GO_REGULATION_OF_SKELETAL_MUSCLE_CONTRACTION	0.00694	0.248	0.11677	N
GO_RESPONSE_TO_PROSTAGLANDIN	0.00868	0.174	0.11685	N
GO_REGULATION_OF_POTASSIUM_ION_TRANSMEMBRANE_TRANSPORT	0.00837	0.126	0.11711	N
GO_TOR_COMPLEX	0.00756	0.237	0.11733	N
ST_B_CELL_ANTIGEN_RECEPTOR	0.00794	0.146	0.11737	N
GO_STAT_CASCADE	0.00835	0.14	0.11744	N
GO_ENDORIBONUCLEASE_ACTIVITY	0.00792	0.133	0.11751	N
REACTOME_TCR_SIGNALING	0.00857	0.148	0.11757	N
GO_AMYLOID_PRECURSOR_PROTEIN_METABOLIC_PROCESS	0.00814	0.267	0.11765	N
GO_REGULATION_OF_CATION_TRANSMEMBRANE_TRANSPORT	0.00858	0.0704	0.11771	N
GO_SINGLE_ORGANISM_CELLULAR_LOCALIZATION	0.00816	0.0329	0.11783	N
GO_LINOLEIC_ACID_METABOLIC_PROCESS	0.00899	0.283	0.11784	N
GO_EMBRYONIC_HINDLIMB_MORPHOGENESIS	0.00949	0.204	0.11795	N
GO_PROTEIN_LOCALIZATION_TO_CHROMOSOME	0.00813	0.144	0.11811	N
GO_FOREBRAIN_REGIONALIZATION	0.00888	0.206	0.11812	N
KEGG_NOTCH_SIGNALING_PATHWAY	0.00762	0.128	0.11838	N
REACTOME_NRIF_SIGNALS_CELL_DEATH_FROM_THE_NUCLEUS	0.00785	0.239	0.11842	N
GO_POTASSIUM_ION_IMPORT	0.00898	0.193	0.1185	N
GO_CELLULAR_MODIFIED_AMINO_ACID_BIOSYNTHETIC_PROCESS	0.00789	0.127	0.11855	N
GO_REGULATION_OF_KERATINOCYTE_PROLIFERATION	0.00877	0.2	0.11862	N
BIOCARTA_MEF2D_PATHWAY	0.00942	0.253	0.11864	N
GO_PROTON_TRANSPORTING_ATP_SYNTHASE_COMPLEX_COUPLING_FACTOR_F_O_	0.0081	0.278	0.11864	N
REACTOME_INSULIN_RECEPTOR_SIGNALLING_CASCADE	0.00814	0.101	0.11867	N
GO_PROTEIN_EXPORT_FROM_NUCLEUS	0.00782	0.168	0.11872	N
GO_ACTIN_POLYMERIZATION_OR_DEPOLYMERIZATION	0.00826	0.167	0.11874	N
GO_REGULATION_OF_RESPONSE_TO_EXTERNAL_STIMULUS	0.00813	0.0325	0.11876	N
GO_NEGATIVE_REGULATION_OF_CD4_POSITIVE_ALPHA_BETA_T_CELL_DIFFERENTIATION	0.00881	0.303	0.11879	N
REACTOME_TRANSPORT_OF_RIBONUCLEOPROTEINS_INTO_THE_HOST_NUCLEUS	0.00792	0.174	0.11886	N
GO_TELENCEPHALON_GLIAL_CELL_MIGRATION	0.00918	0.262	0.11887	N
GO_PIGMENT_ACCUMULATION	0.00864	0.329	0.11904	N
GO_NEGATIVE_REGULATION_OF_RESPONSE_TO_EXTERNAL_STIMULUS	0.00834	0.06	0.11906	N
GO_REGULATION_OF_TELOMERE_CAPPING	0.007	0.175	0.11922	N
BIOCARTA_PTDINS_PATHWAY	0.00759	0.185	0.11924	N
GO_REGULATION_OF_NUCLEAR_CELL_CYCLE_DNA_REPLICATION	0.00806	0.291	0.11938	N
GO_NEGATIVE_REGULATION_OF_MEIOTIC_CELL_CYCLE	0.00807	0.212	0.11948	N
GO_CELLULAR_RESPONSE_TO_VASCULAR_ENDOTHELIAL_GROWTH_FACTOR_STIMULUS	0.00844	0.176	0.11962	N
GO_POSITIVE_REGULATION_OF_BIOMINERAL_TISSUE_DEVELOPMENT	0.00904	0.175	0.11969	N
KEGG_PORPHYRIN_AND_CHLOROPHYLL_METABOLISM	0.00951	0.174	0.11973	N
GO_CELLULAR_CHEMICAL_HOMEOSTASIS	0.00836	0.0422	0.11991	N
GO_CELLULAR_GLUCOSE_HOMEOSTASIS	0.00827	0.113	0.11995	N
GO_CELLULAR_RESPONSE_TO_ALKALOID	0.008	0.165	0.12007	N
GO_CALMODULIN_DEPENDENT_PROTEIN_KINASE_ACTIVITY	0.00812	0.19	0.12025	N
GO_SOMATIC_CELL_DNA_RECOMBINATION	0.00766	0.158	0.1203	N
KEGG_BASAL_CELL_CARCINOMA	0.00834	0.129	0.12034	N
GO_PROTEIN_DOMAIN_SPECIFIC_BINDING	0.00814	0.0401	0.12062	N
GO_CELL_MIGRATION_INVOLVED_IN_SPROUTING_ANGIOGENESIS	0.00853	0.254	0.12156	N
REACTOME_REGULATION_OF_GLUCOKINASE_BY_GLUCOKINASE_REGULATORY_PROTEIN	0.00787	0.175	0.12166	N
GO_PROTEIN_SERINE_THREONINE_KINASE_ACTIVATOR_ACTIVITY	0.00877	0.232	0.12169	N
REACTOME_PIP3_ACTIVATES_AKT_SIGNALING	0.00792	0.18	0.1222	N
GO_PEROXISOME_PROLIFERATOR_ACTIVATED_RECEPTOR_BINDING	0.00802	0.257	0.12239	N
GO_INTRACILIARY_TRANSPORT_PARTICLE_B	0.00865	0.236	0.12241	N
BIOCARTA_TCRA_PATHWAY	0.00839	0.324	0.12292	N
GO_POSITIVE_REGULATION_OF_CELL_DEVELOPMENT	0.0083	0.0464	0.12293	N
GO_REGULATION_OF_PHOSPHOLIPID_METABOLIC_PROCESS	0.00815	0.124	0.12387	N
KEGG_GLUTATHIONE_METABOLISM	0.00914	0.157	0.12403	N
GO_PENTOSE_METABOLIC_PROCESS	0.00756	0.266	0.12415	N
GO_LYMPHOCYTE_MIGRATION	0.00899	0.153	0.12425	N
GO_BLASTOCYST_FORMATION	0.00849	0.184	0.12437	N
GO_RESPONSE_TO_INTERFERON_ALPHA	0.0087	0.227	0.1244	N
GO_POSITIVE_REGULATION_OF_MEMBRANE_DEPOLARIZATION	0.00894	0.315	0.12488	N
GO_REGULATION_OF_INSULIN_LIKE_GROWTH_FACTOR_RECEPTOR_SIGNALING_PATHWAY	0.00819	0.205	0.12535	N
GO_I_KAPPAB_PHOSPHORYLATION	0.00766	0.284	0.12539	N
GO_REGULATION_OF_MEMBRANE_PERMEABILITY	0.00764	0.11	0.12549	N
HALLMARK_GLYCOLYSIS	0.00746	0.0647	0.12576	N
GO_BICARBONATE_TRANSMEMBRANE_TRANSPORTER_ACTIVITY	0.00759	0.204	0.12584	N
GO_POSITIVE_REGULATION_OF_ALPHA_BETA_T_CELL_ACTIVATION	0.00837	0.145	0.12592	N
GO_PROTEIN_COMPLEX_BINDING	0.00802	0.0329	0.12596	N
GO_NEGATIVE_REGULATION_OF_TELOMERE_MAINTENANCE_VIA_TELOMERE_LENGTHENING	0.00777	0.228	0.12601	N
REACTOME_G1_PHASE	0.00759	0.153	0.12628	N
GO_NEGATIVE_REGULATION_OF_ESTABLISHMENT_OF_PROTEIN_LOCALIZATION	0.00812	0.0694	0.12628	N
GO_MORPHOGENESIS_OF_A_BRANCHING_STRUCTURE	0.00855	0.0799	0.12635	N
GO_MITOCHONDRIAL_MEMBRANE_ORGANIZATION	0.00792	0.101	0.1264	N
GO_CHROMATIN_DISASSEMBLY	0.00674	0.205	0.12646	N
REACTOME_PURINE_RIBONUCLEOSIDE_MONOPHOSPHATE_BIOSYNTHESIS	0.00684	0.243	0.12652	N
GO_REGENERATION	0.00809	0.0779	0.12659	N
GO_NUCLEAR_ENVELOPE_ORGANIZATION	0.00793	0.108	0.12675	N
GO_PEPTIDE_CROSS_LINKING	0.0105	0.168	0.12701	N
GO_POSITIVE_REGULATION_OF_DNA_METABOLIC_PROCESS	0.00725	0.0655	0.12723	N
GO_CELLULAR_RESPONSE_TO_CAMP	0.00845	0.144	0.12729	N
GO_EPIDERMAL_GROWTH_FACTOR_RECEPTOR_BINDING	0.0088	0.193	0.12733	N
GO_RIBONUCLEOPROTEIN_GRANULE	0.00795	0.0811	0.12735	N
GO_NEPHRON_DEVELOPMENT	0.00871	0.0975	0.12736	N
GO_MITOCHONDRIAL_DNA_METABOLIC_PROCESS	0.00693	0.247	0.12748	N
GO_SODIUM_ION_HOMEOSTASIS	0.00853	0.188	0.12776	N
GO_NEUROTRANSMITTER_METABOLIC_PROCESS	0.00814	0.201	0.12776	N
GO_ERROR_PRONE_TRANSLESION_SYNTHESIS	0.00714	0.194	0.1278	N
GO_RESPONSE_TO_HORMONE	0.00801	0.0335	0.12785	N
GO_POSITIVE_REGULATION_OF_ORGAN_GROWTH	0.00871	0.177	0.12798	N
GO_REGULATION_OF_DENDRITE_MORPHOGENESIS	0.00855	0.126	0.1281	N
GO_RESPONSE_TO_DIETARY_EXCESS	0.00783	0.213	0.12816	N
SA_FAS_SIGNALING	0.00765	0.302	0.12826	N
GO_STEROID_DEHYDROGENASE_ACTIVITY	0.0072	0.174	0.12843	N
GO_CRISTAE_FORMATION	0.00906	0.381	0.12863	N
GO_HIGH_DENSITY_LIPOPROTEIN_PARTICLE	0.00837	0.203	0.12875	N
GO_REGULATION_OF_TRANSCRIPTION_FROM_RNA_POLYMERASE_II_PROMOTER_IN_RESPONSE_TO_HYPOXIA	0.00829	0.174	0.12891	N
GO_ENSHEATHMENT_OF_NEURONS	0.00806	0.104	0.129	N
GO_RESPONSE_TO_DSRNA	0.00835	0.122	0.1292	N
GO_REGULATION_OF_RYANODINE_SENSITIVE_CALCIUM_RELEASE_CHANNEL_ACTIVITY	0.00762	0.182	0.12924	N
GO_POSITIVE_REGULATION_OF_CELL_ACTIVATION	0.0078	0.0585	0.12959	N
GO_POSITIVE_REGULATION_OF_TRANSPORT	0.00775	0.0322	0.12959	N
GO_INORGANIC_ANION_EXCHANGER_ACTIVITY	0.00844	0.22	0.1296	N
GO_PROTEIN_O_LINKED_FUCOSYLATION	0.00816	0.294	0.12971	N
GO_SKELETAL_MUSCLE_ORGAN_DEVELOPMENT	0.00803	0.0867	0.1298	N
GO_POSITIVE_REGULATION_OF_PROTEIN_DEACETYLATION	0.00653	0.184	0.12984	N
GO_ESTABLISHMENT_OF_PROTEIN_LOCALIZATION_TO_PLASMA_MEMBRANE	0.00805	0.104	0.12995	N
GO_LAMIN_BINDING	0.00736	0.214	0.13021	N
REACTOME_PI3K_AKT_ACTIVATION	0.00785	0.159	0.13022	N
KEGG_PATHWAYS_IN_CANCER	0.00797	0.0543	0.13051	N
GO_IMP_METABOLIC_PROCESS	0.00695	0.231	0.13064	N
REACTOME_SIGNALING_BY_NOTCH	0.00761	0.0964	0.13078	N
GO_MUSCLE_ATROPHY	0.00831	0.315	0.13088	N
GO_REGULATION_OF_OSTEOBLAST_DIFFERENTIATION	0.00822	0.0969	0.13088	N
GO_AMINOPEPTIDASE_ACTIVITY	0.00833	0.167	0.13098	N
GO_SNAP_RECEPTOR_ACTIVITY	0.00759	0.152	0.13105	N
GO_NOTCH_SIGNALING_PATHWAY	0.00775	0.0894	0.13116	N
GO_NEGATIVE_REGULATION_OF_SYSTEMIC_ARTERIAL_BLOOD_PRESSURE	0.00808	0.28	0.13143	N
BIOCARTA_MAL_PATHWAY	0.00732	0.202	0.13155	N
GO_REGULATION_OF_ANTIGEN_RECEPTOR_MEDIATED_SIGNALING_PATHWAY	0.0075	0.151	0.13164	N
GO_BLOC_COMPLEX	0.00646	0.194	0.13186	N
GO_DEVELOPMENTAL_PIGMENTATION	0.00823	0.168	0.13195	N
GO_FOREBRAIN_GENERATION_OF_NEURONS	0.00828	0.128	0.13206	N
GO_CELL_CELL_RECOGNITION	0.00735	0.118	0.13248	N
GO_POSITIVE_REGULATION_OF_CELL_PROLIFERATION	0.00784	0.0352	0.13257	N
GO_NEGATIVE_REGULATION_OF_DENDRITE_MORPHOGENESIS	0.00755	0.244	0.13277	N
HALLMARK_ESTROGEN_RESPONSE_EARLY	0.00795	0.07	0.13289	N
GO_TRANSMEMBRANE_RECEPTOR_PROTEIN_PHOSPHATASE_ACTIVITY	0.00905	0.274	0.13305	N
PID_MYC_REPRESS_PATHWAY	0.00708	0.108	0.13315	N
GO_PHOTORECEPTOR_CONNECTING_CILIUM	0.00745	0.165	0.13319	N
GO_IRON_COORDINATION_ENTITY_TRANSPORT	0.00679	0.26	0.13324	N
REACTOME_PURINE_METABOLISM	0.00702	0.15	0.13326	N
REACTOME_STEROID_HORMONES	0.00757	0.174	0.13352	N
GO_PLATELET_AGGREGATION	0.00818	0.17	0.13352	N
GO_ADENYLATE_CYCLASE_ACTIVATING_G_PROTEIN_COUPLED_RECEPTOR_SIGNALING_PATHWAY	0.00809	0.118	0.1336	N
GO_NUCLEOTIDE_EXCISION_REPAIR_DNA_DUPLEX_UNWINDING	0.00646	0.18	0.13377	N
GO_STRUCTURAL_CONSTITUENT_OF_MUSCLE	0.00794	0.153	0.13401	N
KEGG_PENTOSE_PHOSPHATE_PATHWAY	0.00713	0.185	0.13402	N
GO_ATP_DEPENDENT_CHROMATIN_REMODELING	0.00761	0.125	0.13422	N
GO_HORMONE_BIOSYNTHETIC_PROCESS	0.00776	0.141	0.13426	N
GO_NEUROLOGICAL_SYSTEM_PROCESS_INVOLVED_IN_REGULATION_OF_SYSTEMIC_ARTERIAL_BLOOD_PRESSURE	0.00739	0.284	0.13428	N
PID_ANGIOPOIETIN_RECEPTOR_PATHWAY	0.00811	0.144	0.1343	N
REACTOME_SIGNALING_BY_EGFR_IN_CANCER	0.00759	0.0917	0.13435	N
GO_DRUG_TRANSMEMBRANE_TRANSPORT	0.00741	0.219	0.13444	N
GO_REGULATION_OF_VENTRICULAR_CARDIAC_MUSCLE_CELL_ACTION_POTENTIAL	0.0084	0.309	0.13446	N
GO_TISSUE_REGENERATION	0.00791	0.137	0.13487	N
GO_MULTICELLULAR_ORGANISMAL_HOMEOSTASIS	0.00777	0.0596	0.13492	N
BIOCARTA_FCER1_PATHWAY	0.00841	0.171	0.13522	N
GO_CONDENSED_CHROMOSOME_CENTROMERIC_REGION	0.00758	0.0978	0.13524	N
GO_NEGATIVE_REGULATION_OF_COFACTOR_METABOLIC_PROCESS	0.00805	0.311	0.13528	N
GO_TRANSCRIPTION_COREPRESSOR_ACTIVITY	0.0075	0.0663	0.13534	N
REACTOME_REGULATION_OF_COMPLEMENT_CASCADE	0.00953	0.369	0.13552	N
GO_MICROTUBULE_MOTOR_ACTIVITY	0.00787	0.113	0.1357	N
KEGG_GALACTOSE_METABOLISM	0.00777	0.191	0.13609	N
GO_MUSCLE_STRUCTURE_DEVELOPMENT	0.00784	0.048	0.13617	N
GO_CELLULAR_RESPONSE_TO_PROSTAGLANDIN_E_STIMULUS	0.0081	0.241	0.13658	N
GO_MEMBRANE_ORGANIZATION	0.00745	0.0328	0.13659	N
BIOCARTA_ASBCELL_PATHWAY	0.00722	0.296	0.13666	N
GO_DNA_GEOMETRIC_CHANGE	0.00719	0.104	0.13666	N
GO_REGULATION_OF_TELOMERE_MAINTENANCE	0.00714	0.113	0.13673	N
GO_REGULATION_OF_RESPIRATORY_BURST	0.00752	0.279	0.13683	N
GO_ENDONUCLEASE_ACTIVITY_ACTIVE_WITH_EITHER_RIBO_OR_DEOXYRIBONUCLEIC_ACIDS_AND_PRODUCING_3_PHOSPHOMONOESTERS	0.00737	0.22	0.13735	N
GO_ACTIVATION_OF_PROTEIN_KINASE_B_ACTIVITY	0.00769	0.207	0.1375	N
GO_MITOCHONDRIAL_MATRIX	0.00725	0.0465	0.13758	N
GO_CELL_ACTIVATION_INVOLVED_IN_IMMUNE_RESPONSE	0.00796	0.0854	0.13761	N
GO_POSITIVE_REGULATION_OF_NITRIC_OXIDE_SYNTHASE_BIOSYNTHETIC_PROCESS	0.00697	0.23	0.13804	N
KEGG_ADHERENS_JUNCTION	0.00783	0.116	0.13812	N
GO_LEUKOCYTE_DEGRANULATION	0.00739	0.17	0.13819	N
GO_INDOLE_CONTAINING_COMPOUND_METABOLIC_PROCESS	0.00799	0.206	0.13835	N
GO_PROTEIN_HOMODIMERIZATION_ACTIVITY	0.00756	0.0371	0.13855	N
GO_NEGATIVE_REGULATION_OF_CYTOKINE_BIOSYNTHETIC_PROCESS	0.00766	0.19	0.13899	N
GO_CARDIAC_RIGHT_VENTRICLE_MORPHOGENESIS	0.00807	0.25	0.13905	N
GO_THYROID_HORMONE_GENERATION	0.0072	0.27	0.13918	N
GO_POSITIVE_REGULATION_OF_NEURON_DEATH	0.00737	0.116	0.13921	N
GO_INOSITOL_PHOSPHATE_METABOLIC_PROCESS	0.00736	0.13	0.13957	N
GO_LYMPHOCYTE_CHEMOTAXIS	0.00887	0.184	0.13985	N
GO_EMBRYONIC_DIGESTIVE_TRACT_DEVELOPMENT	0.00839	0.191	0.14	N
HALLMARK_MYC_TARGETS_V1	0.00693	0.0633	0.14002	N
ST_GRANULE_CELL_SURVIVAL_PATHWAY	0.00765	0.184	0.14006	N
GO_HEXOSE_METABOLIC_PROCESS	0.00745	0.0785	0.14006	N
GO_CLATHRIN_SCULPTED_VESICLE	0.00696	0.25	0.14027	N
BIOCARTA_ETS_PATHWAY	0.00816	0.24	0.14035	N
GO_KINETOCHORE_ORGANIZATION	0.00736	0.277	0.14044	N
GO_VACUOLE_FUSION	0.00639	0.17	0.14052	N
GO_PYRIMIDINE_NUCLEOTIDE_CATABOLIC_PROCESS	0.00665	0.24	0.14096	N
REACTOME_ELONGATION_ARREST_AND_RECOVERY	0.00638	0.154	0.14102	N
GO_HEMATOPOIETIC_PROGENITOR_CELL_DIFFERENTIATION	0.00777	0.101	0.14113	N
GO_NEGATIVE_REGULATION_OF_CATABOLIC_PROCESS	0.00731	0.0681	0.14122	N
GO_REGULATION_OF_SYNAPSE_MATURATION	0.00798	0.289	0.14143	N
GO_ORGANELLAR_RIBOSOME	0.00713	0.109	0.14156	N
GO_MICROTUBULE_POLYMERIZATION	0.00634	0.159	0.14166	N
PID_P38_ALPHA_BETA_PATHWAY	0.00725	0.166	0.14169	N
GO_NEURON_NEURON_SYNAPTIC_TRANSMISSION	0.00801	0.138	0.14181	N
GO_POSITIVE_REGULATION_OF_HEART_GROWTH	0.00853	0.21	0.14192	N
GO_GTPASE_BINDING	0.00721	0.0556	0.14195	N
GO_INTRINSIC_COMPONENT_OF_PEROXISOMAL_MEMBRANE	0.00761	0.265	0.14205	N
REACTOME_SIGNALLING_TO_RAS	0.00739	0.179	0.14213	N
GO_EMBRYONIC_MORPHOGENESIS	0.00783	0.0439	0.14266	N
GO_POSITIVE_REGULATION_OF_SECRETION	0.00743	0.0505	0.14266	N
GO_CELL_ADHESION_MOLECULE_BINDING	0.00765	0.0729	0.14271	N
GO_NUCLEAR_HETEROCHROMATIN	0.00684	0.166	0.143	N
GO_CHAPERONE_MEDIATED_PROTEIN_FOLDING	0.00626	0.118	0.14341	N
GO_HISTONE_DEUBIQUITINATION	0.00658	0.196	0.14349	N
GO_NEGATIVE_REGULATION_OF_CELL_CYCLE_G1_S_PHASE_TRANSITION	0.00712	0.0935	0.14358	N
GO_POSITIVE_REGULATION_OF_CARDIAC_MUSCLE_CELL_DIFFERENTIATION	0.00867	0.317	0.14381	N
GO_BETA_AMYLOID_METABOLIC_PROCESS	0.0072	0.244	0.1439	N
GO_PROTEIN_COMPLEX_LOCALIZATION	0.00788	0.141	0.14409	N
GO_CORPUS_CALLOSUM_DEVELOPMENT	0.00917	0.351	0.14429	N
REACTOME_DCC_MEDIATED_ATTRACTIVE_SIGNALING	0.00773	0.272	0.14448	N
GO_SENSORY_PERCEPTION_OF_TASTE	0.00772	0.127	0.1446	N
GO_RESPONSE_TO_LIGHT_STIMULUS	0.00729	0.0579	0.14483	N
GO_REGULATION_OF_CALCIUM_ION_TRANSPORT	0.00757	0.0698	0.14487	N
GO_NEGATIVE_REGULATION_OF_RECEPTOR_ACTIVITY	0.00696	0.17	0.14493	N
GO_POSITIVE_REGULATION_OF_OSTEOBLAST_DIFFERENTIATION	0.00771	0.131	0.14497	N
GO_LONG_CHAIN_FATTY_ACID_METABOLIC_PROCESS	0.00736	0.103	0.145	N
GO_REGULATION_OF_MYELOID_LEUKOCYTE_DIFFERENTIATION	0.00735	0.0947	0.1451	N
GO_LATE_ENDOSOME	0.00704	0.0663	0.14511	N
REACTOME_SEROTONIN_RECEPTORS	0.00846	0.325	0.14536	N
GO_NEGATIVE_REGULATION_OF_CYTOKINE_PRODUCTION	0.00728	0.068	0.14541	N
GO_PROTEIN_TYROSINE_KINASE_ACTIVATOR_ACTIVITY	0.00755	0.257	0.14542	N
REACTOME_SEMA3A_PAK_DEPENDENT_AXON_REPULSION	0.00768	0.272	0.14566	N
GO_SKELETAL_MUSCLE_TISSUE_REGENERATION	0.00715	0.179	0.14573	N
BIOCARTA_EIF2_PATHWAY	0.0072	0.291	0.14591	N
GO_QUINONE_BINDING	0.00707	0.226	0.14603	N
GO_CD4_POSITIVE_ALPHA_BETA_T_CELL_ACTIVATION	0.00787	0.178	0.14612	N
GO_RESPONSE_TO_DRUG	0.00742	0.0472	0.14617	N
GO_DNA_HELICASE_ACTIVITY	0.00757	0.139	0.14628	N
REACTOME_ACTIVATION_OF_CHAPERONE_GENES_BY_XBP1S	0.00645	0.129	0.14637	N
GO_REGULATION_OF_CELL_COMMUNICATION_BY_ELECTRICAL_COUPLING	0.00832	0.295	0.14637	N
GO_COLLAGEN_FIBRIL_ORGANIZATION	0.00789	0.176	0.1464	N
GO_GLUCOSE_IMPORT	0.00668	0.247	0.14641	N
GO_MISMATCH_REPAIR	0.00732	0.184	0.14642	N
GO_POSITIVE_REGULATION_OF_NOTCH_SIGNALING_PATHWAY	0.00741	0.163	0.14655	N
GO_ALPHA_ACTININ_BINDING	0.00775	0.216	0.14659	N
GO_RHYTHMIC_PROCESS	0.00709	0.0544	0.14681	N
GO_NEURON_PROJECTION_TERMINUS	0.00707	0.0837	0.14697	N
GO_REGULATION_OF_SKELETAL_MUSCLE_CELL_PROLIFERATION	0.00662	0.256	0.14712	N
BIOCARTA_GLYCOLYSIS_PATHWAY	0.00659	0.282	0.14714	N
REACTOME_NETRIN1_SIGNALING	0.00776	0.164	0.14732	N
GO_ENERGY_HOMEOSTASIS	0.00853	0.304	0.14745	N
GO_ADRENERGIC_RECEPTOR_BINDING	0.00734	0.217	0.14771	N
GO_SISTER_CHROMATID_COHESION	0.00728	0.0935	0.14778	N
REACTOME_INTERFERON_SIGNALING	0.00727	0.0794	0.14787	N
GO_NEUROEPITHELIAL_CELL_DIFFERENTIATION	0.00747	0.124	0.14787	N
GO_TELOMERE_CAP_COMPLEX	0.00799	0.286	0.14821	N
GO_REGULATION_OF_GENE_SILENCING	0.00697	0.152	0.14836	N
REACTOME_ERKS_ARE_INACTIVATED	0.00712	0.265	0.1484	N
GO_COFACTOR_TRANSPORT	0.00681	0.179	0.14853	N
GO_ENDOPLASMIC_RETICULUM_TUBULAR_NETWORK	0.00748	0.279	0.14868	N
GO_CELLULAR_RESPONSE_TO_INTERFERON_BETA	0.00716	0.239	0.14888	N
PID_RAC1_PATHWAY	0.00735	0.132	0.14903	N
GO_SERINE_FAMILY_AMINO_ACID_BIOSYNTHETIC_PROCESS	0.00637	0.213	0.14907	N
GO_MYELOID_LEUKOCYTE_DIFFERENTIATION	0.00747	0.104	0.14923	N
GO_LEUKOCYTE_DIFFERENTIATION	0.00747	0.059	0.14928	N
GO_ORGAN_FORMATION	0.00788	0.178	0.14951	N
GO_PROTEIN_LOCALIZATION	0.00706	0.0236	0.14951	N
GO_PRIMITIVE_STREAK_FORMATION	0.00829	0.34	0.14967	N
GO_OLFACTORY_LOBE_DEVELOPMENT	0.00769	0.169	0.14968	N
GO_HYALURONIC_ACID_BINDING	0.00744	0.216	0.14969	N
GO_BLASTOCYST_DEVELOPMENT	0.00724	0.122	0.14976	N
GO_POSITIVE_REGULATION_OF_INTRACELLULAR_PROTEIN_TRANSPORT	0.00689	0.0596	0.14977	N
PID_ATF2_PATHWAY	0.00729	0.124	0.14986	N
GO_RESPONSE_TO_ELECTRICAL_STIMULUS	0.00714	0.148	0.14986	N
GO_CAMERA_TYPE_EYE_MORPHOGENESIS	0.00784	0.105	0.14986	N
GO_REGULATION_OF_PROTEIN_TYROSINE_KINASE_ACTIVITY	0.00734	0.125	0.15007	N
PID_REELIN_PATHWAY	0.00716	0.173	0.15033	N
GO_ENDOCRINE_SYSTEM_DEVELOPMENT	0.00774	0.0922	0.15057	N
GO_REGULATION_OF_DNA_BIOSYNTHETIC_PROCESS	0.00688	0.097	0.15108	N
GO_NEGATIVE_REGULATION_OF_BONE_RESORPTION	0.00781	0.323	0.15153	N
KEGG_LYSINE_DEGRADATION	0.00652	0.133	0.15179	N
BIOCARTA_NOS1_PATHWAY	0.00777	0.222	0.15199	N
GO_BETA_CATENIN_DESTRUCTION_COMPLEX	0.00717	0.251	0.15203	N
PID_TCR_PATHWAY	0.00701	0.12	0.15209	N
REACTOME_INTEGRIN_ALPHAIIB_BETA3_SIGNALING	0.00699	0.176	0.15215	N
GO_ESTABLISHMENT_OF_TISSUE_POLARITY	0.00733	0.24	0.15216	N
GO_REGULATION_OF_PROTEIN_SERINE_THREONINE_KINASE_ACTIVITY	0.00705	0.0446	0.15265	N
PID_IL2_1PATHWAY	0.00726	0.13	0.15279	N
GO_METALLOAMINOPEPTIDASE_ACTIVITY	0.00742	0.271	0.15293	N
BIOCARTA_AKAPCENTROSOME_PATHWAY	0.00712	0.242	0.15298	N
GO_REGULATION_OF_TELOMERE_MAINTENANCE_VIA_TELOMERE_LENGTHENING	0.00657	0.125	0.15309	N
GO_MICROTUBULE_POLYMERIZATION_OR_DEPOLYMERIZATION	0.00649	0.139	0.15316	N
GO_EXCITATORY_EXTRACELLULAR_LIGAND_GATED_ION_CHANNEL_ACTIVITY	0.0075	0.137	0.15322	N
GO_NUCLEOSIDE_MONOPHOSPHATE_BIOSYNTHETIC_PROCESS	0.00664	0.102	0.15336	N
GO_EARLY_ENDOSOME	0.00698	0.0566	0.15358	N
REACTOME_INNATE_IMMUNE_SYSTEM	0.00749	0.0629	0.15373	N
GO_MEMBRANE_DEPOLARIZATION_DURING_CARDIAC_MUSCLE_CELL_ACTION_POTENTIAL	0.00794	0.28	0.15397	N
GO_POSITIVE_REGULATION_OF_INTERFERON_BETA_PRODUCTION	0.00726	0.188	0.15406	N
GO_POSITIVE_REGULATION_OF_LIPASE_ACTIVITY	0.00723	0.119	0.1542	N
GO_CATION_CATION_ANTIPORTER_ACTIVITY	0.00777	0.219	0.15447	N
SIG_PIP3_SIGNALING_IN_CARDIAC_MYOCTES	0.00717	0.12	0.1546	N
GO_NEURON_PROJECTION_REGENERATION	0.00776	0.185	0.15464	N
GO_HISTONE_METHYLTRANSFERASE_COMPLEX	0.00665	0.117	0.15509	N
GO_POTASSIUM_ION_TRANSPORT	0.00761	0.0832	0.1551	N
GO_MYELOID_LEUKOCYTE_MIGRATION	0.00777	0.105	0.1552	N
GO_RENAL_ABSORPTION	0.00664	0.254	0.15535	N
GO_REGULATION_OF_CELL_ACTIVATION	0.007	0.0459	0.15549	N
REACTOME_CIRCADIAN_CLOCK	0.00722	0.136	0.15557	N
GO_RESPONSE_TO_INACTIVITY	0.00638	0.245	0.1557	N
GO_ASSOCIATIVE_LEARNING	0.0075	0.121	0.15578	N
GO_NLS_BEARING_PROTEIN_IMPORT_INTO_NUCLEUS	0.00729	0.207	0.15584	N
GO_CLATHRIN_COAT_ASSEMBLY	0.0066	0.265	0.1559	N
GO_AORTA_DEVELOPMENT	0.00746	0.155	0.1562	N
GO_NUCLEOBASE_CONTAINING_COMPOUND_TRANSMEMBRANE_TRANSPORTER_ACTIVITY	0.00651	0.164	0.15621	N
REACTOME_NEF_MEDIATED_DOWNREGULATION_OF_MHC_CLASS_I_COMPLEX_CELL_SURFACE_EXPRESSION	0.00586	0.296	0.15653	N
GO_REGULATION_OF_INTERLEUKIN_10_PRODUCTION	0.0071	0.154	0.1566	N
GO_RIBONUCLEOTIDE_BINDING	0.00692	0.0235	0.15663	N
REACTOME_ENDOGENOUS_STEROLS	0.00766	0.273	0.15675	N
GO_CATION_TRANSPORT	0.00719	0.0362	0.15694	N
GO_ADP_METABOLIC_PROCESS	0.00708	0.148	0.157	N
GO_REGULATION_OF_WATER_LOSS_VIA_SKIN	0.00655	0.206	0.15703	N
GO_POTASSIUM_CHANNEL_COMPLEX	0.00728	0.105	0.15705	N
GO_REGULATION_OF_RAC_PROTEIN_SIGNAL_TRANSDUCTION	0.00697	0.281	0.15714	N
GO_CYSTEINE_TYPE_ENDOPEPTIDASE_ACTIVITY_INVOLVED_IN_APOPTOTIC_PROCESS	0.00763	0.264	0.15726	N
GO_POLYOL_BIOSYNTHETIC_PROCESS	0.00716	0.192	0.15772	N
GO_REGULATION_OF_CHROMATIN_BINDING	0.00721	0.235	0.15801	N
REACTOME_RNA_POL_III_CHAIN_ELONGATION	0.00695	0.226	0.15816	N
GO_CHROMOSOME_CENTROMERIC_REGION	0.00711	0.0766	0.15818	N
GO_INTRAMOLECULAR_OXIDOREDUCTASE_ACTIVITY_TRANSPOSING_C_C_BONDS	0.00762	0.296	0.15832	N
GO_ESTABLISHMENT_OF_EPITHELIAL_CELL_POLARITY	0.00761	0.223	0.15834	N
GO_POLYOL_METABOLIC_PROCESS	0.00701	0.102	0.15842	N
GO_POSITIVE_REGULATION_OF_TRANSFORMING_GROWTH_FACTOR_BETA_PRODUCTION	0.00773	0.278	0.15862	N
GO_DRUG_TRANSPORT	0.0069	0.194	0.15863	N
REACTOME_GPVI_MEDIATED_ACTIVATION_CASCADE	0.00703	0.17	0.15873	N
GO_LYTIC_VACUOLE_MEMBRANE	0.0067	0.0595	0.15897	N
GO_STEROID_HORMONE_RECEPTOR_ACTIVITY	0.00736	0.134	0.15902	N
GO_POSITIVE_REGULATION_OF_PROTEIN_SERINE_THREONINE_KINASE_ACTIVITY	0.00671	0.0555	0.15909	N
GO_PYRIMIDINE_DEOXYRIBONUCLEOTIDE_METABOLIC_PROCESS	0.00618	0.202	0.15917	N
GO_ASYMMETRIC_CELL_DIVISION	0.007	0.273	0.15931	N
GO_REGULATION_OF_CARDIAC_MUSCLE_CELL_DIFFERENTIATION	0.00826	0.263	0.15935	N
GO_ODONTOGENESIS_OF_DENTIN_CONTAINING_TOOTH	0.00746	0.118	0.15946	N
GO_REGULATION_OF_MESENCHYMAL_CELL_PROLIFERATION	0.00741	0.172	0.15952	N
GO_MITOCHONDRION_LOCALIZATION	0.00652	0.161	0.15953	N
GO_LONG_CHAIN_FATTY_ACID_TRANSPORT	0.00645	0.138	0.15958	N
GO_NUCLEAR_ENVELOPE_REASSEMBLY	0.00697	0.236	0.16016	N
GO_MITOCHONDRION	0.00668	0.0247	0.16034	N
GO_MORPHOGENESIS_OF_AN_EPITHELIAL_FOLD	0.00841	0.295	0.16066	N
GO_VESICLE_FUSION_TO_PLASMA_MEMBRANE	0.00551	0.216	0.16109	N
GO_ECTODERM_DEVELOPMENT	0.00665	0.219	0.1611	N
GO_BLASTOCYST_GROWTH	0.00683	0.232	0.16121	N
GO_RESPONSE_TO_STIMULUS_INVOLVED_IN_REGULATION_OF_MUSCLE_ADAPTATION	0.00605	0.213	0.16122	N
GO_LEUCINE_ZIPPER_DOMAIN_BINDING	0.00753	0.309	0.16136	N
GO_SINGLE_STRANDED_RNA_BINDING	0.00667	0.12	0.16139	N
GO_TRANSFERASE_ACTIVITY_TRANSFERRING_AMINO_ACYL_GROUPS	0.00675	0.196	0.16154	N
GO_POSITIVE_REGULATION_OF_SODIUM_ION_TRANSMEMBRANE_TRANSPORT	0.0069	0.251	0.1618	N
PID_RET_PATHWAY	0.00741	0.162	0.16186	N
GO_RECEPTOR_REGULATOR_ACTIVITY	0.00733	0.153	0.16208	N
GO_BROWN_FAT_CELL_DIFFERENTIATION	0.00717	0.179	0.1621	N
GO_KINASE_ACTIVITY	0.00678	0.0339	0.1621	N
REACTOME_PACKAGING_OF_TELOMERE_ENDS	0.00624	0.22	0.16219	N
GO_CARDIAC_SEPTUM_DEVELOPMENT	0.0073	0.109	0.16222	N
GO_REGULATION_OF_CHOLESTEROL_BIOSYNTHETIC_PROCESS	0.00556	0.211	0.16239	N
GO_POSITIVE_REGULATION_OF_DNA_BIOSYNTHETIC_PROCESS	0.0061	0.114	0.1625	N
GO_REGULATION_OF_FIBROBLAST_APOPTOTIC_PROCESS	0.00675	0.247	0.16251	N
GO_NEGATIVE_REGULATION_OF_NUCLEOCYTOPLASMIC_TRANSPORT	0.00747	0.126	0.16262	N
KEGG_PANTOTHENATE_AND_COA_BIOSYNTHESIS	0.0061	0.209	0.16291	N
GO_PCG_PROTEIN_COMPLEX	0.0072	0.165	0.16304	N
GO_NEGATIVE_REGULATION_OF_OSTEOBLAST_DIFFERENTIATION	0.00723	0.165	0.1632	N
GO_SAGA_COMPLEX	0.00718	0.402	0.16323	N
GO_SPERM_PART	0.00665	0.0806	0.16344	N
GO_PHOSPHATE_TRANSMEMBRANE_TRANSPORTER_ACTIVITY	0.00634	0.165	0.16344	N
GO_TRNA_TRANSPORT	0.00687	0.164	0.16348	N
GO_POSITIVE_REGULATION_OF_TRANSCRIPTION_FACTOR_IMPORT_INTO_NUCLEUS	0.00633	0.127	0.1637	N
GO_RESPONSE_TO_CAMP	0.00658	0.0912	0.16379	N
GO_PALMITOYLTRANSFERASE_ACTIVITY	0.00636	0.15	0.16381	N
GO_LAMELLIPODIUM_ORGANIZATION	0.00762	0.186	0.16474	N
GO_INOSITOL_TRISPHOSPHATE_PHOSPHATASE_ACTIVITY	0.00774	0.356	0.16502	N
GO_BIOTIN_METABOLIC_PROCESS	0.00806	0.309	0.16504	N
GO_REGULATION_OF_CHEMOKINE_BIOSYNTHETIC_PROCESS	0.00712	0.297	0.16504	N
GO_NEGATIVE_REGULATION_OF_ANTIGEN_RECEPTOR_MEDIATED_SIGNALING_PATHWAY	0.00672	0.213	0.16508	N
KEGG_NATURAL_KILLER_CELL_MEDIATED_CYTOTOXICITY	0.00746	0.0949	0.16516	N
BIOCARTA_AKAP95_PATHWAY	0.00701	0.28	0.1653	N
GO_ACTIN_BINDING	0.00692	0.0511	0.16541	N
GO_INTRINSIC_COMPONENT_OF_MITOCHONDRIAL_MEMBRANE	0.00628	0.143	0.16574	N
GO_SPINDLE_ASSEMBLY	0.00602	0.106	0.16582	N
GO_TRIGLYCERIDE_RICH_LIPOPROTEIN_PARTICLE	0.00753	0.254	0.1662	N
KEGG_STEROID_HORMONE_BIOSYNTHESIS	0.00751	0.145	0.16623	N
REACTOME_ACTIVATED_NOTCH1_TRANSMITS_SIGNAL_TO_THE_NUCLEUS	0.006	0.167	0.16656	N
GO_FUCOSE_METABOLIC_PROCESS	0.00712	0.256	0.1666	N
GO_TRANSCRIPTIONALLY_ACTIVE_CHROMATIN	0.00621	0.223	0.16672	N
REACTOME_INHIBITION_OF_INSULIN_SECRETION_BY_ADRENALINE_NORADRENALINE	0.00686	0.191	0.16687	N
GO_REGULATION_OF_ALPHA_BETA_T_CELL_DIFFERENTIATION	0.00722	0.153	0.16702	N
GO_POSITIVE_REGULATION_OF_CATALYTIC_ACTIVITY	0.00666	0.0257	0.16718	N
GO_MONOSACCHARIDE_CATABOLIC_PROCESS	0.00662	0.128	0.16728	N
GO_MESODERMAL_CELL_FATE_COMMITMENT	0.00663	0.267	0.1673	N
GO_DIPEPTIDASE_ACTIVITY	0.00655	0.244	0.16731	N
BIOCARTA_NGF_PATHWAY	0.0075	0.254	0.16735	N
GO_POSITIVE_REGULATION_OF_PROTEIN_BINDING	0.00683	0.115	0.16735	N
GO_IMMUNOGLOBULIN_PRODUCTION_INVOLVED_IN_IMMUNOGLOBULIN_MEDIATED_IMMUNE_RESPONSE	0.0059	0.2	0.16789	N
GO_POSITIVE_REGULATION_OF_PEPTIDE_SECRETION	0.00659	0.101	0.1679	N
PID_CD40_PATHWAY	0.0066	0.169	0.16791	N
GO_LIPID_MODIFICATION	0.00654	0.0651	0.16818	N
GO_CELLULAR_RESPONSE_TO_DSRNA	0.00627	0.153	0.16821	N
GO_N_ACYLTRANSFERASE_ACTIVITY	0.00648	0.0969	0.16822	N
GO_REGULATION_OF_BROWN_FAT_CELL_DIFFERENTIATION	0.0066	0.267	0.16825	N
ST_P38_MAPK_PATHWAY	0.00658	0.154	0.16837	N
GO_REGULATION_OF_BONE_REMODELING	0.00711	0.162	0.16853	N
GO_CELL_CYCLE_G1_S_PHASE_TRANSITION	0.00631	0.0879	0.16858	N
GO_REGULATION_OF_BINDING	0.00683	0.0585	0.16867	N
GO_RESPONSE_TO_REACTIVE_OXYGEN_SPECIES	0.00655	0.0689	0.16898	N
GO_PLATELET_DENSE_GRANULE_LUMEN	0.00573	0.215	0.1692	N
BIOCARTA_CHREBP2_PATHWAY	0.00661	0.145	0.16951	N
GO_POSITIVE_REGULATION_OF_NEUROTRANSMITTER_SECRETION	0.0059	0.25	0.16954	N
GO_LEUKOCYTE_MIGRATION_INVOLVED_IN_INFLAMMATORY_RESPONSE	0.00595	0.253	0.16998	N
GO_LYSOSOMAL_TRANSPORT	0.00621	0.113	0.17007	N
GO_VOLTAGE_GATED_CHLORIDE_CHANNEL_ACTIVITY	0.00699	0.312	0.17018	N
GO_TELENCEPHALON_REGIONALIZATION	0.00797	0.325	0.17035	N
REACTOME_SHC_MEDIATED_SIGNALLING	0.00647	0.236	0.1705	N
GO_REGULATION_OF_GONADOTROPIN_SECRETION	0.00737	0.29	0.17096	N
GO_CITRULLINE_METABOLIC_PROCESS	0.00764	0.361	0.17126	N
PID_PS1_PATHWAY	0.00653	0.137	0.17143	N
GO_BLOC_1_COMPLEX	0.00557	0.238	0.17159	N
PID_CD8_TCR_PATHWAY	0.0065	0.131	0.17169	N
GO_CANONICAL_WNT_SIGNALING_PATHWAY	0.00698	0.106	0.17176	N
GO_POSITIVE_REGULATION_OF_MYOTUBE_DIFFERENTIATION	0.0068	0.183	0.17215	N
GO_NAD_BIOSYNTHETIC_PROCESS	0.00751	0.309	0.1722	N
GO_ALCOHOL_BINDING	0.00705	0.105	0.17221	N
GO_POSITIVE_REGULATION_OF_RESPONSE_TO_EXTERNAL_STIMULUS	0.00661	0.0566	0.17224	N
GO_PROTEIN_FOLDING	0.00603	0.0612	0.17225	N
GO_REGULATION_OF_FATTY_ACID_BETA_OXIDATION	0.00637	0.227	0.17225	N
ST_T_CELL_SIGNAL_TRANSDUCTION	0.00623	0.136	0.17247	N
GO_MEMBRANE_PROTEIN_ECTODOMAIN_PROTEOLYSIS	0.00677	0.216	0.17263	N
GO_VOCALIZATION_BEHAVIOR	0.00681	0.307	0.17266	N
GO_BETA_CATENIN_TCF_COMPLEX_ASSEMBLY	0.00698	0.185	0.17276	N
GO_GLYCINE_BINDING	0.00748	0.322	0.17318	N
GO_REGULATION_OF_LEUKOCYTE_PROLIFERATION	0.00661	0.07	0.17328	N
GO_NEGATIVE_REGULATION_OF_TRANSCRIPTION_ELONGATION_FROM_RNA_POLYMERASE_II_PROMOTER	0.00677	0.342	0.1733	N
GO_IONOTROPIC_GLUTAMATE_RECEPTOR_BINDING	0.00605	0.194	0.17359	N
GO_POSITIVE_REGULATION_OF_TELOMERE_MAINTENANCE	0.00559	0.124	0.1736	N
GO_MODULATION_OF_EXCITATORY_POSTSYNAPTIC_POTENTIAL	0.00651	0.176	0.17362	N
GO_REGULATION_OF_GLYCOGEN_METABOLIC_PROCESS	0.00668	0.167	0.17372	N
GO_POSITIVE_REGULATION_OF_AMINE_TRANSPORT	0.00659	0.172	0.17378	N
GO_NUCLEOBASE_CONTAINING_COMPOUND_TRANSPORT	0.00632	0.069	0.17388	N
GO_DOPAMINE_BINDING	0.00704	0.319	0.17404	N
GO_NEGATIVE_REGULATION_OF_CELL_AGING	0.006	0.215	0.17408	N
GO_POSITIVE_REGULATION_OF_STAT_CASCADE	0.0063	0.107	0.17409	N
GO_NEUREXIN_FAMILY_PROTEIN_BINDING	0.00746	0.357	0.17412	N
GO_LIPASE_INHIBITOR_ACTIVITY	0.00689	0.247	0.17423	N
PID_AURORA_A_PATHWAY	0.00609	0.16	0.17465	N
GO_POSITIVE_REGULATION_OF_HAIR_CYCLE	0.00694	0.316	0.17476	N
REACTOME_ANDROGEN_BIOSYNTHESIS	0.00621	0.283	0.17491	N
GO_NEGATIVE_REGULATION_OF_GENE_EXPRESSION_EPIGENETIC	0.00649	0.117	0.17491	N
REACTOME_G_BETA_GAMMA_SIGNALLING_THROUGH_PI3KGAMMA	0.0066	0.19	0.17497	N
GO_REGULATION_OF_TRANSCRIPTION_INVOLVED_IN_CELL_FATE_COMMITMENT	0.00674	0.223	0.175	N
GO_PROTEIN_FOLDING_IN_ENDOPLASMIC_RETICULUM	0.00565	0.288	0.17525	N
GO_POSITIVE_REGULATION_OF_CELL_PROJECTION_ORGANIZATION	0.00657	0.0568	0.17531	N
GO_REGULATION_OF_FILOPODIUM_ASSEMBLY	0.00673	0.167	0.17551	N
GO_ANION_TRANSPORT	0.00666	0.0453	0.17553	N
GO_RNA_POLYMERASE_CORE_ENZYME_BINDING	0.0069	0.229	0.17555	N
GO_PEPTIDE_METABOLIC_PROCESS	0.00629	0.0407	0.1757	N
REACTOME_SIGNALING_BY_FGFR1_MUTANTS	0.00677	0.182	0.17571	N
REACTOME_REGULATION_OF_INSULIN_SECRETION_BY_ACETYLCHOLINE	0.00681	0.311	0.17579	N
GO_ERBB_SIGNALING_PATHWAY	0.00623	0.103	0.17586	N
GO_CARBON_NITROGEN_LIGASE_ACTIVITY_WITH_GLUTAMINE_AS_AMIDO_N_DONOR	0.00659	0.302	0.17594	N
REACTOME_RESPONSE_TO_ELEVATED_PLATELET_CYTOSOLIC_CA2_	0.00643	0.108	0.17602	N
GO_ISOTYPE_SWITCHING	0.00556	0.215	0.17621	N
KEGG_TASTE_TRANSDUCTION	0.00681	0.144	0.17635	N
HALLMARK_BILE_ACID_METABOLISM	0.00623	0.0864	0.17656	N
GO_POSITIVE_REGULATION_OF_INTERFERON_ALPHA_PRODUCTION	0.00636	0.246	0.17659	N
GO_STEROL_BIOSYNTHETIC_PROCESS	0.00647	0.151	0.17695	N
HALLMARK_PI3K_AKT_MTOR_SIGNALING	0.00592	0.0854	0.17696	N
KEGG_AXON_GUIDANCE	0.00665	0.0877	0.17701	N
GO_POSITIVE_REGULATION_OF_IMMUNOGLOBULIN_PRODUCTION	0.0057	0.154	0.17712	N
GO_REGULATION_OF_HISTONE_DEACETYLATION	0.00588	0.178	0.1772	N
GO_PHARYNGEAL_SYSTEM_DEVELOPMENT	0.00705	0.249	0.1774	N
GO_MACROPHAGE_ACTIVATION	0.00639	0.176	0.17814	N
GO_POSITIVE_REGULATION_OF_OXIDATIVE_STRESS_INDUCED_CELL_DEATH	0.00646	0.314	0.17818	N
GO_ACID_AMINO_ACID_LIGASE_ACTIVITY	0.0062	0.208	0.17831	N
GO_INHIBITORY_SYNAPSE	0.00714	0.315	0.17847	N
GO_NECROPTOTIC_PROCESS	0.00618	0.202	0.17848	N
GO_CHROMOSOME_CONDENSATION	0.00524	0.145	0.17861	N
GO_CEREBELLAR_PURKINJE_CELL_LAYER_FORMATION	0.00656	0.303	0.17867	N
GO_REGULATION_OF_DNA_TEMPLATED_TRANSCRIPTION_INITIATION	0.00637	0.17	0.17868	N
GO_MICROTUBULE	0.00621	0.0481	0.17893	N
GO_CELLULAR_RESPONSE_TO_GLUCAGON_STIMULUS	0.00655	0.156	0.17899	N
PID_NEPHRIN_NEPH1_PATHWAY	0.00633	0.167	0.17903	N
GO_INTRA_S_DNA_DAMAGE_CHECKPOINT	0.00587	0.259	0.17914	N
GO_NEGATIVE_REGULATION_OF_TELOMERASE_ACTIVITY	0.00644	0.244	0.17914	N
GO_NEGATIVE_REGULATION_OF_EPITHELIAL_CELL_APOPTOTIC_PROCESS	0.00684	0.169	0.17914	N
GO_REGULATION_OF_SYSTEMIC_ARTERIAL_BLOOD_PRESSURE_BY_RENIN_ANGIOTENSIN	0.00678	0.234	0.17926	N
GO_PEPTIDYL_CYSTEINE_MODIFICATION	0.00587	0.198	0.17945	N
GO_TRNA_THREONYLCARBAMOYLADENOSINE_METABOLIC_PROCESS	0.00754	0.369	0.17947	N
GO_CILIARY_BASE	0.00718	0.23	0.17965	N
GO_CARDIAC_CELL_FATE_COMMITMENT	0.00659	0.323	0.17981	N
GO_REGULATION_OF_INTRACELLULAR_PROTEIN_TRANSPORT	0.00619	0.0496	0.18004	N
GO_TRANSCRIPTIONAL_ACTIVATOR_ACTIVITY_RNA_POLYMERASE_II_TRANSCRIPTION_REGULATORY_REGION_SEQUENCE_SPECIFIC_BINDING	0.00657	0.0561	0.18019	N
GO_HOMOTYPIC_CELL_CELL_ADHESION	0.00684	0.149	0.18033	N
GO_N_ACETYLGLUCOSAMINE_METABOLIC_PROCESS	0.00558	0.22	0.18045	N
GO_EXTRINSIC_COMPONENT_OF_CYTOPLASMIC_SIDE_OF_PLASMA_MEMBRANE	0.00659	0.0999	0.18045	N
GO_OXALOACETATE_METABOLIC_PROCESS	0.00638	0.283	0.18051	N
GO_SPECIFICATION_OF_ORGAN_IDENTITY	0.00668	0.263	0.18062	N
GO_CELLULAR_AMIDE_METABOLIC_PROCESS	0.00625	0.0365	0.18074	N
GO_POSITIVE_REGULATION_OF_MACROPHAGE_CHEMOTAXIS	0.00642	0.3	0.18094	N
GO_MACROPHAGE_CHEMOTAXIS	0.00592	0.243	0.18094	N
GO_REGULATION_OF_INTRINSIC_APOPTOTIC_SIGNALING_PATHWAY_IN_RESPONSE_TO_DNA_DAMAGE	0.00645	0.171	0.18097	N
GO_REGULATION_OF_MUSCLE_SYSTEM_PROCESS	0.00649	0.0701	0.18113	N
GO_SULFUR_COMPOUND_TRANSPORT	0.00601	0.16	0.18117	N
KEGG_GLYCOSAMINOGLYCAN_BIOSYNTHESIS_KERATAN_SULFATE	0.00595	0.235	0.18138	N
REACTOME_RNA_POL_I_TRANSCRIPTION_INITIATION	0.00605	0.196	0.18159	N
GO_GLUCOSE_METABOLIC_PROCESS	0.00628	0.0906	0.18178	N
GO_NEGATIVE_REGULATION_OF_CELL_PROJECTION_ORGANIZATION	0.00631	0.0814	0.18182	N
REACTOME_DOWNSTREAM_SIGNALING_EVENTS_OF_B_CELL_RECEPTOR_BCR	0.00554	0.0884	0.18223	N
GO_CELL_DIFFERENTIATION_IN_HINDBRAIN	0.00708	0.235	0.18228	N
GO_PROTEIN_TARGETING_TO_MITOCHONDRION	0.00674	0.149	0.18239	N
GO_REGULATION_OF_CELL_CYCLE_G1_S_PHASE_TRANSITION	0.00606	0.0775	0.18243	N
GO_NEGATIVE_REGULATION_OF_NERVOUS_SYSTEM_DEVELOPMENT	0.00643	0.0612	0.18244	N
GO_TRANSFERASE_ACTIVITY_TRANSFERRING_PHOSPHORUS_CONTAINING_GROUPS	0.00615	0.031	0.18252	N
GO_RAB_GUANYL_NUCLEOTIDE_EXCHANGE_FACTOR_ACTIVITY	0.00686	0.196	0.1826	N
PID_IL8_CXCR1_PATHWAY	0.00616	0.177	0.18287	N
GO_RIBONUCLEOPROTEIN_COMPLEX_BINDING	0.00596	0.0964	0.18294	N
GO_CHYLOMICRON	0.00689	0.285	0.18322	N
REACTOME_N_GLYCAN_ANTENNAE_ELONGATION	0.00657	0.262	0.18333	N
GO_REGULATION_OF_INTRACELLULAR_SIGNAL_TRANSDUCTION	0.00627	0.0249	0.18333	N
GO_REGULATION_OF_MULTICELLULAR_ORGANISMAL_DEVELOPMENT	0.00639	0.0255	0.18333	N
GO_POSITIVE_REGULATION_OF_SYNAPSE_MATURATION	0.00716	0.356	0.18341	N
GO_CELLULAR_RESPONSE_TO_INTERLEUKIN_6	0.00656	0.209	0.18361	N
GO_POSITIVE_REGULATION_OF_CELL_MATRIX_ADHESION	0.00654	0.155	0.18406	N
GO_NUCLEAR_EXPORT	0.00601	0.0787	0.18458	N
GO_IRE1_MEDIATED_UNFOLDED_PROTEIN_RESPONSE	0.00567	0.117	0.18459	N
GO_NEURAL_TUBE_PATTERNING	0.00612	0.162	0.18465	N
GO_CYCLIC_NUCLEOTIDE_GATED_ION_CHANNEL_ACTIVITY	0.00673	0.319	0.18474	N
KEGG_VALINE_LEUCINE_AND_ISOLEUCINE_BIOSYNTHESIS	0.0059	0.313	0.18478	N
GO_DORSAL_VENTRAL_PATTERN_FORMATION	0.00643	0.102	0.18486	N
GO_CELLULAR_IRON_ION_HOMEOSTASIS	0.00632	0.15	0.1853	N
GO_REGULATION_OF_MONONUCLEAR_CELL_MIGRATION	0.00612	0.246	0.18537	N
GO_MUSCLE_CELL_MIGRATION	0.00626	0.229	0.18556	N
REACTOME_FORMATION_OF_ATP_BY_CHEMIOSMOTIC_COUPLING	0.00555	0.232	0.18565	N
GO_REGULATION_OF_HYDROGEN_PEROXIDE_METABOLIC_PROCESS	0.00557	0.224	0.1857	N
GO_INTRINSIC_COMPONENT_OF_MITOCHONDRIAL_INNER_MEMBRANE	0.00599	0.241	0.18593	N
GO_STEROID_HORMONE_RECEPTOR_BINDING	0.00601	0.104	0.18597	N
BIOCARTA_RAS_PATHWAY	0.00662	0.218	0.18613	N
GO_NUCLEAR_ENVELOPE	0.00596	0.0468	0.18615	N
GO_NEGATIVE_REGULATION_OF_EXOCYTOSIS	0.00687	0.212	0.18628	N
GO_SPINAL_CORD_MOTOR_NEURON_CELL_FATE_SPECIFICATION	0.00656	0.275	0.18647	N
GO_RETINA_VASCULATURE_DEVELOPMENT_IN_CAMERA_TYPE_EYE	0.00657	0.257	0.18688	N
GO_TRANSLATION_PREINITIATION_COMPLEX	0.00599	0.227	0.18693	N
GO_POSITIVE_REGULATION_OF_CELL_GROWTH	0.00651	0.0851	0.18698	N
GO_KINASE_BINDING	0.00601	0.0384	0.1871	N
REACTOME_SHC_RELATED_EVENTS	0.00607	0.223	0.18711	N
GO_REGULATION_OF_HAIR_CYCLE	0.00611	0.203	0.18772	N
GO_POSITIVE_REGULATION_OF_T_CELL_PROLIFERATION	0.00631	0.105	0.18785	N
PID_CDC42_REG_PATHWAY	0.00585	0.178	0.18807	N
GO_POSITIVE_REGULATION_OF_FILOPODIUM_ASSEMBLY	0.00607	0.193	0.18827	N
GO_ACTIVATION_OF_PROTEIN_KINASE_ACTIVITY	0.00611	0.0579	0.18828	N
GO_VASCULATURE_DEVELOPMENT	0.00632	0.0462	0.18864	N
GO_LEUKOCYTE_CHEMOTAXIS	0.00699	0.101	0.18868	N
GO_REGULATION_OF_INTERFERON_ALPHA_PRODUCTION	0.00594	0.22	0.18873	N
GO_REGULATION_OF_FIBROBLAST_MIGRATION	0.00622	0.19	0.18893	N
GO_RESPONSE_TO_ORGANOPHOSPHORUS	0.00585	0.0775	0.18945	N
GO_NUCLEAR_MEMBRANE	0.00586	0.0565	0.18956	N
REACTOME_GAB1_SIGNALOSOME	0.00612	0.159	0.18963	N
GO_DETECTION_OF_CHEMICAL_STIMULUS_INVOLVED_IN_SENSORY_PERCEPTION_OF_TASTE	0.00686	0.16	0.18977	N
GO_REGULATION_OF_CHROMOSOME_ORGANIZATION	0.00583	0.0567	0.18998	N
GO_PHOSPHATIDYLINOSITOL_3_KINASE_COMPLEX	0.00647	0.228	0.19014	N
GO_NEGATIVE_REGULATION_OF_T_CELL_RECEPTOR_SIGNALING_PATHWAY	0.00599	0.237	0.19015	N
GO_ODONTOGENESIS	0.00663	0.101	0.19031	N
GO_ALPHA_LINOLENIC_ACID_METABOLIC_PROCESS	0.00573	0.254	0.1906	N
GO_POSITIVE_REGULATION_OF_MITOTIC_NUCLEAR_DIVISION	0.00634	0.139	0.19064	N
GO_LONG_TERM_SYNAPTIC_POTENTIATION	0.00608	0.156	0.19066	N
GO_POSITIVE_REGULATION_OF_DENDRITE_DEVELOPMENT	0.00632	0.131	0.19067	N
GO_HISTONE_PHOSPHORYLATION	0.00573	0.176	0.19067	N
GO_ASPARTIC_TYPE_PEPTIDASE_ACTIVITY	0.00559	0.18	0.19081	N
GO_POSITIVE_REGULATION_OF_BINDING	0.00637	0.0895	0.19097	N
GO_CELLULAR_RESPONSE_TO_ETHANOL	0.00585	0.26	0.19103	N
GO_CELLULAR_RESPONSE_TO_INORGANIC_SUBSTANCE	0.00623	0.0795	0.19117	N
KEGG_MELANOMA	0.00603	0.113	0.19131	N
GO_RESPONSE_TO_ORGANIC_CYCLIC_COMPOUND	0.00619	0.0333	0.19207	N
GO_MONOCARBOXYLIC_ACID_TRANSPORT	0.00617	0.0897	0.19213	N
REACTOME_RECYCLING_PATHWAY_OF_L1	0.00588	0.194	0.19244	N
GO_REGULATION_OF_LIPASE_ACTIVITY	0.00612	0.106	0.19246	N
GO_NEGATIVE_REGULATION_OF_TISSUE_REMODELING	0.00635	0.246	0.19258	N
GO_THYROID_HORMONE_METABOLIC_PROCESS	0.00584	0.234	0.19259	N
PID_AR_TF_PATHWAY	0.00603	0.137	0.19276	N
REACTOME_NEP_NS2_INTERACTS_WITH_THE_CELLULAR_EXPORT_MACHINERY	0.00593	0.177	0.19288	N
GO_POSITIVE_REGULATION_OF_LIPID_TRANSPORT	0.00612	0.133	0.19328	N
REACTOME_ROLE_OF_SECOND_MESSENGERS_IN_NETRIN1_SIGNALING	0.00599	0.329	0.19354	N
GO_PRODUCTION_OF_MOLECULAR_MEDIATOR_OF_IMMUNE_RESPONSE	0.00589	0.126	0.19354	N
GO_ANTERIOR_POSTERIOR_PATTERN_SPECIFICATION	0.00669	0.0773	0.19358	N
GO_REGULATION_OF_VESICLE_FUSION	0.00579	0.12	0.19365	N
GO_GDP_BINDING	0.00574	0.133	0.19372	N
GO_PROTEIN_SERINE_THREONINE_PHOSPHATASE_INHIBITOR_ACTIVITY	0.00578	0.285	0.19389	N
GO_SIGNAL_PEPTIDE_PROCESSING	0.00569	0.189	0.19419	N
GO_4_HYDROXYPROLINE_METABOLIC_PROCESS	0.00588	0.277	0.19431	N
GO_AXONAL_GROWTH_CONE	0.00646	0.232	0.1948	N
GO_U2_TYPE_PRESPLICEOSOME	0.00573	0.232	0.19513	N
GO_POSITIVE_REGULATION_OF_CHONDROCYTE_DIFFERENTIATION	0.0064	0.23	0.19538	N
GO_NEGATIVE_REGULATION_OF_MULTICELLULAR_ORGANISMAL_PROCESS	0.00602	0.0323	0.19547	N
KEGG_LIMONENE_AND_PINENE_DEGRADATION	0.00505	0.251	0.19571	N
GO_N_ACETYLTRANSFERASE_ACTIVITY	0.00563	0.105	0.19593	N
GO_FATTY_ACID_TRANSPORT	0.00578	0.125	0.1961	N
REACTOME_REGULATION_OF_INSULIN_SECRETION_BY_GLUCAGON_LIKE_PEPTIDE1	0.00611	0.15	0.19618	N
GO_ACTIVIN_RECEPTOR_SIGNALING_PATHWAY	0.00662	0.222	0.19621	N
GO_REGULATION_OF_ENDOTHELIAL_CELL_MIGRATION	0.00592	0.0907	0.19636	N
GO_REGULATION_OF_CALCIUM_ION_TRANSMEMBRANE_TRANSPORT	0.00617	0.0942	0.19638	N
GO_CELLULAR_MONOVALENT_INORGANIC_CATION_HOMEOSTASIS	0.00581	0.0962	0.19644	N
KEGG_PROSTATE_CANCER	0.00591	0.101	0.19645	N
GO_TRANSCRIPTION_FACTOR_ACTIVITY_RNA_POLYMERASE_II_DISTAL_ENHANCER_SEQUENCE_SPECIFIC_BINDING	0.00662	0.114	0.19656	N
GO_TRANSCRIPTION_FACTOR_TFIID_COMPLEX	0.00551	0.199	0.19657	N
GO_REGULATION_OF_NEURON_APOPTOTIC_PROCESS	0.00591	0.0702	0.19663	N
GO_NEGATIVE_REGULATION_OF_CYCLIC_NUCLEOTIDE_METABOLIC_PROCESS	0.0059	0.145	0.19669	N
GO_POSITIVE_REGULATION_OF_SODIUM_ION_TRANSMEMBRANE_TRANSPORTER_ACTIVITY	0.00636	0.334	0.19673	N
GO_LYTIC_VACUOLE	0.00575	0.0426	0.19674	N
GO_RESPONSE_TO_ETHER	0.00702	0.334	0.19685	N
GO_CRANIAL_SKELETAL_SYSTEM_DEVELOPMENT	0.00672	0.145	0.197	N
GO_14_3_3_PROTEIN_BINDING	0.0061	0.221	0.19701	N
BIOCARTA_P53HYPOXIA_PATHWAY	0.00532	0.188	0.19717	N
GO_NEGATIVE_REGULATION_OF_DEPHOSPHORYLATION	0.00575	0.112	0.19723	N
GO_POSITIVE_REGULATION_OF_CELL_DIFFERENTIATION	0.00604	0.0354	0.19739	N
GO_NEGATIVE_REGULATION_OF_CELL_CYCLE_PHASE_TRANSITION	0.0056	0.0754	0.19744	N
GO_BASAL_TRANSCRIPTION_MACHINERY_BINDING	0.00639	0.211	0.19782	N
GO_REGULATION_OF_CGMP_METABOLIC_PROCESS	0.00606	0.179	0.19791	N
GO_ENDOCRINE_PROCESS	0.00586	0.149	0.19834	N
GO_POSITIVE_REGULATION_OF_CALCIUM_ION_TRANSPORT_INTO_CYTOSOL	0.00605	0.139	0.19839	N
GO_POSITIVE_REGULATION_OF_DEVELOPMENTAL_GROWTH	0.00627	0.0822	0.19846	N
GO_CRANIAL_NERVE_DEVELOPMENT	0.00624	0.153	0.19857	N
GO_REGULATION_OF_PHOSPHOLIPID_BIOSYNTHETIC_PROCESS	0.00583	0.279	0.19865	N
PID_IL6_7_PATHWAY	0.00643	0.153	0.19869	N
REACTOME_HS_GAG_DEGRADATION	0.00574	0.222	0.1987	N
GO_HISTONE_H3_K4_TRIMETHYLATION	0.00506	0.285	0.19877	N
GO_SPHINGOMYELIN_METABOLIC_PROCESS	0.00636	0.281	0.19878	N
GO_POSITIVE_REGULATION_OF_INSULIN_SECRETION	0.00578	0.12	0.1988	N
GO_INNER_EAR_RECEPTOR_STEREOCILIUM_ORGANIZATION	0.00569	0.198	0.19899	N
GO_REGULATION_OF_CARDIAC_MUSCLE_TISSUE_DEVELOPMENT	0.00663	0.154	0.1991	N
GO_GLIAL_CELL_MIGRATION	0.00607	0.168	0.19911	N
GO_ENDORIBONUCLEASE_ACTIVITY_PRODUCING_5_PHOSPHOMONOESTERS	0.00569	0.181	0.19912	N
GO_HISTONE_H3_DEACETYLATION	0.00511	0.182	0.19913	N
KEGG_RENIN_ANGIOTENSIN_SYSTEM	0.00641	0.264	0.19918	N
GO_RECEPTOR_SIGNALING_PROTEIN_ACTIVITY	0.00571	0.0718	0.19931	N
GO_CARDIAC_CHAMBER_DEVELOPMENT	0.00618	0.083	0.1994	N
GO_PRE_MRNA_BINDING	0.00565	0.197	0.19947	N
GO_B_CELL_RECEPTOR_SIGNALING_PATHWAY	0.00622	0.173	0.19952	N
PID_LYSOPHOSPHOLIPID_PATHWAY	0.00608	0.122	0.19962	N
GO_POSITIVE_REGULATION_OF_SMOOTH_MUSCLE_CELL_PROLIFERATION	0.00586	0.129	0.19973	N
GO_EPITHELIUM_DEVELOPMENT	0.00614	0.0336	0.1999	N
GO_NEGATIVE_REGULATION_OF_ENDOCYTOSIS	0.00562	0.148	0.19992	N
GO_G2_DNA_DAMAGE_CHECKPOINT	0.00577	0.166	0.20017	N
REACTOME_STRIATED_MUSCLE_CONTRACTION	0.00578	0.182	0.20021	N
GO_R_SMAD_BINDING	0.00605	0.212	0.2003	N
GO_PHAGOLYSOSOME_ASSEMBLY	0.0056	0.299	0.2004	N
BIOCARTA_TOLL_PATHWAY	0.00529	0.148	0.20041	N
GO_REGULATION_OF_FIBRINOLYSIS	0.00632	0.271	0.20049	N
GO_E_BOX_BINDING	0.00637	0.181	0.20054	N
GO_POSITIVE_REGULATION_OF_CALCIUM_ION_IMPORT	0.00622	0.141	0.20076	N
GO_NEUROPEPTIDE_SIGNALING_PATHWAY	0.0062	0.106	0.2009	N
GO_POSITIVE_REGULATION_OF_MESENCHYMAL_CELL_PROLIFERATION	0.00607	0.188	0.20102	N
REACTOME_TRANSMEMBRANE_TRANSPORT_OF_SMALL_MOLECULES	0.00597	0.0492	0.20105	N
GO_SMOOTH_MUSCLE_CELL_DIFFERENTIATION	0.00595	0.175	0.20124	N
GO_PEPTIDE_CATABOLIC_PROCESS	0.00597	0.209	0.20124	N
REACTOME_GLUCOSE_METABOLISM	0.00606	0.129	0.20129	N
GO_EMBRYONIC_CRANIAL_SKELETON_MORPHOGENESIS	0.00663	0.159	0.20151	N
BIOCARTA_GATA3_PATHWAY	0.00654	0.263	0.20163	N
GO_POSITIVE_REGULATION_OF_INTRACELLULAR_SIGNAL_TRANSDUCTION	0.00575	0.0332	0.20185	N
GO_MAP_KINASE_KINASE_ACTIVITY	0.00527	0.256	0.20191	N
GO_CELL_DIFFERENTIATION_INVOLVED_IN_METANEPHROS_DEVELOPMENT	0.00648	0.315	0.20198	N
GO_NEGATIVE_REGULATION_OF_ENDOTHELIAL_CELL_APOPTOTIC_PROCESS	0.00624	0.194	0.20222	N
GO_RESPONSE_TO_COCAINE	0.00637	0.153	0.20223	N
GO_STEROID_BIOSYNTHETIC_PROCESS	0.00578	0.0914	0.20229	N
GO_ECTODERMAL_PLACODE_DEVELOPMENT	0.00671	0.289	0.20231	N
GO_DENTATE_GYRUS_DEVELOPMENT	0.00671	0.29	0.2024	N
GO_NEGATIVE_REGULATION_OF_EXTRINSIC_APOPTOTIC_SIGNALING_PATHWAY	0.0056	0.0941	0.20249	N
GO_ENDOTHELIAL_CELL_MIGRATION	0.00604	0.134	0.20271	N
GO_GENERATION_OF_PRECURSOR_METABOLITES_AND_ENERGY	0.00559	0.0558	0.20272	N
GO_ANION_ANION_ANTIPORTER_ACTIVITY	0.00538	0.186	0.20295	N
GO_MONOSACCHARIDE_BIOSYNTHETIC_PROCESS	0.00551	0.129	0.20306	N
REACTOME_ACTIVATION_OF_IRF3_IRF7_MEDIATED_BY_TBK1_IKK_EPSILON	0.00545	0.246	0.20342	N
REACTOME_A_TETRASACCHARIDE_LINKER_SEQUENCE_IS_REQUIRED_FOR_GAG_SYNTHESIS	0.00553	0.192	0.20349	N
GO_POSITIVE_REGULATION_OF_ADHERENS_JUNCTION_ORGANIZATION	0.00549	0.195	0.20386	N
REACTOME_TRANSPORT_OF_MATURE_TRANSCRIPT_TO_CYTOPLASM	0.00528	0.12	0.20389	N
HALLMARK_ESTROGEN_RESPONSE_LATE	0.00563	0.0668	0.20409	N
GO_ADP_BINDING	0.00593	0.179	0.20409	N
GO_RESPONSE_TO_GLUCAGON	0.00594	0.141	0.20411	N
GO_REGULATION_OF_ENDOCRINE_PROCESS	0.00649	0.156	0.20418	N
GO_DETOXIFICATION	0.00549	0.109	0.20427	N
BIOCARTA_RARRXR_PATHWAY	0.00582	0.245	0.20435	N
GO_POSITIVE_REGULATION_OF_INSULIN_LIKE_GROWTH_FACTOR_RECEPTOR_SIGNALING_PATHWAY	0.00524	0.246	0.20449	N
REACTOME_REGULATION_OF_INSULIN_SECRETION	0.0057	0.101	0.20517	N
GO_RESPONSE_TO_TRANSITION_METAL_NANOPARTICLE	0.00565	0.0782	0.20553	N
GO_ARTERY_DEVELOPMENT	0.00592	0.112	0.2058	N
GO_REGULATION_OF_MITOCHONDRIAL_DEPOLARIZATION	0.00646	0.25	0.20592	N
GO_REGULATION_OF_CARDIAC_MUSCLE_CELL_ACTION_POTENTIAL	0.00592	0.223	0.20605	N
GO_DNA_LIGATION	0.00531	0.218	0.20625	N
REACTOME_L1CAM_INTERACTIONS	0.00578	0.11	0.20627	N
GO_MYOTUBE_DIFFERENTIATION	0.00549	0.128	0.20652	N
GO_RESPONSE_TO_AMINE	0.00591	0.142	0.20653	N
GO_POSITIVE_REGULATION_OF_HORMONE_METABOLIC_PROCESS	0.00658	0.326	0.2066	N
GO_ENHANCER_BINDING	0.00588	0.103	0.2066	N
GO_SISTER_CHROMATID_SEGREGATION	0.00536	0.0696	0.20674	N
GO_PURINE_NUCLEOSIDE_BIOSYNTHETIC_PROCESS	0.00513	0.0946	0.20682	N
GO_POST_EMBRYONIC_ORGAN_DEVELOPMENT	0.00614	0.281	0.20686	N
GO_CHROMOSOME_SEPARATION	0.00534	0.213	0.20687	N
SA_PTEN_PATHWAY	0.00571	0.228	0.20691	N
GO_NEGATIVE_REGULATION_OF_BONE_REMODELING	0.0063	0.299	0.20692	N
GO_ATP_BIOSYNTHETIC_PROCESS	0.00525	0.156	0.20744	N
GO_MESODERM_MORPHOGENESIS	0.00607	0.127	0.20762	N
PID_IL4_2PATHWAY	0.00556	0.126	0.20766	N
GO_CELLULAR_RESPONSE_TO_VIRUS	0.00645	0.233	0.20774	N
GO_REGULATION_OF_NITRIC_OXIDE_SYNTHASE_ACTIVITY	0.00555	0.137	0.20775	N
GO_EPHRIN_RECEPTOR_BINDING	0.00592	0.204	0.20784	N
GO_EXON_EXON_JUNCTION_COMPLEX	0.00479	0.177	0.20786	N
GO_KINASE_ACTIVATOR_ACTIVITY	0.00551	0.121	0.20814	N
GO_REGULATION_OF_INTRINSIC_APOPTOTIC_SIGNALING_PATHWAY	0.00541	0.0783	0.20844	N
GO_OXIDOREDUCTASE_ACTIVITY_ACTING_ON_THE_ALDEHYDE_OR_OXO_GROUP_OF_DONORS_NAD_OR_NADP_AS_ACCEPTOR	0.00549	0.156	0.20845	N
GO_COLUMNAR_CUBOIDAL_EPITHELIAL_CELL_DIFFERENTIATION	0.00607	0.0985	0.20847	N
GO_UBIQUITIN_LIKE_PROTEIN_BINDING	0.00524	0.083	0.20922	N
REACTOME_RIP_MEDIATED_NFKB_ACTIVATION_VIA_DAI	0.0052	0.216	0.20923	N
GO_APPENDAGE_DEVELOPMENT	0.00619	0.0812	0.20935	N
GO_APOPTOTIC_NUCLEAR_CHANGES	0.0052	0.177	0.20938	N
GO_ENVELOPE	0.00537	0.0295	0.20955	N
GO_PHOSPHOTYROSINE_BINDING	0.00582	0.259	0.20957	N
GO_PROTEIN_TARGETING_TO_LYSOSOME	0.00511	0.228	0.21003	N
GO_NEGATIVE_REGULATION_OF_MULTICELLULAR_ORGANISM_GROWTH	0.00677	0.341	0.21005	N
GO_CELL_CELL_SIGNALING_INVOLVED_IN_CARDIAC_CONDUCTION	0.0061	0.223	0.21055	N
GO_NOSE_DEVELOPMENT	0.00621	0.268	0.21058	N
GO_HSP90_PROTEIN_BINDING	0.00532	0.178	0.21078	N
GO_TRNA_SPECIFIC_RIBONUCLEASE_ACTIVITY	0.00591	0.256	0.21081	N
GO_RETINA_MORPHOGENESIS_IN_CAMERA_TYPE_EYE	0.0062	0.159	0.21089	N
GO_CELL_CHEMOTAXIS	0.00619	0.0831	0.21099	N
GO_REGULATION_OF_CELL_ADHESION_MEDIATED_BY_INTEGRIN	0.00554	0.151	0.21099	N
GO_POSITIVE_REGULATION_OF_TYROSINE_PHOSPHORYLATION_OF_STAT5_PROTEIN	0.00517	0.217	0.21113	N
REACTOME_MITOCHONDRIAL_TRNA_AMINOACYLATION	0.00564	0.212	0.21135	N
GO_METANEPHROS_DEVELOPMENT	0.00621	0.118	0.21146	N
GO_MRNA_BINDING	0.0053	0.0758	0.2117	N
GO_REGULATION_OF_UBIQUITIN_PROTEIN_LIGASE_ACTIVITY	0.00535	0.218	0.21179	N
GO_CHLORIDE_CHANNEL_COMPLEX	0.00625	0.163	0.21187	N
GO_MANGANESE_ION_BINDING	0.00557	0.138	0.2119	N
GO_LIPID_PHOSPHORYLATION	0.00579	0.1	0.212	N
BIOCARTA_CARM_ER_PATHWAY	0.00553	0.167	0.21214	N
GO_SLEEP	0.0058	0.261	0.21223	N
REACTOME_UNFOLDED_PROTEIN_RESPONSE	0.00483	0.0969	0.21254	N
REACTOME_METABOLISM_OF_STEROID_HORMONES_AND_VITAMINS_A_AND_D	0.00548	0.161	0.21264	N
GO_POSITIVE_REGULATION_OF_FATTY_ACID_BIOSYNTHETIC_PROCESS	0.0058	0.253	0.21264	N
GO_REGULATION_OF_SISTER_CHROMATID_COHESION	0.00632	0.276	0.21275	N
GO_CELLULAR_RESPONSE_TO_ARSENIC_CONTAINING_SUBSTANCE	0.0056	0.263	0.21288	N
GO_SYSTEM_PROCESS	0.00617	0.0271	0.21288	N
PID_FAS_PATHWAY	0.00555	0.156	0.21292	N
REACTOME_GLUCOSE_TRANSPORT	0.00543	0.151	0.21301	N
GO_ENAMEL_MINERALIZATION	0.00573	0.307	0.21317	N
GO_REGULATION_OF_PROTEIN_SECRETION	0.00558	0.0502	0.21319	N
GO_TERMINAL_BOUTON	0.00519	0.114	0.2132	N
REACTOME_NFKB_IS_ACTIVATED_AND_SIGNALS_SURVIVAL	0.00477	0.269	0.21324	N
GO_POSITIVE_REGULATION_OF_CELL_ADHESION_MEDIATED_BY_INTEGRIN	0.00556	0.235	0.21325	N
GO_ACTIVATION_OF_PROTEIN_KINASE_A_ACTIVITY	0.006	0.247	0.21351	N
GO_PROTEIN_PHOSPHATASE_1_BINDING	0.00619	0.241	0.21352	N
NABA_SECRETED_FACTORS	0.00618	0.0583	0.2136	N
GO_VENTRICULAR_SEPTUM_MORPHOGENESIS	0.00616	0.197	0.21362	N
KEGG_AMYOTROPHIC_LATERAL_SCLEROSIS_ALS	0.0057	0.137	0.21394	N
BIOCARTA_CCR5_PATHWAY	0.00584	0.241	0.21406	N
GO_PROTEIN_KINASE_C_ACTIVATING_G_PROTEIN_COUPLED_RECEPTOR_SIGNALING_PATHWAY	0.0052	0.159	0.21431	N
GO_CHEMOATTRACTANT_ACTIVITY	0.00596	0.199	0.21439	N
[truncated: 5,298 more rows]

## Sheet: Supplementary Table 11b
Supplementary Table 11b - Gene-set association analysis of ADHD using 7296 data-driven gene-sets
FULL_NAME	BETA_STD	SE	P	Bonferroni_significant
REACTOME_MAP_KINASE_ACTIVATION_IN_TLR_CASCADE	0.0252	0.123	1.7115e-05	N
REACTOME_NFKB_AND_MAP_KINASES_ACTIVATION_MEDIATED_BY_TLR4_SIGNALING_REPERTOIRE	0.0232	0.103	8.5024e-05	N
REACTOME_ACTIVATED_TLR4_SIGNALLING	0.0231	0.0907	9.9918e-05	N
REACTOME_TRAF6_MEDIATED_INDUCTION_OF_NFKB_AND_MAP_KINASES_UPON_TLR7_8_OR_9_ACTIVATION	0.0218	0.0995	0.00017337	N
REACTOME_ERK_MAPK_TARGETS	0.0218	0.187	0.00017638	N
REACTOME_NUCLEAR_EVENTS_KINASE_AND_TRANSCRIPTION_FACTOR_ACTIVATION	0.0212	0.171	0.00019768	N
REACTOME_MYD88_MAL_CASCADE_INITIATED_ON_PLASMA_MEMBRANE	0.0211	0.0957	0.00031199	N
GO_NEURAL_RETINA_DEVELOPMENT	0.0231	0.131	0.00034685	N
REACTOME_TRIF_MEDIATED_TLR3_SIGNALING	0.0203	0.1	0.00042366	N
REACTOME_MAPK_TARGETS_NUCLEAR_EVENTS_MEDIATED_BY_MAP_KINASES	0.0202	0.156	0.00053492	N
REACTOME_TOLL_RECEPTOR_CASCADES	0.0206	0.083	0.00053933	N
GO_RIBONUCLEOPROTEIN_COMPLEX_BIOGENESIS	0.0202	0.0425	0.00054731	N
GO_REGULATION_OF_AUTOPHAGY	0.0201	0.0556	0.00064274	N
GO_ACTIVATING_TRANSCRIPTION_FACTOR_BINDING	0.0209	0.118	0.00072602	N
GO_REGULATION_OF_PROTEIN_LOCALIZATION_TO_CELL_SURFACE	0.019	0.163	0.00073978	N
GO_DIVALENT_INORGANIC_ANION_HOMEOSTASIS	0.0212	0.261	0.00086454	N
GO_RNA_POLYMERASE_II_TRANSCRIPTION_COACTIVATOR_ACTIVITY	0.0201	0.154	0.00088191	N
GO_NEPHRON_DEVELOPMENT	0.022	0.0894	0.0008865	N
GO_CALCIUM_ACTIVATED_CATION_CHANNEL_ACTIVITY	0.0207	0.17	0.0010598	N
REACTOME_SIGNALLING_BY_NGF	0.0197	0.0614	0.0011304	N
GO_NUCLEIC_ACID_BINDING_TRANSCRIPTION_FACTOR_ACTIVITY	0.02	0.0277	0.001185	N
GO_REGULATION_OF_AUTOPHAGOSOME_ASSEMBLY	0.0182	0.148	0.0013262	N
BIOCARTA_BAD_PATHWAY	0.0195	0.174	0.0014175	N
GO_MONOVALENT_CATION_PROTON_ANTIPORTER_ACTIVITY	0.0197	0.279	0.0014286	N
GO_REGULATION_OF_CELL_PROJECTION_ORGANIZATION	0.0198	0.0398	0.0014389	N
GO_REGULATION_OF_CELL_DEVELOPMENT	0.0197	0.0325	0.001461	N
GO_REGULATION_OF_INTRACELLULAR_ESTROGEN_RECEPTOR_SIGNALING_PATHWAY	0.0223	0.2	0.0014744	N
GO_REGULATION_OF_VACUOLE_ORGANIZATION	0.0173	0.13	0.0015202	N
GO_SPLICEOSOMAL_COMPLEX_ASSEMBLY	0.0194	0.13	0.0016034	N
GO_CHROMATIN_REMODELING	0.019	0.0786	0.0016552	N
GO_SEQUENCE_SPECIFIC_DNA_BINDING	0.0195	0.0298	0.0016713	N
GO_NEGATIVE_REGULATION_OF_INTRACELLULAR_ESTROGEN_RECEPTOR_SIGNALING_PATHWAY	0.0225	0.309	0.0017267	N
GO_TRANSCRIPTIONAL_ACTIVATOR_ACTIVITY_RNA_POLYMERASE_II_TRANSCRIPTION_REGULATORY_REGION_SEQUENCE_SPECIFIC_BINDING	0.019	0.0508	0.0018185	N
GO_PEPTIDYL_SERINE_MODIFICATION	0.0186	0.0728	0.001864	N
GO_RNA_POLYMERASE_II_TRANSCRIPTION_FACTOR_ACTIVITY_SEQUENCE_SPECIFIC_DNA_BINDING	0.0189	0.0368	0.0019507	N
GO_TRANSCRIPTION_FACTOR_ACTIVITY_RNA_POLYMERASE_II_CORE_PROMOTER_SEQUENCE_SPECIFIC	0.0185	0.239	0.0020844	N
GO_NEPHRON_EPITHELIUM_DEVELOPMENT	0.02	0.0998	0.0021831	N
GO_TRANSCRIPTIONAL_ACTIVATOR_ACTIVITY_RNA_POLYMERASE_II_CORE_PROMOTER_PROXIMAL_REGION_SEQUENCE_SPECIFIC_BINDING	0.0184	0.0591	0.0022134	N
REACTOME_NGF_SIGNALLING_VIA_TRKA_FROM_THE_PLASMA_MEMBRANE	0.019	0.0797	0.0025615	N
GO_DEVELOPMENTAL_INDUCTION	0.0174	0.166	0.0025748	N
GO_CD40_RECEPTOR_COMPLEX	0.0181	0.262	0.0026538	N
GO_SPLICEOSOMAL_COMPLEX	0.0177	0.0692	0.0027133	N
GO_INTERLEUKIN_1_MEDIATED_SIGNALING_PATHWAY	0.019	0.264	0.0027476	N
GO_FUCOSYLTRANSFERASE_ACTIVITY	0.0191	0.265	0.00276	N
GO_POSITIVE_REGULATION_OF_CREB_TRANSCRIPTION_FACTOR_ACTIVITY	0.018	0.233	0.0028096	N
GO_REGULATION_OF_NEURON_APOPTOTIC_PROCESS	0.0174	0.0636	0.0028921	N
GO_REGULATION_OF_MYELOID_CELL_DIFFERENTIATION	0.0179	0.0696	0.0030175	N
GO_NEGATIVE_REGULATION_OF_INTRACELLULAR_STEROID_HORMONE_RECEPTOR_SIGNALING_PATHWAY	0.0192	0.177	0.0031086	N
GO_REGULATION_OF_ANATOMICAL_STRUCTURE_SIZE	0.0177	0.0422	0.0033361	N
GO_CAMERA_TYPE_EYE_MORPHOGENESIS	0.0185	0.0942	0.003363	N
GO_POSITIVE_REGULATION_OF_MYELOID_LEUKOCYTE_DIFFERENTIATION	0.0186	0.138	0.0033988	N
GO_RESPONSE_TO_PARATHYROID_HORMONE	0.0169	0.242	0.0034991	N
GO_AORTA_MORPHOGENESIS	0.0182	0.193	0.0035444	N
KEGG_PROSTATE_CANCER	0.0166	0.0901	0.0035455	N
GO_EPITHELIAL_CELL_DIFFERENTIATION_INVOLVED_IN_KIDNEY_DEVELOPMENT	0.0183	0.19	0.0036108	N
KEGG_OOCYTE_MEIOSIS	0.0173	0.0849	0.0036562	N
GO_SKELETAL_SYSTEM_MORPHOGENESIS	0.0185	0.066	0.0037223	N
GO_MRNA_SPLICE_SITE_SELECTION	0.0172	0.176	0.0038037	N
GO_CADHERIN_BINDING	0.0201	0.191	0.0040324	N
GO_PROTEIN_NEDDYLATION	0.0163	0.238	0.0040401	N
GO_REGULATION_OF_PROTEIN_POLYMERIZATION	0.0169	0.0676	0.0040919	N
GO_PHAGOLYSOSOME_ASSEMBLY	0.0163	0.275	0.0041309	N
GO_HISTONE_PHOSPHORYLATION	0.0166	0.168	0.0041476	N
GO_SOLUTE_PROTON_ANTIPORTER_ACTIVITY	0.0164	0.214	0.0041947	N
GO_REGULATION_OF_CELL_DIFFERENTIATION	0.0173	0.0248	0.0042254	N
GO_SINGLE_ORGANISM_BEHAVIOR	0.0172	0.047	0.0045081	N
GO_REGULATION_OF_CELLULAR_COMPONENT_SIZE	0.0167	0.049	0.0047222	N
GO_NEGATIVE_REGULATION_OF_NEURON_DEATH	0.0161	0.0661	0.004768	N
GO_ENDODERM_DEVELOPMENT	0.0167	0.106	0.0047694	N
GO_PROTEIN_EXPORT_FROM_NUCLEUS	0.0164	0.163	0.0047707	N
GO_RNA_SPLICING_VIA_TRANSESTERIFICATION_REACTIONS	0.0159	0.0538	0.0050345	N
PID_ERBB1_DOWNSTREAM_PATHWAY	0.0168	0.0861	0.0050588	N
GO_NEGATIVE_REGULATION_OF_NEURON_APOPTOTIC_PROCESS	0.0163	0.0755	0.0050739	N
GO_REGULATION_OF_MRNA_METABOLIC_PROCESS	0.0166	0.0844	0.0051527	N
GO_RIBONUCLEOPROTEIN_COMPLEX	0.0161	0.0335	0.0051734	N
GO_EYE_MORPHOGENESIS	0.0174	0.0799	0.0051941	N
GO_NEGATIVE_REGULATION_OF_CELLULAR_COMPONENT_ORGANIZATION	0.0161	0.0344	0.0052192	N
GO_MANNOSIDASE_ACTIVITY	0.014	0.188	0.0052264	N
GO_ENDOCHONDRAL_BONE_MORPHOGENESIS	0.0173	0.136	0.0052292	N
GO_REGULATION_OF_MRNA_SPLICING_VIA_SPLICEOSOME	0.0179	0.126	0.0052308	N
GO_REGULATION_OF_PROTEIN_KINASE_C_SIGNALING	0.0178	0.257	0.0053061	N
GO_REGULATION_OF_MYELOID_LEUKOCYTE_DIFFERENTIATION	0.0171	0.0912	0.0056037	N
GO_RIBOSOME_BIOGENESIS	0.0155	0.0497	0.0058412	N
GO_REGULATION_OF_NEURON_DIFFERENTIATION	0.0168	0.0399	0.0058895	N
GO_ENHANCER_BINDING	0.0167	0.0946	0.0059105	N
GO_REGULATION_OF_NEURON_DEATH	0.0157	0.0552	0.0060095	N
GO_CELLULAR_ANION_HOMEOSTASIS	0.0176	0.241	0.0060279	N
GO_SCHWANN_CELL_DIFFERENTIATION	0.0174	0.172	0.0061224	N
GO_TRANSCRIPTIONAL_REPRESSOR_ACTIVITY_RNA_POLYMERASE_II_ACTIVATING_TRANSCRIPTION_FACTOR_BINDING	0.0157	0.121	0.0062871	N
GO_ENDOCARDIAL_CUSHION_DEVELOPMENT	0.0182	0.172	0.0063182	N
GO_TRANSCRIPTION_FACTOR_ACTIVITY_RNA_POLYMERASE_II_CORE_PROMOTER_PROXIMAL_REGION_SEQUENCE_SPECIFIC_BINDING	0.0163	0.0497	0.0064586	N
GO_SYNAPTIC_TRANSMISSION_GLUTAMATERGIC	0.0175	0.21	0.0064802	N
GO_KINASE_BINDING	0.0157	0.0358	0.0066437	N
ST_ERK1_ERK2_MAPK_PATHWAY	0.0158	0.158	0.0067144	N
GO_TRANSCRIPTION_FACTOR_BINDING	0.016	0.0404	0.0067488	N
GO_POSITIVE_REGULATION_OF_PROTEIN_BINDING	0.0147	0.097	0.0068097	N
GO_REGULATION_OF_CELL_PROLIFERATION_INVOLVED_IN_KIDNEY_DEVELOPMENT	0.0168	0.274	0.0069072	N
GO_CHROMOSOME_CENTROMERIC_REGION	0.0162	0.0707	0.0069695	N
KEGG_MELANOMA	0.0166	0.111	0.0069765	N
GO_GLIAL_CELL_DIFFERENTIATION	0.0166	0.0793	0.0069955	N
GO_REGULATION_OF_NEURON_PROJECTION_DEVELOPMENT	0.0163	0.0462	0.007054	N
GO_REGULATION_OF_PROTEIN_BINDING	0.0151	0.0655	0.0070857	N
PID_LPA4_PATHWAY	0.0162	0.236	0.0071056	N
GO_NEGATIVE_REGULATION_OF_ORGANELLE_ORGANIZATION	0.0152	0.0452	0.0071284	N
GO_RIBONUCLEOPROTEIN_COMPLEX_SUBUNIT_ORGANIZATION	0.0149	0.0626	0.00729	N
GO_CELLULAR_RESPONSE_TO_ESTROGEN_STIMULUS	0.0171	0.152	0.0073943	N
GO_SPECIFICATION_OF_ORGAN_IDENTITY	0.0153	0.224	0.0074607	N
GO_CELLULAR_RESPONSE_TO_ALCOHOL	0.0165	0.0876	0.0074717	N
GO_ENZYME_BINDING	0.0157	0.0226	0.0075803	N
GO_POSITIVE_REGULATION_OF_AUTOPHAGY	0.0151	0.0989	0.0076176	N
GO_NEGATIVE_REGULATION_OF_GENE_EXPRESSION	0.0156	0.0247	0.0076741	N
GO_ADULT_LOCOMOTORY_BEHAVIOR	0.0155	0.0974	0.0077673	N
GO_REGULATION_OF_DNA_DAMAGE_RESPONSE_SIGNAL_TRANSDUCTION_BY_P53_CLASS_MEDIATOR	0.0168	0.179	0.0078311	N
GO_PROTEIN_PHOSPHORYLATION	0.0156	0.03	0.0081442	N
REACTOME_JNK_C_JUN_KINASES_PHOSPHORYLATION_AND_ACTIVATION_MEDIATED_BY_ACTIVATED_HUMAN_TAK1	0.0138	0.213	0.0084034	N
GO_SYNAPSE	0.016	0.0346	0.0084811	N
BIOCARTA_WNT_PATHWAY	0.0161	0.176	0.0085168	N
GO_GLOMERULUS_DEVELOPMENT	0.0167	0.136	0.0085992	N
GO_POSITIVE_REGULATION_OF_HISTONE_H3_K4_METHYLATION	0.0179	0.279	0.0086988	N
GO_PROTEIN_TARGETING	0.0152	0.0447	0.0087598	N
GO_HEART_FORMATION	0.0142	0.24	0.0087636	N
GO_NEGATIVE_REGULATION_OF_RNA_SPLICING	0.0147	0.182	0.0090962	N
GO_CAMP_RESPONSE_ELEMENT_BINDING	0.0126	0.205	0.0091339	N
GO_REGULATION_OF_CATABOLIC_PROCESS	0.0149	0.0335	0.0094881	N
REACTOME_INTERACTION_BETWEEN_L1_AND_ANKYRINS	0.0153	0.194	0.0095418	N
REACTOME_MYOGENESIS	0.0168	0.185	0.0095428	N
GO_METANEPHROS_DEVELOPMENT	0.0164	0.107	0.0095756	N
GO_C2H2_ZINC_FINGER_DOMAIN_BINDING	0.0136	0.234	0.0096282	N
GO_POSITIVE_REGULATION_OF_MYELOID_CELL_DIFFERENTIATION	0.0158	0.107	0.0097267	N
GO_EXCITATORY_SYNAPSE	0.0154	0.0667	0.0097458	N
KEGG_NEUROTROPHIN_SIGNALING_PATHWAY	0.0152	0.0797	0.0097493	N
PID_CERAMIDE_PATHWAY	0.0148	0.126	0.009759	N
GO_REGULATORY_REGION_NUCLEIC_ACID_BINDING	0.0151	0.0321	0.0098377	N
GO_REGULATION_OF_MITOCHONDRIAL_TRANSLATION	0.011	0.258	0.0098531	N
GO_ORGANELLE_ASSEMBLY	0.0149	0.0411	0.0099335	N
GO_RRNA_METABOLIC_PROCESS	0.0144	0.0545	0.0099739	N
GO_CAJAL_BODY	0.014	0.123	0.009992	N
GO_BRANCHING_INVOLVED_IN_URETERIC_BUD_MORPHOGENESIS	0.0163	0.145	0.010139	N
GO_NEGATIVE_REGULATION_OF_CELLULAR_PROTEIN_LOCALIZATION	0.0144	0.075	0.010218	N
GO_DOUBLE_STRANDED_DNA_BINDING	0.015	0.0331	0.010276	N
GO_SYNAPSE_PART	0.0153	0.0379	0.010281	N
GO_CELL_MORPHOGENESIS_INVOLVED_IN_NEURON_DIFFERENTIATION	0.0154	0.0485	0.010311	N
GO_REGULATION_OF_ALPHA_AMINO_3_HYDROXY_5_METHYL_4_ISOXAZOLE_PROPIONATE_SELECTIVE_GLUTAMATE_RECEPTOR_ACTIVITY	0.0154	0.209	0.010335	N
GO_OUTFLOW_TRACT_MORPHOGENESIS	0.0161	0.124	0.010354	N
GO_BEHAVIOR	0.0153	0.0409	0.010401	N
GO_HISTONE_DEACETYLASE_BINDING	0.0145	0.0874	0.010402	N
GO_KIDNEY_EPITHELIUM_DEVELOPMENT	0.016	0.0844	0.010419	N
GO_ENDOCARDIAL_CUSHION_MORPHOGENESIS	0.0176	0.217	0.01052	N
BIOCARTA_MAPK_PATHWAY	0.0144	0.0915	0.010549	N
GO_ORGAN_INDUCTION	0.0148	0.221	0.010562	N
GO_NEGATIVE_REGULATION_OF_ANDROGEN_RECEPTOR_SIGNALING_PATHWAY	0.0152	0.255	0.010606	N
GO_CATION_CATION_ANTIPORTER_ACTIVITY	0.0152	0.193	0.010628	N
GO_WNT_SIGNALOSOME	0.0148	0.259	0.010658	N
BIOCARTA_ERK5_PATHWAY	0.0144	0.196	0.010692	N
GO_POSITIVE_REGULATION_OF_CELL_DEVELOPMENT	0.0151	0.0427	0.010764	N
GO_REGULATION_OF_ORGANELLE_ORGANIZATION	0.0147	0.0271	0.010778	N
GO_REGULATION_OF_MICROTUBULE_POLYMERIZATION_OR_DEPOLYMERIZATION	0.0137	0.0641	0.010791	N
REACTOME_DCC_MEDIATED_ATTRACTIVE_SIGNALING	0.0167	0.27	0.010872	N
GO_HEART_VALVE_DEVELOPMENT	0.0164	0.169	0.010914	N
GO_GLIOGENESIS	0.0153	0.0702	0.011088	N
GO_RIBOSOMAL_SMALL_SUBUNIT_BIOGENESIS	0.0145	0.122	0.011247	N
GO_INTRINSIC_COMPONENT_OF_MITOCHONDRIAL_INNER_MEMBRANE	0.0128	0.201	0.011414	N
GO_POSITIVE_REGULATION_OF_GENE_EXPRESSION	0.0145	0.0225	0.011502	N
GO_NEGATIVE_REGULATION_OF_MRNA_SPLICING_VIA_SPLICEOSOME	0.0155	0.228	0.011575	N
PID_HDAC_CLASSII_PATHWAY	0.0137	0.145	0.01167	N
GO_MRNA_METABOLIC_PROCESS	0.014	0.0363	0.011769	N
GO_SMAD_BINDING	0.0143	0.105	0.012035	N
GO_CATALYTIC_STEP_2_SPLICEOSOME	0.0138	0.0909	0.012045	N
GO_REGULATION_OF_CELLULAR_COMPONENT_BIOGENESIS	0.0148	0.034	0.01205	N
PID_AJDISS_2PATHWAY	0.0164	0.143	0.012114	N
GO_NEGATIVE_REGULATION_OF_AUTOPHAGY	0.0138	0.12	0.012319	N
GO_ENDODEOXYRIBONUCLEASE_ACTIVITY_PRODUCING_5_PHOSPHOMONOESTERS	0.013	0.258	0.012729	N
PID_VEGFR1_PATHWAY	0.0154	0.181	0.0128	N
GO_REGULATION_OF_FILOPODIUM_ASSEMBLY	0.0152	0.156	0.012875	N
GO_REGULATION_OF_POTASSIUM_ION_TRANSPORT	0.0144	0.0975	0.012898	N
BIOCARTA_TEL_PATHWAY	0.0148	0.209	0.012919	N
GO_REGULATION_OF_CHROMATIN_BINDING	0.0146	0.213	0.013051	N
GO_ESTABLISHMENT_OF_PROTEIN_LOCALIZATION_TO_ORGANELLE	0.0144	0.0477	0.013053	N
GO_PRECATALYTIC_SPLICEOSOME	0.0136	0.187	0.013065	N
PID_IL2_PI3K_PATHWAY	0.0144	0.15	0.013087	N
GO_NEGATIVE_REGULATION_OF_MACROAUTOPHAGY	0.0133	0.179	0.013131	N
GO_REGULATION_OF_CELL_PROLIFERATION_INVOLVED_IN_HEART_MORPHOGENESIS	0.0156	0.242	0.01315	N
GO_REGULATION_OF_INTRACELLULAR_STEROID_HORMONE_RECEPTOR_SIGNALING_PATHWAY	0.0158	0.13	0.013372	N
GO_ADULT_BEHAVIOR	0.0144	0.0773	0.013439	N
GO_SOLUTE_CATION_ANTIPORTER_ACTIVITY	0.0144	0.173	0.013463	N
REACTOME_GLUCAGON_SIGNALING_IN_METABOLIC_REGULATION	0.014	0.152	0.013487	N
GO_MIRNA_BINDING	0.0124	0.236	0.013625	N
REACTOME_PRE_NOTCH_EXPRESSION_AND_PROCESSING	0.0143	0.147	0.013631	N
GO_CELL_DIFFERENTIATION_INVOLVED_IN_KIDNEY_DEVELOPMENT	0.0153	0.159	0.013663	N
GO_COA_HYDROLASE_ACTIVITY	0.0142	0.202	0.013685	N
GO_NEGATIVE_REGULATION_OF_CELL_DEVELOPMENT	0.0143	0.0517	0.013717	N
GO_POSITIVE_REGULATION_OF_MICROTUBULE_POLYMERIZATION	0.0137	0.195	0.013773	N
REACTOME_L1CAM_INTERACTIONS	0.0142	0.0997	0.013969	N
GO_POSITIVE_REGULATION_OF_BIOSYNTHETIC_PROCESS	0.0141	0.0223	0.014092	N
GO_REGULATION_OF_HEART_GROWTH	0.0157	0.151	0.014684	N
GO_ACTIVATION_OF_NF_KAPPAB_INDUCING_KINASE_ACTIVITY	0.0137	0.21	0.014797	N
KEGG_PATHWAYS_IN_CANCER	0.0142	0.0498	0.014926	N
GO_NEGATIVE_REGULATION_OF_CYTOSKELETON_ORGANIZATION	0.0131	0.058	0.01504	N
GO_POSITIVE_REGULATION_OF_NEURON_DEATH	0.0137	0.108	0.015063	N
GO_NEGATIVE_REGULATION_OF_MAPK_CASCADE	0.0137	0.0731	0.015316	N
GO_RNA_POLYMERASE_II_ACTIVATING_TRANSCRIPTION_FACTOR_BINDING	0.0145	0.154	0.015345	N
GO_POTASSIUM_CHANNEL_REGULATOR_ACTIVITY	0.0145	0.137	0.01537	N
GO_THIOLESTER_HYDROLASE_ACTIVITY	0.0125	0.144	0.015512	N
BIOCARTA_CREB_PATHWAY	0.0136	0.162	0.015558	N
KEGG_GLIOMA	0.0145	0.113	0.015837	N
GO_NEURON_MIGRATION	0.0149	0.0929	0.016235	N
GO_G_PROTEIN_COUPLED_AMINE_RECEPTOR_ACTIVITY	0.016	0.145	0.016578	N
BIOCARTA_AT1R_PATHWAY	0.0142	0.157	0.016731	N
PID_CD40_PATHWAY	0.0131	0.15	0.016742	N
PID_MAPK_TRK_PATHWAY	0.0135	0.148	0.016865	N
GO_CALCIUM_ACTIVATED_POTASSIUM_CHANNEL_ACTIVITY	0.0156	0.238	0.016959	N
GO_MYOBLAST_DIFFERENTIATION	0.0135	0.14	0.017174	N
GO_KINETOCHORE	0.0138	0.0845	0.017261	N
GO_MONOVALENT_INORGANIC_ANION_HOMEOSTASIS	0.0147	0.218	0.017329	N
GO_CCR4_NOT_COMPLEX	0.0128	0.225	0.017395	N
GO_RNA_BINDING	0.0131	0.023	0.017409	N
GO_INSULIN_LIKE_GROWTH_FACTOR_BINDING	0.0144	0.183	0.017494	N
GO_HOMOPHILIC_CELL_ADHESION_VIA_PLASMA_MEMBRANE_ADHESION_MOLECULES	0.018	0.0952	0.017556	N
GO_REGULATION_OF_HISTONE_PHOSPHORYLATION	0.014	0.256	0.017792	N
HALLMARK_PANCREAS_BETA_CELLS	0.0148	0.158	0.018261	N
GO_ANNEALING_ACTIVITY	0.0123	0.249	0.01848	N
GO_NEGATIVE_REGULATION_OF_POTASSIUM_ION_TRANSMEMBRANE_TRANSPORT	0.0133	0.191	0.018541	N
GO_SPINDLE_POLE	0.013	0.078	0.018561	N
GO_REGULATION_OF_CELL_MORPHOGENESIS	0.0141	0.0408	0.018598	N
GO_NEGATIVE_REGULATION_OF_POTASSIUM_ION_TRANSPORT	0.0137	0.157	0.018644	N
GO_RIBOSOME_ASSEMBLY	0.013	0.125	0.018655	N
GO_PEPTIDYL_THREONINE_MODIFICATION	0.0138	0.133	0.018945	N
GO_CORE_PROMOTER_PROXIMAL_REGION_DNA_BINDING	0.0139	0.0483	0.019088	N
GO_ASTROCYTE_DIFFERENTIATION	0.0144	0.151	0.019113	N
GO_PROTEIN_TARGETING_TO_MEMBRANE	0.0133	0.072	0.019462	N
GO_RELEASE_OF_CYTOCHROME_C_FROM_MITOCHONDRIA	0.0141	0.204	0.019619	N
GO_REGULATION_OF_AXONOGENESIS	0.0138	0.0726	0.019846	N
GO_THIOESTERASE_BINDING	0.0113	0.205	0.02003	N
GO_NEUROPEPTIDE_BINDING	0.0141	0.206	0.020194	N
GO_REGULATION_OF_RESPONSE_TO_EXTRACELLULAR_STIMULUS	0.0128	0.0659	0.02021	N
GO_NEGATIVE_REGULATION_OF_NITRIC_OXIDE_METABOLIC_PROCESS	0.0128	0.263	0.020269	N
GO_RESPONSE_TO_ANGIOTENSIN	0.014	0.229	0.020358	N
GO_POSITIVE_REGULATION_OF_MRNA_PROCESSING	0.0141	0.174	0.020362	N
GO_LIGASE_REGULATOR_ACTIVITY	0.0131	0.238	0.020562	N
REACTOME_NOTCH_HLH_TRANSCRIPTION_PATHWAY	0.0154	0.32	0.020723	N
PID_NCADHERIN_PATHWAY	0.0137	0.156	0.020795	N
GO_NEGATIVE_REGULATION_OF_PROTEIN_COMPLEX_DISASSEMBLY	0.0121	0.0652	0.021101	N
GO_RNA_PROCESSING	0.0126	0.0311	0.021115	N
GO_POSITIVE_REGULATION_OF_NEURON_APOPTOTIC_PROCESS	0.0125	0.126	0.021178	N
GO_LIPID_STORAGE	0.0125	0.165	0.021333	N
GO_NEGATIVE_REGULATION_OF_SUBSTRATE_ADHESION_DEPENDENT_CELL_SPREADING	0.0142	0.27	0.021448	N
GO_ION_ANTIPORTER_ACTIVITY	0.0129	0.13	0.021606	N
GO_SPECIFIC_GRANULE	0.0132	0.234	0.021903	N
GO_ENDOCARDIAL_CUSHION_FORMATION	0.015	0.257	0.021957	N
GO_TRANSCRIPTION_FACTOR_ACTIVITY_RNA_POLYMERASE_II_DISTAL_ENHANCER_SEQUENCE_SPECIFIC_BINDING	0.013	0.0947	0.022218	N
GO_POSITIVE_REGULATION_OF_DEVELOPMENTAL_PROCESS	0.0132	0.0281	0.022264	N
GO_RNA_SPLICING	0.0126	0.0472	0.022572	N
GO_GAMMA_TUBULIN_BINDING	0.0119	0.169	0.022672	N
GO_POSITIVE_REGULATION_OF_TELOMERE_CAPPING	0.0111	0.191	0.022678	N
KEGG_CHRONIC_MYELOID_LEUKEMIA	0.0133	0.106	0.022893	N
GO_REGULATION_OF_NERVOUS_SYSTEM_DEVELOPMENT	0.0133	0.0346	0.02305	N
KEGG_RENIN_ANGIOTENSIN_SYSTEM	0.0146	0.253	0.023099	N
GO_NEUROGENESIS	0.013	0.0253	0.023227	N
GO_REGULATION_OF_INTRINSIC_APOPTOTIC_SIGNALING_PATHWAY	0.0124	0.0732	0.023304	N
KEGG_ACUTE_MYELOID_LEUKEMIA	0.0136	0.124	0.023455	N
GO_CELLULAR_RESPONSE_TO_VITAMIN_D	0.0149	0.269	0.02347	N
GO_3_5_CYCLIC_AMP_PHOSPHODIESTERASE_ACTIVITY	0.0137	0.238	0.0236	N
GO_INACTIVATION_OF_MAPK_ACTIVITY	0.0121	0.17	0.023655	N
GO_POSTTRANSCRIPTIONAL_GENE_SILENCING	0.0124	0.138	0.023734	N
GO_POSITIVE_REGULATION_OF_VACUOLE_ORGANIZATION	0.011	0.213	0.023769	N
PID_PS1_PATHWAY	0.0132	0.131	0.023852	N
GO_NUCLEAR_TRANSPORT	0.0121	0.0462	0.023929	N
GO_NEGATIVE_REGULATION_OF_ORGANELLE_ASSEMBLY	0.0115	0.169	0.023948	N
GO_PALMITOYL_COA_HYDROLASE_ACTIVITY	0.0121	0.258	0.023983	N
GO_MRNA_BINDING	0.0122	0.0702	0.023987	N
GO_MULTI_ORGANISM_METABOLIC_PROCESS	0.0128	0.0767	0.024036	N
GO_POSITIVE_REGULATION_OF_PEPTIDYL_THREONINE_PHOSPHORYLATION	0.0132	0.191	0.024079	N
GO_CARTILAGE_MORPHOGENESIS	0.0153	0.299	0.024085	N
REACTOME_ACTIVATED_TAK1_MEDIATES_P38_MAPK_ACTIVATION	0.0123	0.223	0.0241	N
PID_ILK_PATHWAY	0.0124	0.127	0.024136	N
GO_HINDBRAIN_DEVELOPMENT	0.0132	0.0782	0.024319	N
GO_ORGAN_FORMATION	0.0135	0.159	0.024556	N
GO_RENAL_TUBULE_DEVELOPMENT	0.014	0.11	0.024711	N
GO_ASPARTIC_TYPE_PEPTIDASE_ACTIVITY	0.0126	0.179	0.024932	N
GO_POSITIVE_REGULATION_OF_DNA_DAMAGE_RESPONSE_SIGNAL_TRANSDUCTION_BY_P53_CLASS_MEDIATOR	0.0142	0.269	0.025171	N
GO_POSITIVE_REGULATION_OF_TELOMERASE_ACTIVITY	0.012	0.157	0.025343	N
GO_TRANSCRIPTION_FROM_RNA_POLYMERASE_II_PROMOTER	0.0126	0.0338	0.025442	N
GO_POSITIVE_REGULATION_OF_DNA_BIOSYNTHETIC_PROCESS	0.0123	0.116	0.025461	N
GO_CELL_MORPHOGENESIS_INVOLVED_IN_DIFFERENTIATION	0.0129	0.0411	0.025525	N
GO_INSULIN_LIKE_GROWTH_FACTOR_RECEPTOR_SIGNALING_PATHWAY	0.0128	0.233	0.025542	N
REACTOME_INFLUENZA_VIRAL_RNA_TRANSCRIPTION_AND_REPLICATION	0.0126	0.09	0.026053	N
GO_POSTSYNAPSE	0.0131	0.0492	0.026089	N
KEGG_RENAL_CELL_CARCINOMA	0.0124	0.104	0.02624	N
GO_ION_GATED_CHANNEL_ACTIVITY	0.0135	0.145	0.026331	N
GO_ENDOTHELIAL_TUBE_MORPHOGENESIS	0.0133	0.289	0.02644	N
GO_SISTER_CHROMATID_COHESION	0.0127	0.0872	0.026536	N
GO_POSITIVE_REGULATION_OF_MACROPHAGE_DIFFERENTIATION	0.0127	0.243	0.026563	N
PID_P53_REGULATION_PATHWAY	0.0118	0.109	0.026576	N
GO_NEURON_PROJECTION_GUIDANCE	0.0129	0.0651	0.026845	N
GO_REGULATION_OF_NUCLEAR_TRANSCRIBED_MRNA_POLY_A_TAIL_SHORTENING	0.0108	0.236	0.026862	N
GO_MRNA_PROCESSING	0.0118	0.0427	0.026887	N
GO_RETINA_LAYER_FORMATION	0.0124	0.193	0.027035	N
GO_POSITIVE_REGULATION_OF_INTRINSIC_APOPTOTIC_SIGNALING_PATHWAY	0.0123	0.12	0.027045	N
GO_REGULATION_OF_MULTICELLULAR_ORGANISMAL_DEVELOPMENT	0.0127	0.0237	0.0272	N
GO_EYE_PHOTORECEPTOR_CELL_DIFFERENTIATION	0.0129	0.14	0.027425	N
GO_PHOSPHORYLATION	0.0123	0.0264	0.027532	N
GO_REGULATION_OF_DEVELOPMENTAL_GROWTH	0.0126	0.0537	0.02764	N
GO_REGULATION_OF_ERYTHROCYTE_DIFFERENTIATION	0.0129	0.154	0.027719	N
GO_TOLL_LIKE_RECEPTOR_4_SIGNALING_PATHWAY	0.0138	0.234	0.027744	N
GO_POSITIVE_REGULATION_OF_MITOCHONDRIAL_MEMBRANE_PERMEABILITY	0.0134	0.221	0.027891	N
GO_EXOCYTIC_VESICLE	0.0116	0.0705	0.028009	N
GO_PROTEIN_LOCALIZATION_TO_NUCLEUS	0.0119	0.068	0.028064	N
PID_SYNDECAN_1_PATHWAY	0.0124	0.135	0.028237	N
GO_PROTEIN_IMPORT	0.0119	0.0694	0.028262	N
REACTOME_RECYCLING_PATHWAY_OF_L1	0.0127	0.19	0.02838	N
GO_NEURON_NEURON_SYNAPTIC_TRANSMISSION	0.0128	0.126	0.0284	N
GO_NEGATIVE_REGULATION_OF_REPRODUCTIVE_PROCESS	0.0123	0.122	0.028423	N
GO_REGULATION_OF_RNA_SPLICING	0.0125	0.0967	0.0285	N
GO_POSITIVE_REGULATION_OF_MICROTUBULE_POLYMERIZATION_OR_DEPOLYMERIZATION	0.0116	0.174	0.028547	N
GO_NUCLEAR_TRANSCRIBED_MRNA_CATABOLIC_PROCESS_NONSENSE_MEDIATED_DECAY	0.0125	0.0845	0.028575	N
PID_ECADHERIN_KERATINOCYTE_PATHWAY	0.0128	0.202	0.028611	N
GO_OLFACTORY_BULB_INTERNEURON_DIFFERENTIATION	0.0127	0.239	0.028611	N
GO_POSITIVE_REGULATION_OF_TELOMERE_MAINTENANCE_VIA_TELOMERE_LENGTHENING	0.0112	0.139	0.028621	N
GO_CHROMATIN_BINDING	0.0121	0.0439	0.028919	N
GO_CEREBRAL_CORTEX_DEVELOPMENT	0.0129	0.0927	0.028952	N
GO_TELENCEPHALON_DEVELOPMENT	0.0129	0.0624	0.029039	N
GO_POSITIVE_REGULATION_OF_CELL_DIFFERENTIATION	0.0124	0.0325	0.029046	N
GO_REGULATION_OF_VASODILATION	0.0125	0.136	0.029056	N
REACTOME_IRAK1_RECRUITS_IKK_COMPLEX	0.0159	0.396	0.029202	N
REACTOME_CGMP_EFFECTS	0.0139	0.225	0.029223	N
GO_TRANSCRIPTIONAL_ACTIVATOR_ACTIVITY_RNA_POLYMERASE_II_DISTAL_ENHANCER_SEQUENCE_SPECIFIC_BINDING	0.0115	0.17	0.029308	N
GO_NEGATIVE_REGULATION_OF_PROTEIN_BINDING	0.0118	0.0966	0.029517	N
GO_ACTIVE_ION_TRANSMEMBRANE_TRANSPORTER_ACTIVITY	0.0122	0.0696	0.029963	N
GO_NEGATIVE_REGULATION_OF_CATABOLIC_PROCESS	0.0122	0.0651	0.030103	N
GO_REGULATION_OF_CELLULAR_AMIDE_METABOLIC_PROCESS	0.0113	0.0457	0.030118	N
GO_NEGATIVE_REGULATION_OF_NERVOUS_SYSTEM_DEVELOPMENT	0.0121	0.0552	0.030157	N
GO_REGULATION_OF_PROTEIN_COMPLEX_ASSEMBLY	0.0118	0.0459	0.030164	N
GO_U2_SNRNP	0.0144	0.257	0.030185	N
GO_RESPONSE_TO_MISFOLDED_PROTEIN	0.0129	0.266	0.030336	N
BIOCARTA_ASBCELL_PATHWAY	0.0116	0.276	0.030382	N
GO_SIGNAL_TRANSDUCTION_BY_PROTEIN_PHOSPHORYLATION	0.012	0.0448	0.030462	N
KEGG_PROGESTERONE_MEDIATED_OOCYTE_MATURATION	0.0124	0.1	0.030465	N
GO_EPITHELIAL_TO_MESENCHYMAL_TRANSITION	0.0125	0.12	0.030481	N
KEGG_SMALL_CELL_LUNG_CANCER	0.012	0.0954	0.030511	N
GO_CEREBRAL_CORTEX_CELL_MIGRATION	0.0127	0.149	0.030563	N
GO_REGULATION_OF_POTASSIUM_ION_TRANSMEMBRANE_TRANSPORT	0.0121	0.114	0.030625	N
GO_REPLACEMENT_OSSIFICATION	0.0122	0.174	0.030738	N
GO_POSITIVE_REGULATION_OF_MRNA_SPLICING_VIA_SPLICEOSOME	0.015	0.309	0.030805	N
GO_POSITIVE_REGULATION_OF_ORGANELLE_ORGANIZATION	0.0118	0.0375	0.030893	N
REACTOME_INNATE_IMMUNE_SYSTEM	0.0127	0.0596	0.031022	N
GO_POSITIVE_REGULATION_OF_HEART_GROWTH	0.0139	0.196	0.031143	N
GO_RAN_GTPASE_BINDING	0.01	0.129	0.031268	N
BIOCARTA_CERAMIDE_PATHWAY	0.0116	0.181	0.031352	N
GO_TRANSCRIPTIONAL_REPRESSOR_ACTIVITY_RNA_POLYMERASE_II_TRANSCRIPTION_FACTOR_BINDING	0.0117	0.0962	0.031594	N
GO_RESPONSE_TO_GLUCAGON	0.0118	0.126	0.031741	N
GO_MATURATION_OF_SSU_RRNA	0.0113	0.135	0.031807	N
GO_POSITIVE_REGULATION_OF_NEURON_DIFFERENTIATION	0.0121	0.0525	0.032045	N
REACTOME_ERKS_ARE_INACTIVATED	0.0106	0.221	0.032061	N
GO_REGULATION_OF_CELL_MORPHOGENESIS_INVOLVED_IN_DIFFERENTIATION	0.0124	0.0515	0.032097	N
GO_ESTABLISHMENT_OF_PROTEIN_LOCALIZATION_TO_ENDOPLASMIC_RETICULUM	0.0122	0.0904	0.032107	N
GO_SULFOTRANSFERASE_ACTIVITY	0.0126	0.133	0.032436	N
GO_MESONEPHRIC_TUBULE_MORPHOGENESIS	0.0132	0.134	0.03254	N
GO_RNA_POLYMERASE_II_TRANSCRIPTION_FACTOR_BINDING	0.0123	0.09	0.032706	N
GO_PITUITARY_GLAND_DEVELOPMENT	0.0125	0.143	0.032796	N
GO_EYE_PHOTORECEPTOR_CELL_DEVELOPMENT	0.012	0.159	0.032927	N
GO_FUCOSE_METABOLIC_PROCESS	0.0109	0.212	0.032982	N
GO_EMBRYONIC_VISCEROCRANIUM_MORPHOGENESIS	0.0123	0.271	0.033279	N
BIOCARTA_CDMAC_PATHWAY	0.0124	0.232	0.033306	N
GO_REGULATION_OF_ADHERENS_JUNCTION_ORGANIZATION	0.0125	0.133	0.033309	N
GO_DOPAMINE_RECEPTOR_BINDING	0.0108	0.191	0.03354	N
GO_MEMBRANE_PROTEIN_ECTODOMAIN_PROTEOLYSIS	0.0112	0.183	0.033568	N
GO_OSSIFICATION	0.0116	0.0554	0.033854	N
GO_CELLULAR_RESPONSE_TO_DSRNA	0.0127	0.162	0.034068	N
GO_BEHAVIORAL_RESPONSE_TO_COCAINE	0.013	0.275	0.034747	N
GO_PHOSPHOLIPASE_INHIBITOR_ACTIVITY	0.0117	0.259	0.03487	N
GO_CAMERA_TYPE_EYE_PHOTORECEPTOR_CELL_DIFFERENTIATION	0.0119	0.226	0.035076	N
GO_REGULATION_OF_PROTEIN_COMPLEX_DISASSEMBLY	0.0109	0.0582	0.035085	N
GO_CELLULAR_RESPONSE_TO_ESTRADIOL_STIMULUS	0.0128	0.18	0.035987	N
GO_PALLIUM_DEVELOPMENT	0.012	0.0747	0.036199	N
GO_POSITIVE_REGULATION_OF_TRANSCRIPTION_FROM_RNA_POLYMERASE_II_PROMOTER	0.0116	0.0289	0.036294	N
GO_RETINA_MORPHOGENESIS_IN_CAMERA_TYPE_EYE	0.0124	0.141	0.036482	N
REACTOME_NEF_MEDIATED_DOWNREGULATION_OF_MHC_CLASS_I_COMPLEX_CELL_SURFACE_EXPRESSION	0.01	0.282	0.036514	N
GO_POSITIVE_REGULATION_OF_TOR_SIGNALING	0.0117	0.172	0.03676	N
GO_REGULATION_OF_CHROMATIN_ORGANIZATION	0.0114	0.0741	0.03697	N
BIOCARTA_IGF1_PATHWAY	0.012	0.201	0.036998	N
GO_POSITIVE_REGULATION_OF_CELL_PROJECTION_ORGANIZATION	0.0115	0.052	0.037164	N
GO_CYTOKINE_PRODUCTION_INVOLVED_IN_IMMUNE_RESPONSE	0.0107	0.195	0.037286	N
GO_MUSCLE_ORGAN_MORPHOGENESIS	0.0122	0.112	0.037293	N
GO_RENAL_WATER_HOMEOSTASIS	0.0122	0.159	0.037395	N
GO_MESENCHYME_MORPHOGENESIS	0.0124	0.153	0.0374	N
GO_LAMELLIPODIUM_ASSEMBLY	0.0134	0.197	0.037443	N
GO_POSITIVE_REGULATION_OF_BINDING	0.0112	0.0773	0.03753	N
GO_ESCRT_III_COMPLEX	0.0115	0.261	0.037549	N
GO_NEGATIVE_REGULATION_OF_CELL_MORPHOGENESIS_INVOLVED_IN_DIFFERENTIATION	0.0117	0.0852	0.037692	N
GO_POSITIVE_REGULATION_OF_CELLULAR_COMPONENT_ORGANIZATION	0.0112	0.027	0.038404	N
GO_POSITIVE_REGULATION_OF_SIGNAL_TRANSDUCTION_BY_P53_CLASS_MEDIATOR	0.0118	0.216	0.038445	N
GO_LEUKOCYTE_HOMEOSTASIS	0.0114	0.115	0.038448	N
GO_POSITIVE_REGULATION_OF_MRNA_METABOLIC_PROCESS	0.0114	0.137	0.038742	N
GO_NEGATIVE_REGULATION_OF_NITROGEN_COMPOUND_METABOLIC_PROCESS	0.0113	0.0245	0.038797	N
GO_REGULATION_OF_DOPAMINE_SECRETION	0.0113	0.186	0.038825	N
GO_HOMEOSTASIS_OF_NUMBER_OF_CELLS	0.0116	0.07	0.038869	N
GO_SINGLE_STRANDED_RNA_BINDING	0.0106	0.109	0.038922	N
BIOCARTA_EDG1_PATHWAY	0.0109	0.162	0.0391	N
GO_ARP2_3_PROTEIN_COMPLEX	0.0129	0.295	0.039133	N
GO_CAMP_METABOLIC_PROCESS	0.0119	0.155	0.039198	N
GO_NEUROMUSCULAR_JUNCTION	0.0122	0.128	0.039275	N
PID_P38_GAMMA_DELTA_PATHWAY	0.0131	0.3	0.039477	N
GO_NEURONAL_ACTION_POTENTIAL	0.0132	0.193	0.039656	N
GO_GLOMERULAR_EPITHELIUM_DEVELOPMENT	0.012	0.216	0.039805	N
GO_EMBRYONIC_CRANIAL_SKELETON_MORPHOGENESIS	0.0124	0.141	0.040018	N
PID_TRKR_PATHWAY	0.0117	0.115	0.04017	N
GO_ESTABLISHMENT_OF_PROTEIN_LOCALIZATION	0.0113	0.0249	0.040195	N
KEGG_COLORECTAL_CANCER	0.0119	0.116	0.04037	N
GO_POSITIVE_REGULATION_OF_GLUCONEOGENESIS	0.0131	0.289	0.04052	N
GO_TRANSLATION_INITIATION_FACTOR_BINDING	0.00994	0.155	0.040578	N
GO_CEREBRAL_CORTEX_RADIALLY_ORIENTED_CELL_MIGRATION	0.0119	0.182	0.040697	N
GO_CARDIAC_RIGHT_VENTRICLE_MORPHOGENESIS	0.0114	0.218	0.040705	N
REACTOME_INITIAL_TRIGGERING_OF_COMPLEMENT	0.0118	0.32	0.040726	N
GO_ESTROUS_CYCLE	0.0128	0.226	0.040746	N
GO_NUCLEAR_ENVELOPE	0.011	0.0438	0.040764	N
BIOCARTA_PITX2_PATHWAY	0.0114	0.226	0.040766	N
BIOCARTA_AKT_PATHWAY	0.0106	0.182	0.040798	N
GO_OOCYTE_DIFFERENTIATION	0.0115	0.149	0.040839	N
GO_MYD88_INDEPENDENT_TOLL_LIKE_RECEPTOR_SIGNALING_PATHWAY	0.0118	0.168	0.041401	N
REACTOME_REGULATION_OF_INSULIN_SECRETION	0.0113	0.096	0.041489	N
REACTOME_INFLUENZA_LIFE_CYCLE	0.0112	0.0772	0.041746	N
GO_U12_TYPE_SPLICEOSOMAL_COMPLEX	0.0107	0.173	0.041746	N
GO_POSITIVE_REGULATION_OF_CHROMOSOME_ORGANIZATION	0.0105	0.07	0.04181	N
GO_EYELID_DEVELOPMENT_IN_CAMERA_TYPE_EYE	0.0107	0.23	0.041873	N
KEGG_PROPANOATE_METABOLISM	0.0123	0.168	0.041923	N
GO_AUDITORY_RECEPTOR_CELL_DIFFERENTIATION	0.0115	0.172	0.041973	N
GO_NEGATIVE_REGULATION_OF_POTASSIUM_ION_TRANSMEMBRANE_TRANSPORTER_ACTIVITY	0.0113	0.218	0.042024	N
GO_POSITIVE_REGULATION_OF_PROTEIN_POLYMERIZATION	0.0107	0.0915	0.042359	N
GO_SENSORY_ORGAN_MORPHOGENESIS	0.0116	0.0595	0.042723	N
GO_HEART_VALVE_FORMATION	0.0137	0.306	0.042815	N
GO_ACTIN_CYTOSKELETON	0.0114	0.0439	0.042967	N
REACTOME_SIGNAL_TRANSDUCTION_BY_L1	0.0106	0.151	0.043125	N
GO_ORGAN_MORPHOGENESIS	0.0118	0.0332	0.043243	N
GO_RESPONSE_TO_TRANSFORMING_GROWTH_FACTOR_BETA	0.0111	0.0741	0.043257	N
REACTOME_ACTIVATION_OF_IRF3_IRF7_MEDIATED_BY_TBK1_IKK_EPSILON	0.0106	0.229	0.043288	N
GO_ARTERY_MORPHOGENESIS	0.0111	0.123	0.043391	N
GO_LYMPHOCYTE_HOMEOSTASIS	0.0109	0.125	0.043441	N
GO_CILIUM_OR_FLAGELLUM_DEPENDENT_CELL_MOTILITY	0.0129	0.29	0.043598	N
GO_LYSINE_ACETYLATED_HISTONE_BINDING	0.0111	0.233	0.043802	N
GO_AUDITORY_RECEPTOR_CELL_MORPHOGENESIS	0.0107	0.233	0.043875	N
GO_BETA_AMYLOID_METABOLIC_PROCESS	0.0106	0.221	0.043876	N
PID_HIV_NEF_PATHWAY	0.0103	0.141	0.044026	N
GO_PHAGOCYTOSIS	0.0115	0.0732	0.044047	N
BIOCARTA_IL3_PATHWAY	0.0114	0.247	0.044185	N
GO_NITRIC_OXIDE_SYNTHASE_BINDING	0.0113	0.208	0.044253	N
GO_VIRAL_LIFE_CYCLE	0.011	0.0537	0.044321	N
GO_RESPONSE_TO_DSRNA	0.0125	0.12	0.044365	N
GO_ENDODERMAL_CELL_DIFFERENTIATION	0.0109	0.139	0.04451	N
GO_REGULATION_OF_SPINDLE_ORGANIZATION	0.0107	0.199	0.04505	N
GO_MESENCHYME_DEVELOPMENT	0.0113	0.0674	0.045571	N
GO_NUCLEAR_IMPORT	0.0102	0.0728	0.045749	N
GO_BONE_MORPHOGENESIS	0.0117	0.105	0.045753	N
GO_NEGATIVE_REGULATION_OF_PROTEIN_SERINE_THREONINE_KINASE_ACTIVITY	0.0106	0.0761	0.045807	N
GO_REGULATION_OF_MYOBLAST_PROLIFERATION	0.0104	0.29	0.045811	N
GO_POSITIVE_REGULATION_OF_CHROMATIN_MODIFICATION	0.0103	0.0936	0.045894	N
BIOCARTA_GSK3_PATHWAY	0.0102	0.159	0.045985	N
BIOCARTA_TFF_PATHWAY	0.0104	0.181	0.046132	N
GO_REGULATION_OF_DNA_BIOSYNTHETIC_PROCESS	0.0107	0.0926	0.046284	N
GO_REGULATION_OF_PROTEIN_HOMODIMERIZATION_ACTIVITY	0.0112	0.2	0.04631	N
GO_REGULATION_OF_OSTEOCLAST_DIFFERENTIATION	0.0113	0.12	0.046558	N
REACTOME_P75_NTR_RECEPTOR_MEDIATED_SIGNALLING	0.00995	0.0947	0.046642	N
GO_HMG_BOX_DOMAIN_BINDING	0.0117	0.22	0.046804	N
GO_REGULATION_OF_FIBROBLAST_GROWTH_FACTOR_RECEPTOR_SIGNALING_PATHWAY	0.0113	0.18	0.047211	N
GO_NEGATIVE_REGULATION_OF_CELLULAR_CATABOLIC_PROCESS	0.0108	0.0739	0.047246	N
GO_KINETOCHORE_ORGANIZATION	0.0114	0.274	0.047248	N
GO_MOLECULAR_FUNCTION_REGULATOR	0.0108	0.0255	0.047371	N
GO_SKELETAL_SYSTEM_DEVELOPMENT	0.0115	0.0448	0.047372	N
GO_MEMBRANE_DEPOLARIZATION_DURING_ACTION_POTENTIAL	0.012	0.156	0.047627	N
BIOCARTA_ARENRF2_PATHWAY	0.0105	0.242	0.047662	N
GO_UBIQUITIN_LIKE_PROTEIN_LIGASE_BINDING	0.0104	0.0543	0.047667	N
GO_HAIR_CELL_DIFFERENTIATION	0.0108	0.148	0.047747	N
GO_POSITIVE_REGULATION_OF_FILOPODIUM_ASSEMBLY	0.011	0.184	0.047848	N
GO_SWI_SNF_COMPLEX	0.0111	0.23	0.04807	N
GO_MONOVALENT_INORGANIC_CATION_HOMEOSTASIS	0.0107	0.0815	0.048232	N
PID_IL3_PATHWAY	0.0116	0.187	0.048544	N
GO_POSITIVE_REGULATION_OF_CARDIAC_MUSCLE_CELL_PROLIFERATION	0.0125	0.231	0.048615	N
BIOCARTA_IL2_PATHWAY	0.011	0.198	0.048809	N
GO_APICAL_DENDRITE	0.0114	0.264	0.048891	N
GO_ENDOPLASMIC_RETICULUM_CHAPERONE_COMPLEX	0.00898	0.218	0.048929	N
SIG_CD40PATHWAYMAP	0.0101	0.144	0.049009	N
GO_SOMATIC_STEM_CELL_POPULATION_MAINTENANCE	0.0111	0.113	0.049599	N
GO_NEGATIVE_REGULATION_OF_NUCLEOCYTOPLASMIC_TRANSPORT	0.0111	0.112	0.049663	N
GO_B_CELL_PROLIFERATION	0.0142	0.191	0.049717	N
GO_LOCOMOTORY_BEHAVIOR	0.0109	0.0678	0.049721	N
GO_PROTEIN_N_TERMINUS_BINDING	0.00992	0.0822	0.049758	N
GO_TRANSLATIONAL_INITIATION	0.0105	0.076	0.049815	N
GO_SWI_SNF_SUPERFAMILY_TYPE_COMPLEX	0.0114	0.113	0.049941	N
GO_NEGATIVE_REGULATION_OF_STEM_CELL_PROLIFERATION	0.0108	0.22	0.05007	N
GO_PALATE_DEVELOPMENT	0.0114	0.102	0.050155	N
GO_POSITIVE_REGULATION_OF_ERAD_PATHWAY	0.00975	0.25	0.050195	N
REACTOME_IL1_SIGNALING	0.0107	0.145	0.050465	N
GO_NEGATIVE_REGULATION_OF_SMOOTH_MUSCLE_CELL_MIGRATION	0.0118	0.249	0.05058	N
GO_ENDODERM_FORMATION	0.0106	0.125	0.050699	N
GO_CO_SMAD_BINDING	0.0112	0.305	0.050854	N
GO_PERIPHERAL_NERVOUS_SYSTEM_DEVELOPMENT	0.0106	0.108	0.051189	N
GO_NEGATIVE_REGULATION_OF_VIRAL_TRANSCRIPTION	0.00992	0.177	0.051194	N
PID_PI3KCI_AKT_PATHWAY	0.0103	0.145	0.051306	N
KEGG_BETA_ALANINE_METABOLISM	0.0118	0.21	0.051325	N
GO_NUCLEOSOMAL_DNA_BINDING	0.0105	0.163	0.05137	N
REACTOME_AMINE_LIGAND_BINDING_RECEPTORS	0.0117	0.16	0.051377	N
GO_NEGATIVE_REGULATION_OF_CYTOSOLIC_CALCIUM_ION_CONCENTRATION	0.0107	0.263	0.051389	N
GO_CELLULAR_RESPONSE_TO_ORGANIC_CYCLIC_COMPOUND	0.011	0.0439	0.051428	N
GO_NEGATIVE_REGULATION_OF_CELL_DIFFERENTIATION	0.0107	0.0379	0.051525	N
GO_ACETYLCHOLINE_RECEPTOR_ACTIVITY	0.0117	0.175	0.051535	N
GO_RESPONSE_TO_GROWTH_FACTOR	0.0107	0.042	0.051542	N
GO_CELLULAR_RESPONSE_TO_OXYGEN_LEVELS	0.0102	0.0726	0.05157	N
GO_REGULATION_OF_MICROTUBULE_POLYMERIZATION	0.0104	0.153	0.051592	N
GO_SMALL_NUCLEOLAR_RIBONUCLEOPROTEIN_COMPLEX	0.00945	0.188	0.051738	N
GO_POSITIVE_REGULATION_OF_VASODILATION	0.0108	0.168	0.052008	N
GO_EPITHELIAL_TO_MESENCHYMAL_TRANSITION_INVOLVED_IN_ENDOCARDIAL_CUSHION_FORMATION	0.0123	0.305	0.052034	N
GO_NEUROMUSCULAR_PROCESS	0.00995	0.085	0.052259	N
GO_CARDIAC_VENTRICLE_DEVELOPMENT	0.0105	0.0853	0.052463	N
REACTOME_ADHERENS_JUNCTIONS_INTERACTIONS	0.0121	0.191	0.052587	N
GO_REGULATION_OF_NEUROTRANSMITTER_RECEPTOR_ACTIVITY	0.0112	0.171	0.052632	N
HALLMARK_DNA_REPAIR	0.00994	0.071	0.05265	N
REACTOME_ENDOSOMAL_VACUOLAR_PATHWAY	0.0103	0.491	0.053194	N
GO_POSITIVE_REGULATION_OF_PROTEIN_LOCALIZATION_TO_CELL_SURFACE	0.00911	0.238	0.053205	N
GO_LATE_ENDOSOME_MEMBRANE	0.00973	0.0866	0.053535	N
BIOCARTA_HDAC_PATHWAY	0.0104	0.164	0.053538	N
GO_LYTIC_VACUOLE	0.0101	0.0393	0.053586	N
GO_CONDENSED_NUCLEAR_CHROMOSOME_CENTROMERIC_REGION	0.00917	0.19	0.053778	N
GO_REGULATION_OF_TELOMERE_MAINTENANCE_VIA_TELOMERE_LENGTHENING	0.00971	0.116	0.053799	N
GO_REGULATION_OF_MEMBRANE_REPOLARIZATION	0.0112	0.173	0.053852	N
KEGG_RIBOSOME	0.0107	0.1	0.053908	N
GO_CONDENSED_CHROMOSOME_CENTROMERIC_REGION	0.0101	0.0889	0.054121	N
REACTOME_NUCLEOTIDE_BINDING_DOMAIN_LEUCINE_RICH_REPEAT_CONTAINING_RECEPTOR_NLR_SIGNALING_PATHWAYS	0.0112	0.144	0.054521	N
GO_CELLULAR_RESPONSE_TO_GLUCAGON_STIMULUS	0.0103	0.143	0.054521	N
GO_REGULATION_OF_GENE_EXPRESSION_BY_GENETIC_IMPRINTING	0.0117	0.261	0.054634	N
GO_COENZYME_A_BIOSYNTHETIC_PROCESS	0.00965	0.243	0.054685	N
REACTOME_SIGNALING_BY_NOTCH	0.0106	0.0943	0.054764	N
GO_BRUSH_BORDER_MEMBRANE	0.00985	0.115	0.054829	N
GO_VACUOLAR_LUMEN	0.01	0.0831	0.054847	N
GO_REGULATION_OF_CELL_MATRIX_ADHESION	0.0107	0.098	0.054851	N
GO_NEGATIVE_REGULATION_OF_ACTIN_FILAMENT_POLYMERIZATION	0.0104	0.136	0.054919	N
GO_OMEGA_PEPTIDASE_ACTIVITY	0.0101	0.219	0.055045	N
GO_SULFATE_TRANSPORT	0.0095	0.212	0.055163	N
KEGG_FOCAL_ADHESION	0.0107	0.0655	0.055193	N
GO_POSITIVE_REGULATION_OF_HISTONE_METHYLATION	0.0101	0.162	0.055228	N
GO_TELENCEPHALON_GLIAL_CELL_MIGRATION	0.0115	0.241	0.055365	N
GO_REGULATION_OF_ION_TRANSPORT	0.0105	0.0381	0.055464	N
GO_METANEPHRIC_NEPHRON_DEVELOPMENT	0.0115	0.173	0.055536	N
GO_REGULATION_OF_TELOMERE_MAINTENANCE	0.00989	0.107	0.055633	N
GO_NEURON_FATE_COMMITMENT	0.0109	0.112	0.05605	N
PID_FGF_PATHWAY	0.0108	0.124	0.056366	N
REACTOME_IKK_COMPLEX_RECRUITMENT_MEDIATED_BY_RIP1	0.0124	0.347	0.056385	N
GO_REGULATION_OF_DENDRITIC_SPINE_DEVELOPMENT	0.011	0.131	0.056543	N
GO_DNA_CATABOLIC_PROCESS	0.00998	0.168	0.056768	N
REACTOME_THE_ROLE_OF_NEF_IN_HIV1_REPLICATION_AND_DISEASE_PATHOGENESIS	0.00956	0.162	0.056863	N
REACTOME_ACTIVATION_OF_BH3_ONLY_PROTEINS	0.00998	0.211	0.057039	N
GO_NEGATIVE_REGULATION_OF_PROTEIN_CATABOLIC_PROCESS	0.0106	0.093	0.057488	N
KEGG_RNA_DEGRADATION	0.00928	0.108	0.058043	N
GO_REGULATION_OF_TRANSMEMBRANE_TRANSPORT	0.0106	0.0464	0.058086	N
GO_ERYTHROCYTE_DEVELOPMENT	0.00987	0.188	0.058254	N
REACTOME_NITRIC_OXIDE_STIMULATES_GUANYLATE_CYCLASE	0.0117	0.199	0.058255	N
GO_FOREBRAIN_NEURON_DEVELOPMENT	0.0108	0.168	0.058309	N
GO_PHOTORECEPTOR_CELL_DIFFERENTIATION	0.0104	0.126	0.058476	N
KEGG_NON_SMALL_CELL_LUNG_CANCER	0.0104	0.123	0.058618	N
GO_PHAGOSOME_MATURATION	0.00968	0.142	0.058707	N
GO_TRANSLATION_REGULATOR_ACTIVITY_NUCLEIC_ACID_BINDING	0.00989	0.211	0.058718	N
KEGG_TOLL_LIKE_RECEPTOR_SIGNALING_PATHWAY	0.0108	0.0946	0.058733	N
GO_KIDNEY_MORPHOGENESIS	0.0112	0.109	0.058754	N
GO_PHOSPHATIDYLINOSITOL_3_5_BISPHOSPHATE_BINDING	0.00983	0.198	0.059126	N
GO_REGULATION_OF_SUBSTRATE_ADHESION_DEPENDENT_CELL_SPREADING	0.0102	0.139	0.059196	N
GO_GRANULOCYTE_DIFFERENTIATION	0.00978	0.232	0.059407	N
GO_SODIUM_ION_HOMEOSTASIS	0.0107	0.171	0.059501	N
PID_AR_TF_PATHWAY	0.0103	0.129	0.059556	N
GO_RENAL_SYSTEM_PROCESS_INVOLVED_IN_REGULATION_OF_SYSTEMIC_ARTERIAL_BLOOD_PRESSURE	0.0103	0.188	0.059767	N
KEGG_MTOR_SIGNALING_PATHWAY	0.0105	0.132	0.059838	N
REACTOME_METABOLISM_OF_MRNA	0.00968	0.0601	0.059917	N
GO_REGULATION_OF_CELL_JUNCTION_ASSEMBLY	0.0105	0.115	0.059941	N
GO_POSITIVE_REGULATION_OF_OSTEOCLAST_DIFFERENTIATION	0.0109	0.204	0.059971	N
GO_NUCLEOSIDE_BISPHOSPHATE_BIOSYNTHETIC_PROCESS	0.00908	0.189	0.059996	N
GO_REGULATION_OF_SISTER_CHROMATID_COHESION	0.0109	0.241	0.060011	N
GO_POSITIVE_REGULATION_OF_TELOMERE_MAINTENANCE	0.00918	0.122	0.060308	N
GO_FOREBRAIN_CELL_MIGRATION	0.0106	0.122	0.060319	N
GO_CYCLASE_ACTIVITY	0.00992	0.196	0.060425	N
GO_REGULATION_OF_GROWTH	0.00994	0.036	0.060434	N
BIOCARTA_IL17_PATHWAY	0.01	0.23	0.060593	N
GO_RRNA_BINDING	0.00918	0.112	0.061058	N
GO_METAL_ION_TRANSMEMBRANE_TRANSPORTER_ACTIVITY	0.0105	0.047	0.061085	N
REACTOME_GLYCOPROTEIN_HORMONES	0.00958	0.262	0.061153	N
PID_IL2_STAT5_PATHWAY	0.01	0.166	0.061272	N
GO_CYCLIC_NUCLEOTIDE_MEDIATED_SIGNALING	0.0101	0.131	0.061571	N
GO_TRANSFERASE_ACTIVITY_TRANSFERRING_SULFUR_CONTAINING_GROUPS	0.0103	0.114	0.061651	N
REACTOME_3_UTR_MEDIATED_TRANSLATIONAL_REGULATION	0.00987	0.0879	0.061656	N
REACTOME_TRAF6_MEDIATED_INDUCTION_OF_TAK1_COMPLEX	0.0097	0.243	0.061703	N
GO_PROTEIN_KINASE_ACTIVITY	0.0101	0.0365	0.061861	N
GO_NEGATIVE_REGULATION_OF_INTRACELLULAR_PROTEIN_TRANSPORT	0.01	0.0944	0.061888	N
GO_MITOTIC_G2_DNA_DAMAGE_CHECKPOINT	0.00874	0.219	0.061894	N
REACTOME_TAK1_ACTIVATES_NFKB_BY_PHOSPHORYLATION_AND_ACTIVATION_OF_IKKS_COMPLEX	0.0094	0.187	0.062009	N
GO_CULLIN_FAMILY_PROTEIN_BINDING	0.0102	0.279	0.062066	N
GO_BONE_DEVELOPMENT	0.0102	0.0732	0.06249	N
GO_REGULATION_OF_RECEPTOR_ACTIVITY	0.0103	0.0862	0.062776	N
GO_NEGATIVE_REGULATION_OF_G_PROTEIN_COUPLED_RECEPTOR_PROTEIN_SIGNALING_PATHWAY	0.0112	0.161	0.063131	N
GO_REGULATION_OF_MEMBRANE_PROTEIN_ECTODOMAIN_PROTEOLYSIS	0.00913	0.183	0.063248	N
REACTOME_NOTCH1_INTRACELLULAR_DOMAIN_REGULATES_TRANSCRIPTION	0.0104	0.145	0.0635	N
GO_REGULATION_OF_MRNA_3_END_PROCESSING	0.0102	0.175	0.063626	N
GO_CARBOHYDRATE_TRANSMEMBRANE_TRANSPORT	0.0093	0.178	0.06381	N
GO_ACTIVATION_OF_IMMUNE_RESPONSE	0.0102	0.0488	0.063867	N
REACTOME_G_ALPHA_Z_SIGNALLING_EVENTS	0.00962	0.129	0.064135	N
GO_HISTONE_DEACETYLASE_COMPLEX	0.0105	0.124	0.064229	N
GO_FOREBRAIN_REGIONALIZATION	0.0112	0.201	0.064542	N
GO_NEGATIVE_REGULATION_OF_DENDRITE_DEVELOPMENT	0.00998	0.172	0.064542	N
GO_REGULATION_OF_MACROPHAGE_DIFFERENTIATION	0.00962	0.19	0.064943	N
KEGG_MAPK_SIGNALING_PATHWAY	0.00977	0.0551	0.065299	N
GO_PHOSPHORIC_DIESTER_HYDROLASE_ACTIVITY	0.00976	0.0927	0.065463	N
REACTOME_SIGNALING_BY_PDGF	0.0104	0.0864	0.065474	N
BIOCARTA_NGF_PATHWAY	0.0107	0.23	0.06553	N
KEGG_LIMONENE_AND_PINENE_DEGRADATION	0.0109	0.304	0.065536	N
GO_REGULATION_OF_ACTIN_FILAMENT_LENGTH	0.00991	0.0733	0.065556	N
GO_ARP2_3_COMPLEX_MEDIATED_ACTIN_NUCLEATION	0.011	0.261	0.065582	N
GO_COLUMNAR_CUBOIDAL_EPITHELIAL_CELL_DEVELOPMENT	0.0103	0.137	0.065626	N
GO_LAYER_FORMATION_IN_CEREBRAL_CORTEX	0.0109	0.278	0.065843	N
GO_PSEUDOURIDINE_SYNTHESIS	0.00995	0.227	0.065844	N
GO_POTASSIUM_ION_HOMEOSTASIS	0.01	0.209	0.066017	N
GO_NEGATIVE_REGULATION_OF_PROTEIN_POLYMERIZATION	0.00962	0.118	0.066022	N
PID_ANTHRAX_PATHWAY	0.01	0.222	0.066055	N
GO_CONNECTIVE_TISSUE_DEVELOPMENT	0.0101	0.0665	0.066209	N
GO_PROTEIN_LOCALIZATION_TO_ENDOPLASMIC_RETICULUM	0.00972	0.081	0.066225	N
GO_GLIAL_CELL_FATE_COMMITMENT	0.0111	0.272	0.066262	N
REACTOME_EXTRACELLULAR_MATRIX_ORGANIZATION	0.0106	0.108	0.066274	N
BIOCARTA_ECM_PATHWAY	0.00991	0.18	0.066835	N
PID_BETA_CATENIN_NUC_PATHWAY	0.00984	0.103	0.066862	N
GO_REGULATION_OF_B_CELL_ACTIVATION	0.00978	0.0892	0.067094	N
GO_FEMALE_MEIOTIC_DIVISION	0.00903	0.165	0.067342	N
GO_REGULATION_OF_HUMORAL_IMMUNE_RESPONSE	0.0107	0.155	0.067596	N
GO_OLIGOSACCHARIDE_CATABOLIC_PROCESS	0.00831	0.224	0.067621	N
GO_REGULATION_OF_HEMOPOIESIS	0.00963	0.0523	0.067649	N
GO_SULFUR_COMPOUND_BIOSYNTHETIC_PROCESS	0.00951	0.0629	0.067736	N
GO_PHOSPHOLIPASE_C_ACTIVATING_G_PROTEIN_COUPLED_RECEPTOR_SIGNALING_PATHWAY	0.0103	0.104	0.067813	N
REACTOME_ACTIVATION_OF_NMDA_RECEPTOR_UPON_GLUTAMATE_BINDING_AND_POSTSYNAPTIC_EVENTS	0.0105	0.164	0.067825	N
GO_R_SMAD_BINDING	0.00975	0.191	0.068098	N
REACTOME_ADENYLATE_CYCLASE_ACTIVATING_PATHWAY	0.0101	0.286	0.068108	N
GO_POSITIVE_REGULATION_OF_NF_KAPPAB_TRANSCRIPTION_FACTOR_ACTIVITY	0.00911	0.0768	0.068367	N
PID_ERA_GENOMIC_PATHWAY	0.00979	0.112	0.068537	N
GO_POSITIVE_REGULATION_OF_ENDOTHELIAL_CELL_CHEMOTAXIS	0.0097	0.276	0.068632	N
GO_MEMBRANE_DEPOLARIZATION_DURING_CARDIAC_MUSCLE_CELL_ACTION_POTENTIAL	0.0109	0.262	0.068703	N
GO_POSITIVE_REGULATION_OF_RECEPTOR_BIOSYNTHETIC_PROCESS	0.0108	0.308	0.068754	N
GO_GABAERGIC_NEURON_DIFFERENTIATION	0.0108	0.26	0.068913	N
GO_MAP_KINASE_KINASE_ACTIVITY	0.00932	0.253	0.068954	N
REACTOME_PEPTIDE_CHAIN_ELONGATION	0.00968	0.0995	0.069004	N
GO_REGULATION_OF_CHROMOSOME_ORGANIZATION	0.00951	0.0545	0.069154	N
GO_NEURON_PROJECTION	0.00981	0.031	0.069302	N
GO_BRUSH_BORDER	0.00946	0.0872	0.069404	N
GO_DIVALENT_INORGANIC_CATION_TRANSMEMBRANE_TRANSPORTER_ACTIVITY	0.01	0.0733	0.069431	N
GO_UROGENITAL_SYSTEM_DEVELOPMENT	0.0102	0.0551	0.069447	N
GO_G_PROTEIN_COUPLED_RECEPTOR_INTERNALIZATION	0.0109	0.283	0.069574	N
GO_CARDIAC_VENTRICLE_MORPHOGENESIS	0.00961	0.112	0.069747	N
HALLMARK_WNT_BETA_CATENIN_SIGNALING	0.0097	0.137	0.069768	N
GO_STEM_CELL_DIFFERENTIATION	0.00995	0.0668	0.069971	N
REACTOME_POST_NMDA_RECEPTOR_ACTIVATION_EVENTS	0.0103	0.17	0.070076	N
GO_CAMP_MEDIATED_SIGNALING	0.00979	0.148	0.070151	N
GO_LYSOSOMAL_LUMEN	0.00906	0.0937	0.070194	N
PID_IL2_1PATHWAY	0.0103	0.127	0.070219	N
GO_CELL_FATE_COMMITMENT	0.00983	0.0609	0.070519	N
GO_CELL_AGGREGATION	0.0102	0.206	0.070538	N
GO_PROTEIN_IMPORT_INTO_NUCLEUS_TRANSLOCATION	0.00858	0.15	0.070767	N
GO_CARDIAC_CHAMBER_DEVELOPMENT	0.00972	0.0746	0.07094	N
GO_NEURONAL_POSTSYNAPTIC_DENSITY	0.00938	0.125	0.071761	N
GO_REGULATION_OF_SPINDLE_ASSEMBLY	0.0101	0.246	0.071909	N
KEGG_GLYOXYLATE_AND_DICARBOXYLATE_METABOLISM	0.00947	0.216	0.07197	N
KEGG_RNA_POLYMERASE	0.00896	0.161	0.071994	N
GO_MESENCHYMAL_CELL_DIFFERENTIATION	0.00987	0.0797	0.072065	N
GO_PINOCYTOSIS	0.0104	0.274	0.072209	N
GO_FC_GAMMA_RECEPTOR_SIGNALING_PATHWAY	0.0104	0.114	0.072256	N
GO_NEGATIVE_REGULATION_OF_CELL_PROJECTION_ORGANIZATION	0.0093	0.0744	0.072657	N
GO_LATERAL_ELEMENT	0.00959	0.278	0.072729	N
REACTOME_SYNTHESIS_SECRETION_AND_INACTIVATION_OF_GLP1	0.0101	0.24	0.072734	N
GO_REGULATION_OF_HISTONE_H3_K4_METHYLATION	0.0109	0.214	0.073019	N
PID_ECADHERIN_STABILIZATION_PATHWAY	0.00933	0.132	0.073053	N
BIOCARTA_ALK_PATHWAY	0.0102	0.155	0.073217	N
GO_REGULATION_OF_MUSCLE_TISSUE_DEVELOPMENT	0.00974	0.0917	0.073476	N
GO_POSITIVE_REGULATION_OF_FIBROBLAST_MIGRATION	0.00878	0.27	0.074062	N
REACTOME_NEF_MEDIATES_DOWN_MODULATION_OF_CELL_SURFACE_RECEPTORS_BY_RECRUITING_THEM_TO_CLATHRIN_ADAPTERS	0.00845	0.184	0.074178	N
GO_GENETIC_IMPRINTING	0.0109	0.238	0.074275	N
GO_PURINE_CONTAINING_COMPOUND_BIOSYNTHETIC_PROCESS	0.00889	0.0735	0.074317	N
GO_CELL_MIGRATION_IN_HINDBRAIN	0.00902	0.231	0.074334	N
GO_POLY_A_RNA_BINDING	0.00895	0.0263	0.074383	N
GO_REGULATION_OF_BMP_SIGNALING_PATHWAY	0.0101	0.11	0.074919	N
GO_MORPHOGENESIS_OF_AN_ENDOTHELIUM	0.0099	0.237	0.075142	N
GO_PLATELET_ALPHA_GRANULE	0.00963	0.109	0.075146	N
REACTOME_DEVELOPMENTAL_BIOLOGY	0.00943	0.0463	0.075184	N
GO_CARDIAC_CHAMBER_MORPHOGENESIS	0.00939	0.0867	0.075501	N
GO_POSITIVE_REGULATION_OF_NERVOUS_SYSTEM_DEVELOPMENT	0.00957	0.0453	0.075551	N
GO_PHOTORECEPTOR_CELL_DEVELOPMENT	0.00925	0.14	0.075637	N
PID_LKB1_PATHWAY	0.00878	0.122	0.075778	N
GO_SEROTONIN_RECEPTOR_ACTIVITY	0.0109	0.246	0.075789	N
GO_GENE_SILENCING_BY_RNA	0.00918	0.0826	0.075991	N
GO_METAL_ION_TRANSPORT	0.00957	0.0393	0.076013	N
REACTOME_NCAM_SIGNALING_FOR_NEURITE_OUT_GROWTH	0.00929	0.109	0.07602	N
GO_PROTEOGLYCAN_BIOSYNTHETIC_PROCESS	0.00965	0.123	0.076055	N
REACTOME_ASSOCIATION_OF_TRIC_CCT_WITH_TARGET_PROTEINS_DURING_BIOSYNTHESIS	0.00837	0.156	0.076312	N
GO_REGULATION_OF_EXTRINSIC_APOPTOTIC_SIGNALING_PATHWAY_IN_ABSENCE_OF_LIGAND	0.00927	0.137	0.076312	N
GO_STRIATUM_DEVELOPMENT	0.00934	0.225	0.076486	N
GO_PHOSPHATIDYLINOSITOL_3_4_5_TRISPHOSPHATE_BINDING	0.00956	0.163	0.076496	N
REACTOME_DOWNSTREAM_SIGNALING_OF_ACTIVATED_FGFR	0.00981	0.0948	0.076597	N
GO_PHOSPHATE_ION_BINDING	0.0093	0.275	0.076634	N
GO_REGULATION_OF_IMMUNOGLOBULIN_SECRETION	0.00951	0.238	0.076932	N
GO_REGULATION_OF_CELLULAR_PROTEIN_LOCALIZATION	0.00889	0.0378	0.076983	N
BIOCARTA_TGFB_PATHWAY	0.00892	0.192	0.077145	N
GO_MEMBRANE_DEPOLARIZATION	0.01	0.123	0.077158	N
GO_POSITIVE_REGULATION_OF_RELEASE_OF_CYTOCHROME_C_FROM_MITOCHONDRIA	0.00952	0.175	0.077564	N
GO_NUCLEOLUS	0.0091	0.0316	0.077618	N
GO_POSITIVE_REGULATION_OF_DEVELOPMENTAL_GROWTH	0.00916	0.0713	0.077829	N
GO_REGULATION_OF_CELL_GROWTH	0.0089	0.0447	0.077899	N
GO_SPHINGOMYELIN_METABOLIC_PROCESS	0.00948	0.247	0.07801	N
GO_AGGRESOME	0.00833	0.143	0.078033	N
GO_ENDOCYTOSIS	0.0095	0.0429	0.078218	N
GO_AUDITORY_RECEPTOR_CELL_DEVELOPMENT	0.0091	0.202	0.078228	N
GO_REGULATION_OF_ALTERNATIVE_MRNA_SPLICING_VIA_SPLICEOSOME	0.00984	0.169	0.078273	N
GO_MYOSIN_COMPLEX	0.00994	0.116	0.078402	N
GO_REGULATION_OF_TELOMERASE_ACTIVITY	0.0087	0.128	0.07841	N
GO_RNA_PHOSPHODIESTER_BOND_HYDROLYSIS_EXONUCLEOLYTIC	0.00773	0.125	0.078428	N
GO_PROTEIN_K63_LINKED_UBIQUITINATION	0.00913	0.15	0.078506	N
GO_INTERSPECIES_INTERACTION_BETWEEN_ORGANISMS	0.00897	0.0352	0.078627	N
BIOCARTA_CARM_ER_PATHWAY	0.00938	0.159	0.078683	N
GO_PHAGOCYTIC_VESICLE	0.00859	0.0985	0.078743	N
GO_VESICLE_DOCKING_INVOLVED_IN_EXOCYTOSIS	0.00899	0.146	0.07876	N
GO_REGULATION_OF_TRANSCRIPTION_FROM_RNA_POLYMERASE_II_PROMOTER	0.00901	0.0223	0.078813	N
BIOCARTA_RANMS_PATHWAY	0.00895	0.268	0.078964	N
GO_REGULATION_OF_CELL_FATE_COMMITMENT	0.00896	0.177	0.079001	N
BIOCARTA_IGF1R_PATHWAY	0.00903	0.178	0.079301	N
GO_ACTIN_FILAMENT_BINDING	0.00921	0.0834	0.079349	N
GO_NEGATIVE_REGULATION_OF_RETINOIC_ACID_RECEPTOR_SIGNALING_PATHWAY	0.0114	0.269	0.079605	N
GO_AXON	0.00926	0.0454	0.079798	N
ST_PHOSPHOINOSITIDE_3_KINASE_PATHWAY	0.00855	0.139	0.079803	N
GO_POSTTRANSCRIPTIONAL_REGULATION_OF_GENE_EXPRESSION	0.0085	0.0404	0.079846	N
GO_NEUROEPITHELIAL_CELL_DIFFERENTIATION	0.00978	0.12	0.079905	N
GO_DENDRITE_MEMBRANE	0.00897	0.201	0.079912	N
GO_FOREBRAIN_NEURON_FATE_COMMITMENT	0.00978	0.268	0.079916	N
GO_POSITIVE_REGULATION_OF_RNA_SPLICING	0.0101	0.215	0.079919	N
REACTOME_DAG_AND_IP3_SIGNALING	0.0101	0.175	0.079959	N
GO_PHOSPHORIC_ESTER_HYDROLASE_ACTIVITY	0.00896	0.0467	0.079977	N
GO_REGULATION_OF_CARDIAC_MUSCLE_CELL_DIFFERENTIATION	0.0092	0.206	0.080243	N
GO_NEURON_PART	0.00927	0.0269	0.08031	N
HALLMARK_SPERMATOGENESIS	0.00881	0.0744	0.080513	N
PID_P38_MK2_PATHWAY	0.00791	0.169	0.080651	N
REACTOME_PKA_MEDIATED_PHOSPHORYLATION_OF_CREB	0.00943	0.218	0.08087	N
REACTOME_PRE_NOTCH_PROCESSING_IN_GOLGI	0.00901	0.23	0.080962	N
GO_COGNITION	0.00917	0.0582	0.081144	N
GO_HYDROLASE_ACTIVITY_ACTING_ON_ESTER_BONDS	0.00884	0.0334	0.081199	N
GO_CELLULAR_RESPONSE_TO_ENDOGENOUS_STIMULUS	0.00916	0.0294	0.081321	N
GO_TRANS_GOLGI_NETWORK	0.00896	0.0676	0.081775	N
GO_DETECTION_OF_MOLECULE_OF_BACTERIAL_ORIGIN	0.00918	0.279	0.081995	N
GO_POSITIVE_REGULATION_OF_ORGAN_GROWTH	0.00982	0.162	0.0821	N
GO_LATE_ENDOSOME	0.00865	0.0615	0.082108	N
GO_FUCOSYLATION	0.0102	0.215	0.082127	N
GO_POSITIVE_REGULATION_OF_MULTICELLULAR_ORGANISM_GROWTH	0.00859	0.146	0.082172	N
GO_RENAL_SYSTEM_PROCESS_INVOLVED_IN_REGULATION_OF_BLOOD_VOLUME	0.00883	0.206	0.082176	N
GO_LIPOPROTEIN_LOCALIZATION	0.0103	0.287	0.082186	N
REACTOME_METABOLISM_OF_RNA	0.00863	0.0543	0.082188	N
GO_SMOOTH_MUSCLE_CELL_DIFFERENTIATION	0.00932	0.163	0.082211	N
GO_CELL_PROJECTION	0.0091	0.0228	0.082296	N
GO_CELL_CELL_CONTACT_ZONE	0.00894	0.11	0.082318	N
GO_VACUOLE_ORGANIZATION	0.00845	0.0668	0.082479	N
GO_MULTICELLULAR_ORGANISMAL_MOVEMENT	0.00949	0.148	0.082586	N
REACTOME_COPI_MEDIATED_TRANSPORT	0.00752	0.241	0.082605	N
GO_REGULATION_OF_CYTOPLASMIC_TRANSLATION	0.00846	0.246	0.082677	N
GO_REGULATION_OF_CELL_SIZE	0.0089	0.0685	0.082788	N
REACTOME_LIPID_DIGESTION_MOBILIZATION_AND_TRANSPORT	0.00916	0.133	0.082861	N
GO_POSITIVE_REGULATION_OF_EXTRINSIC_APOPTOTIC_SIGNALING_PATHWAY_VIA_DEATH_DOMAIN_RECEPTORS	0.00898	0.216	0.08292	N
REACTOME_NOD1_2_SIGNALING_PATHWAY	0.00993	0.184	0.082924	N
GO_CYCLIC_NUCLEOTIDE_CATABOLIC_PROCESS	0.00926	0.217	0.082997	N
GO_TRANSCRIPTIONAL_REPRESSOR_ACTIVITY_RNA_POLYMERASE_II_TRANSCRIPTION_REGULATORY_REGION_SEQUENCE_SPECIFIC_BINDING	0.00906	0.0701	0.08311	N
GO_TELOMERASE_RNA_BINDING	0.00962	0.257	0.083168	N
GO_CENTROMERE_COMPLEX_ASSEMBLY	0.00913	0.159	0.08358	N
REACTOME_CREATION_OF_C4_AND_C2_ACTIVATORS	0.0092	0.336	0.083638	N
REACTOME_UNBLOCKING_OF_NMDA_RECEPTOR_GLUTAMATE_BINDING_AND_ACTIVATION	0.00987	0.265	0.083729	N
GO_LYTIC_VACUOLE_MEMBRANE	0.0084	0.0538	0.083816	N
GO_CRANIAL_NERVE_DEVELOPMENT	0.00906	0.135	0.083856	N
GO_REGULATION_OF_MRNA_CATABOLIC_PROCESS	0.00778	0.151	0.083963	N
GO_EPHRIN_RECEPTOR_BINDING	0.00955	0.197	0.08398	N
GO_HETEROCHROMATIN	0.00855	0.113	0.084034	N
GO_SYNAPTONEMAL_COMPLEX	0.00867	0.153	0.08404	N
GO_ATP_DEPENDENT_CHROMATIN_REMODELING	0.00921	0.12	0.084045	N
GO_NEURON_DIFFERENTIATION	0.00908	0.0318	0.084635	N
GO_REGULATION_OF_GLIOGENESIS	0.00918	0.0958	0.084674	N
GO_PEPTIDE_RECEPTOR_ACTIVITY	0.00938	0.0846	0.084776	N
GO_RETINOIC_ACID_BINDING	0.0117	0.242	0.08499	N
GO_NEGATIVE_REGULATION_OF_GLIOGENESIS	0.00863	0.14	0.085032	N
GO_REGULATION_OF_HISTONE_METHYLATION	0.00904	0.128	0.085116	N
GO_5_3_EXONUCLEASE_ACTIVITY	0.00775	0.239	0.085289	N
REACTOME_DEGRADATION_OF_THE_EXTRACELLULAR_MATRIX	0.0095	0.182	0.08531	N
REACTOME_NETRIN1_SIGNALING	0.00977	0.157	0.085649	N
GO_SODIUM_ION_TRANSMEMBRANE_TRANSPORT	0.00956	0.107	0.085729	N
GO_NEGATIVE_REGULATION_OF_CELLULAR_AMIDE_METABOLIC_PROCESS	0.0085	0.0764	0.086	N
GO_STRUCTURE_SPECIFIC_DNA_BINDING	0.00862	0.0829	0.08605	N
BIOCARTA_ARF_PATHWAY	0.00866	0.206	0.08619	N
GO_PERICENTRIC_HETEROCHROMATIN	0.00953	0.259	0.086305	N
GO_CENTRAL_NERVOUS_SYSTEM_DEVELOPMENT	0.00914	0.0323	0.086383	N
GO_GOLGI_ASSOCIATED_VESICLE	0.0082	0.0943	0.086542	N
GO_REGULATION_OF_ARP2_3_COMPLEX_MEDIATED_ACTIN_NUCLEATION	0.00904	0.237	0.086575	N
GO_SULFUR_COMPOUND_TRANSPORT	0.00857	0.151	0.086596	N
GO_SIGNAL_TRANSDUCTION_IN_ABSENCE_OF_LIGAND	0.00919	0.159	0.086695	N
GO_DIVALENT_INORGANIC_CATION_HOMEOSTASIS	0.00902	0.0503	0.086862	N
REACTOME_VIRAL_MESSENGER_RNA_SYNTHESIS	0.00875	0.23	0.087038	N
GO_REGULATION_OF_MITOPHAGY	0.00793	0.123	0.087304	N
GO_MACROMITOPHAGY	0.0083	0.0727	0.087363	N
GO_ANTIPORTER_ACTIVITY	0.0084	0.104	0.087453	N
GO_PROTEIN_HETERODIMERIZATION_ACTIVITY	0.00901	0.0461	0.087507	N
GO_MEMBRANE_RAFT_ORGANIZATION	0.00937	0.238	0.087636	N
GO_CYTOSOLIC_LARGE_RIBOSOMAL_SUBUNIT	0.00882	0.117	0.088029	N
GO_EMBRYONIC_SKELETAL_SYSTEM_MORPHOGENESIS	0.00938	0.0967	0.088046	N
GO_MAINTENANCE_OF_CELL_NUMBER	0.00899	0.0796	0.088047	N
GO_PROTEIN_DOMAIN_SPECIFIC_BINDING	0.00866	0.0368	0.088084	N
GO_ACTIVATION_OF_PROTEIN_KINASE_A_ACTIVITY	0.00946	0.227	0.08814	N
GO_EXONUCLEASE_ACTIVITY	0.00793	0.093	0.08814	N
REACTOME_NONSENSE_MEDIATED_DECAY_ENHANCED_BY_THE_EXON_JUNCTION_COMPLEX	0.0088	0.089	0.088442	N
PID_RANBP2_PATHWAY	0.00885	0.264	0.088451	N
GO_INTRAMOLECULAR_OXIDOREDUCTASE_ACTIVITY_INTERCONVERTING_ALDOSES_AND_KETOSES	0.0073	0.228	0.088513	N
GO_NEGATIVE_REGULATION_OF_PROTEIN_COMPLEX_ASSEMBLY	0.00861	0.0859	0.088733	N
GO_ESTABLISHMENT_OF_PROTEIN_LOCALIZATION_TO_MEMBRANE	0.00882	0.0569	0.088824	N
GO_DERLIN_1_RETROTRANSLOCATION_COMPLEX	0.00757	0.25	0.088834	N
GO_ASTROCYTE_DEVELOPMENT	0.0091	0.213	0.088962	N
GO_PIGMENT_ACCUMULATION	0.00933	0.309	0.089333	N
REACTOME_PEPTIDE_HORMONE_BIOSYNTHESIS	0.00858	0.246	0.089419	N
GO_SMALL_SUBUNIT_PROCESSOME	0.0073	0.135	0.089443	N
GO_REGULATION_OF_BINDING	0.00865	0.0527	0.089598	N
GO_RNA_POLYMERASE_II_TRANSCRIPTION_FACTOR_COMPLEX	0.00894	0.0934	0.089632	N
REACTOME_HDL_MEDIATED_LIPID_TRANSPORT	0.00835	0.222	0.089671	N
REACTOME_REGULATION_OF_BETA_CELL_DEVELOPMENT	0.00917	0.169	0.089691	N
GO_ORGANELLE_DISASSEMBLY	0.00824	0.063	0.089717	N
GO_NEGATIVE_REGULATION_OF_ERK1_AND_ERK2_CASCADE	0.0089	0.125	0.089747	N
GO_BARBED_END_ACTIN_FILAMENT_CAPPING	0.00882	0.244	0.09002	N
GO_G_PROTEIN_COUPLED_NEUROTRANSMITTER_RECEPTOR_ACTIVITY	0.00857	0.228	0.090072	N
GO_HEMATOPOIETIC_STEM_CELL_PROLIFERATION	0.00835	0.24	0.090093	N
GO_PROTEIN_CHROMOPHORE_LINKAGE	0.00732	0.231	0.090135	N
GO_TRANSLATION_REPRESSOR_ACTIVITY	0.00865	0.203	0.090155	N
GO_PEPTIDE_HORMONE_PROCESSING	0.00875	0.162	0.090471	N
REACTOME_METAL_ION_SLC_TRANSPORTERS	0.00795	0.178	0.09061	N
GO_NEGATIVE_REGULATION_OF_MEIOTIC_CELL_CYCLE	0.00878	0.201	0.090826	N
GO_FOREBRAIN_GENERATION_OF_NEURONS	0.00882	0.113	0.091249	N
BIOCARTA_CDK5_PATHWAY	0.0089	0.269	0.091396	N
GO_REGULATION_OF_POSTSYNAPTIC_MEMBRANE_POTENTIAL	0.00839	0.117	0.091481	N
ST_INTEGRIN_SIGNALING_PATHWAY	0.00818	0.0925	0.091554	N
GO_SCHWANN_CELL_DEVELOPMENT	0.00982	0.201	0.091637	N
GO_POSITIVE_REGULATION_OF_B_CELL_PROLIFERATION	0.00915	0.153	0.091656	N
GO_VACUOLE	0.00847	0.0272	0.091992	N
GO_REGULATION_OF_ORGAN_GROWTH	0.00919	0.113	0.092006	N
REACTOME_PROTEIN_FOLDING	0.00788	0.117	0.092327	N
GO_REGULATION_OF_OSSIFICATION	0.00896	0.0703	0.092402	N
PID_HDAC_CLASSIII_PATHWAY	0.00779	0.167	0.092409	N
GO_MESONEPHROS_DEVELOPMENT	0.00906	0.0986	0.092631	N
GO_GLYCOPROTEIN_CATABOLIC_PROCESS	0.00896	0.233	0.092645	N
GO_HISTONE_KINASE_ACTIVITY	0.009	0.208	0.092647	N
GO_SULFUR_COMPOUND_TRANSMEMBRANE_TRANSPORTER_ACTIVITY	0.00813	0.161	0.092649	N
REACTOME_ELONGATION_ARREST_AND_RECOVERY	0.0084	0.163	0.092689	N
GO_NUCLEAR_EXPORT	0.00807	0.0716	0.09277	N
GO_RECEPTOR_MEDIATED_ENDOCYTOSIS	0.00882	0.0644	0.092824	N
GO_PROTEIN_SERINE_THREONINE_KINASE_ACTIVITY	0.00867	0.0437	0.092841	N
GO_PLATELET_ALPHA_GRANULE_LUMEN	0.00906	0.132	0.092997	N
GO_POSITIVE_REGULATION_OF_TRIGLYCERIDE_LIPASE_ACTIVITY	0.0107	0.34	0.093006	N
GO_NEGATIVE_REGULATION_OF_MAP_KINASE_ACTIVITY	0.0081	0.0986	0.093015	N
GO_NEGATIVE_REGULATION_OF_DNA_DAMAGE_RESPONSE_SIGNAL_TRANSDUCTION_BY_P53_CLASS_MEDIATOR	0.00891	0.26	0.09329	N
PID_MET_PATHWAY	0.00898	0.103	0.093397	N
GO_REGULATION_OF_RETINOIC_ACID_RECEPTOR_SIGNALING_PATHWAY	0.0104	0.23	0.09353	N
GO_NEURON_RECOGNITION	0.00984	0.174	0.093565	N
GO_REGULATION_OF_PROTEIN_ACTIVATION_CASCADE	0.00928	0.184	0.093631	N
GO_INTRONIC_TRANSCRIPTION_REGULATORY_REGION_DNA_BINDING	0.00807	0.236	0.093763	N
GO_POSITIVE_REGULATION_OF_B_CELL_ACTIVATION	0.00845	0.108	0.093908	N
GO_NEGATIVE_REGULATION_OF_CHONDROCYTE_DIFFERENTIATION	0.00936	0.212	0.093945	N
REACTOME_DOWNSTREAM_SIGNAL_TRANSDUCTION	0.009	0.0976	0.094001	N
GO_COENZYME_A_METABOLIC_PROCESS	0.00846	0.208	0.094057	N
GO_RIBONUCLEOTIDE_CATABOLIC_PROCESS	0.00882	0.172	0.094063	N
GO_CARDIAC_CHAMBER_FORMATION	0.00835	0.256	0.094127	N
GO_MONOCYTE_DIFFERENTIATION	0.00995	0.261	0.094172	N
GO_VESICLE_MEDIATED_TRANSPORT	0.0086	0.0271	0.094307	N
GO_NEURON_PROJECTION_MORPHOGENESIS	0.00883	0.0471	0.094406	N
BIOCARTA_TOB1_PATHWAY	0.00905	0.211	0.094484	N
GO_POSITIVE_REGULATION_OF_CELL_JUNCTION_ASSEMBLY	0.00853	0.185	0.094705	N
GO_PHOSPHOLIPASE_C_ACTIVITY	0.00817	0.152	0.094788	N
GO_POSITIVE_REGULATION_OF_CARDIAC_MUSCLE_CELL_DIFFERENTIATION	0.00808	0.238	0.094894	N
GO_NEGATIVE_REGULATION_OF_CELL_COMMUNICATION	0.00857	0.0273	0.095108	N
GO_CELLULAR_RESPONSE_TO_STARVATION	0.00785	0.0772	0.095125	N
GO_HIPPO_SIGNALING	0.00831	0.166	0.095228	N
REACTOME_DEADENYLATION_OF_MRNA	0.00748	0.185	0.095263	N
GO_NEGATIVE_REGULATION_OF_ACTIN_FILAMENT_BUNDLE_ASSEMBLY	0.0086	0.213	0.09533	N
GO_LIGAND_DEPENDENT_NUCLEAR_RECEPTOR_BINDING	0.00864	0.184	0.095503	N
BIOCARTA_VDR_PATHWAY	0.0079	0.233	0.095733	N
GO_LACTATE_TRANSMEMBRANE_TRANSPORT	0.00744	0.22	0.095812	N
GO_REGULATION_OF_METAL_ION_TRANSPORT	0.00846	0.0503	0.096196	N
GO_CHANNEL_REGULATOR_ACTIVITY	0.00842	0.0775	0.096403	N
GO_REGULATION_OF_PRI_MIRNA_TRANSCRIPTION_FROM_RNA_POLYMERASE_II_PROMOTER	0.00904	0.225	0.096617	N
GO_PRE_MIRNA_PROCESSING	0.00906	0.31	0.09667	N
GO_NEGATIVE_REGULATION_OF_NEURON_DIFFERENTIATION	0.00839	0.0647	0.096688	N
GO_REGULATION_OF_PHOSPHOLIPASE_A2_ACTIVITY	0.00781	0.254	0.096711	N
GO_REGULATION_OF_NUCLEAR_TRANSCRIBED_MRNA_CATABOLIC_PROCESS_DEADENYLATION_DEPENDENT_DECAY	0.00763	0.21	0.097086	N
GO_HEPARAN_SULFATE_PROTEOGLYCAN_BIOSYNTHETIC_PROCESS	0.00923	0.203	0.097455	N
GO_NEGATIVE_REGULATION_OF_NF_KAPPAB_IMPORT_INTO_NUCLEUS	0.00905	0.233	0.097481	N
GO_POSITIVE_REGULATION_OF_DNA_RECOMBINATION	0.00771	0.188	0.097821	N
GO_PROTEIN_PHOSPHATASE_2A_BINDING	0.00844	0.168	0.097873	N
GO_CORNIFIED_ENVELOPE	0.0123	0.194	0.097897	N
GO_CYTOSOLIC_RIBOSOME	0.00841	0.0884	0.09795	N
PID_AURORA_A_PATHWAY	0.00772	0.146	0.098089	N
GO_RETINA_DEVELOPMENT_IN_CAMERA_TYPE_EYE	0.00829	0.0762	0.098155	N
GO_MICROTUBULE_BUNDLE_FORMATION	0.00842	0.115	0.098175	N
GO_PHOSPHATE_ION_TRANSPORT	0.00814	0.225	0.09818	N
GO_RESPONSE_TO_MURAMYL_DIPEPTIDE	0.00785	0.209	0.098219	N
GO_REGULATION_OF_TOR_SIGNALING	0.00813	0.108	0.098506	N
GO_HISTONE_EXCHANGE	0.00811	0.142	0.098679	N
REACTOME_ROLE_OF_SECOND_MESSENGERS_IN_NETRIN1_SIGNALING	0.009	0.33	0.099056	N
GO_RESPONSE_TO_CALCIUM_ION	0.00892	0.0893	0.099073	N
GO_STARTLE_RESPONSE	0.00814	0.176	0.099131	N
GO_VOLTAGE_GATED_CALCIUM_CHANNEL_ACTIVITY	0.00893	0.147	0.099398	N
KEGG_ADHERENS_JUNCTION	0.00885	0.11	0.099673	N
GO_SEMAPHORIN_RECEPTOR_BINDING	0.00807	0.179	0.099948	N
GO_NEGATIVE_REGULATION_OF_RESPONSE_TO_EXTRACELLULAR_STIMULUS	0.00823	0.149	0.099966	N
GO_OXALOACETATE_METABOLIC_PROCESS	0.00863	0.271	0.10019	N
GO_POSITIVE_REGULATION_OF_TYPE_I_INTERFERON_PRODUCTION	0.00793	0.104	0.10034	N
GO_REGULATION_OF_PROTEIN_ACETYLATION	0.0085	0.117	0.10039	N
GO_HOPS_COMPLEX	0.00717	0.208	0.10065	N
GO_NEGATIVE_REGULATION_OF_CALCIUM_ION_DEPENDENT_EXOCYTOSIS	0.00879	0.325	0.10077	N
GO_SENSORY_ORGAN_DEVELOPMENT	0.00854	0.0416	0.10084	N
GO_NEGATIVE_REGULATION_OF_RESPONSE_TO_DNA_DAMAGE_STIMULUS	0.00773	0.119	0.10091	N
REACTOME_IL_2_SIGNALING	0.00829	0.143	0.10105	N
GO_PDZ_DOMAIN_BINDING	0.00847	0.0953	0.10111	N
GO_SPINDLE	0.00789	0.0515	0.10166	N
GO_AORTA_DEVELOPMENT	0.00884	0.145	0.10167	N
GO_BETA_CATENIN_DESTRUCTION_COMPLEX	0.00814	0.228	0.10182	N
GO_TRANSLATION_REGULATOR_ACTIVITY	0.00836	0.16	0.10182	N
GO_POSITIVE_REGULATION_OF_CATABOLIC_PROCESS	0.00812	0.0451	0.10193	N
GO_AXONEME_ASSEMBLY	0.00883	0.155	0.10202	N
GO_RETINAL_GANGLION_CELL_AXON_GUIDANCE	0.00894	0.222	0.10206	N
GO_SCF_DEPENDENT_PROTEASOMAL_UBIQUITIN_DEPENDENT_PROTEIN_CATABOLIC_PROCESS	0.00764	0.168	0.10217	N
GO_INTESTINAL_EPITHELIAL_CELL_DEVELOPMENT	0.00786	0.293	0.10259	N
GO_APOPTOTIC_MITOCHONDRIAL_CHANGES	0.00844	0.121	0.10263	N
GO_HISTONE_DEMETHYLASE_ACTIVITY	0.00846	0.205	0.10281	N
KEGG_OTHER_GLYCAN_DEGRADATION	0.00709	0.193	0.10303	N
GO_INHIBITORY_SYNAPSE	0.00794	0.253	0.1031	N
GO_PURINE_NUCLEOSIDE_BIOSYNTHETIC_PROCESS	0.00771	0.0925	0.10316	N
GO_B_CELL_HOMEOSTASIS	0.00875	0.212	0.10334	N
KEGG_VASCULAR_SMOOTH_MUSCLE_CONTRACTION	0.00836	0.0841	0.10336	N
GO_ACTIN_BINDING	0.00855	0.0486	0.10342	N
GO_MICROTUBULE_CYTOSKELETON_ORGANIZATION	0.00802	0.0488	0.10361	N
PID_TELOMERASE_PATHWAY	0.0084	0.11	0.10365	N
REACTOME_DOWNSTREAM_TCR_SIGNALING	0.00815	0.166	0.10367	N
GO_NEGATIVE_REGULATION_OF_MEIOTIC_NUCLEAR_DIVISION	0.00933	0.285	0.10368	N
GO_DICARBOXYLIC_ACID_CATABOLIC_PROCESS	0.00923	0.252	0.10371	N
REACTOME_PHOSPHOLIPASE_C_MEDIATED_CASCADE	0.00893	0.133	0.10374	N
GO_ACTION_POTENTIAL	0.00862	0.0965	0.10384	N
PID_TGFBR_PATHWAY	0.00817	0.119	0.10398	N
REACTOME_INCRETIN_SYNTHESIS_SECRETION_AND_INACTIVATION	0.00817	0.204	0.10416	N
PID_FOXO_PATHWAY	0.00806	0.124	0.10441	N
PID_CMYB_PATHWAY	0.00786	0.0942	0.10442	N
GO_POSITIVE_REGULATION_OF_MULTICELLULAR_ORGANISMAL_PROCESS	0.00834	0.0258	0.10442	N
GO_CARTILAGE_DEVELOPMENT	0.00844	0.0759	0.10456	N
GO_CELLULAR_DEFENSE_RESPONSE	0.00713	0.106	0.10475	N
GO_CARBOHYDRATE_PHOSPHATASE_ACTIVITY	0.00837	0.297	0.10509	N
GO_NEGATIVE_REGULATION_OF_TOR_SIGNALING	0.0077	0.155	0.10542	N
GO_FIBROBLAST_GROWTH_FACTOR_BINDING	0.00907	0.202	0.10577	N
GO_VASCULAR_ENDOTHELIAL_GROWTH_FACTOR_SIGNALING_PATHWAY	0.00865	0.256	0.10581	N
GO_NEGATIVE_REGULATION_OF_CELLULAR_RESPONSE_TO_INSULIN_STIMULUS	0.00783	0.15	0.10585	N
GO_ENTRAINMENT_OF_CIRCADIAN_CLOCK	0.00742	0.156	0.10588	N
GO_NUCLEAR_PORE	0.00748	0.0938	0.1059	N
GO_NEGATIVE_REGULATION_OF_MUSCLE_HYPERTROPHY	0.00924	0.264	0.10595	N
GO_HOMEOSTASIS_OF_NUMBER_OF_CELLS_WITHIN_A_TISSUE	0.0087	0.176	0.10601	N
GO_REGULATION_OF_TELOMERE_CAPPING	0.00708	0.165	0.10605	N
GO_E_BOX_BINDING	0.00882	0.167	0.10621	N
GO_SYNAPSE_ASSEMBLY	0.0078	0.107	0.1064	N
GO_REGULATION_OF_MHC_CLASS_II_BIOSYNTHETIC_PROCESS	0.00782	0.242	0.10662	N
GO_PROTEIN_LOCALIZATION_TO_ORGANELLE	0.00796	0.0383	0.10665	N
GO_GTP_METABOLIC_PROCESS	0.00841	0.202	0.10675	N
GO_REGULATION_OF_CARDIAC_MUSCLE_CELL_PROLIFERATION	0.00898	0.18	0.10731	N
GO_REGULATION_OF_TYROSINE_PHOSPHORYLATION_OF_STAT5_PROTEIN	0.00734	0.177	0.10739	N
GO_NEGATIVE_REGULATION_OF_PROTEIN_KINASE_B_SIGNALING	0.00779	0.146	0.10756	N
GO_RNA_POLYMERASE_II_TRANSCRIPTION_COFACTOR_ACTIVITY	0.00766	0.0919	0.10757	N
GO_REGULATION_OF_SEQUENCE_SPECIFIC_DNA_BINDING_TRANSCRIPTION_FACTOR_ACTIVITY	0.00797	0.0481	0.10777	N
GO_NEUROMUSCULAR_PROCESS_CONTROLLING_BALANCE	0.00792	0.121	0.10778	N
BIOCARTA_ERK_PATHWAY	0.00814	0.169	0.10794	N
GO_LIPASE_ACTIVATOR_ACTIVITY	0.00642	0.192	0.10798	N
GO_NEGATIVE_REGULATION_OF_INTRINSIC_APOPTOTIC_SIGNALING_PATHWAY	0.00765	0.0936	0.1081	N
PID_PDGFRB_PATHWAY	0.0081	0.0782	0.10827	N
GO_CHROMATIN_DNA_BINDING	0.00803	0.105	0.10841	N
GO_MAGNESIUM_ION_BINDING	0.00786	0.0636	0.10868	N
GO_PHOSPHOPROTEIN_BINDING	0.00779	0.116	0.10872	N
KEGG_AUTOIMMUNE_THYROID_DISEASE	0.0101	0.196	0.10884	N
GO_CARDIAC_MUSCLE_TISSUE_MORPHOGENESIS	0.00845	0.129	0.10937	N
GO_TRNA_BINDING	0.00697	0.116	0.10951	N
GO_REGULATION_OF_CYTOSKELETON_ORGANIZATION	0.00773	0.0399	0.1098	N
GO_COPI_COATED_VESICLE	0.00784	0.186	0.10988	N
GO_OXALATE_TRANSPORT	0.00703	0.221	0.10997	N
GO_PROTEIN_DNA_COMPLEX_SUBUNIT_ORGANIZATION	0.00745	0.067	0.11024	N
GO_DENDRITE_MORPHOGENESIS	0.00835	0.146	0.11027	N
GO_CYTOKINE_RECEPTOR_ACTIVITY	0.00832	0.104	0.11032	N
GO_CRANIAL_SKELETAL_SYSTEM_DEVELOPMENT	0.00856	0.127	0.11045	N
GO_REGULATION_OF_CELL_SUBSTRATE_ADHESION	0.00835	0.0724	0.11068	N
BIOCARTA_PGC1A_PATHWAY	0.0074	0.169	0.1109	N
GO_GROWTH_FACTOR_BINDING	0.00813	0.0821	0.11104	N
GO_REGULATION_OF_MORPHOGENESIS_OF_A_BRANCHING_STRUCTURE	0.0082	0.13	0.11116	N
GO_CLUSTER_OF_ACTIN_BASED_CELL_PROJECTIONS	0.00802	0.0775	0.11116	N
REACTOME_OPIOID_SIGNALLING	0.00816	0.103	0.11135	N
GO_ENDODEOXYRIBONUCLEASE_ACTIVITY	0.0077	0.126	0.11136	N
GO_NEGATIVE_REGULATION_BY_HOST_OF_VIRAL_TRANSCRIPTION	0.00684	0.217	0.11174	N
GO_APICAL_PROTEIN_LOCALIZATION	0.00794	0.262	0.11177	N
GO_EYE_DEVELOPMENT	0.008	0.0501	0.11179	N
GO_RNA_POLYMERASE_II_DISTAL_ENHANCER_SEQUENCE_SPECIFIC_DNA_BINDING	0.00798	0.112	0.11181	N
GO_CENTRAL_NERVOUS_SYSTEM_NEURON_DIFFERENTIATION	0.00836	0.0735	0.11184	N
HALLMARK_PI3K_AKT_MTOR_SIGNALING	0.00767	0.084	0.11193	N
GO_COPI_VESICLE_COAT	0.0075	0.238	0.11197	N
GO_ACTIN_MONOMER_BINDING	0.00816	0.196	0.11212	N
GO_SUBPALLIUM_DEVELOPMENT	0.00835	0.2	0.11213	N
GO_BLOOD_VESSEL_REMODELING	0.00853	0.181	0.1125	N
GO_REGULATION_OF_VIRAL_TRANSCRIPTION	0.00759	0.115	0.1125	N
REACTOME_INTEGRATION_OF_ENERGY_METABOLISM	0.00772	0.0828	0.11275	N
GO_NEURON_APOPTOTIC_PROCESS	0.00799	0.156	0.11281	N
BIOCARTA_GLEEVEC_PATHWAY	0.00793	0.182	0.11292	N
GO_REGULATION_OF_ALCOHOL_BIOSYNTHETIC_PROCESS	0.00752	0.127	0.11293	N
GO_RIBOSOMAL_LARGE_SUBUNIT_ASSEMBLY	0.00747	0.176	0.11302	N
GO_CELL_ADHESION_MOLECULE_BINDING	0.0079	0.0664	0.1132	N
GO_POSITIVE_REGULATION_OF_LAMELLIPODIUM_ORGANIZATION	0.00782	0.184	0.11339	N
GO_REGULATION_OF_URINE_VOLUME	0.00768	0.2	0.11348	N
GO_PRIMITIVE_STREAK_FORMATION	0.00872	0.305	0.11356	N
GO_POSITIVE_REGULATION_OF_MOLECULAR_FUNCTION	0.00785	0.0226	0.11385	N
GO_ATRIOVENTRICULAR_VALVE_DEVELOPMENT	0.0092	0.234	0.11408	N
GO_REGULATION_OF_CARDIAC_MUSCLE_TISSUE_DEVELOPMENT	0.00836	0.135	0.11418	N
GO_CATION_CHANNEL_ACTIVITY	0.00853	0.0572	0.11418	N
GO_TRIGLYCERIDE_LIPASE_ACTIVITY	0.0094	0.24	0.11454	N
GO_REGULATION_OF_ESTABLISHMENT_OF_PROTEIN_LOCALIZATION_TO_PLASMA_MEMBRANE	0.00761	0.126	0.11473	N
GO_SMOOTH_MUSCLE_TISSUE_DEVELOPMENT	0.00799	0.209	0.11474	N
GO_POSITIVE_REGULATION_OF_MRNA_3_END_PROCESSING	0.0076	0.211	0.11489	N
GO_REGULATION_OF_DEFENSE_RESPONSE_TO_VIRUS_BY_VIRUS	0.00722	0.155	0.11506	N
GO_LIPID_DIGESTION	0.00783	0.19	0.11519	N
GO_NBAF_COMPLEX	0.00754	0.224	0.11527	N
GO_RETROGRADE_VESICLE_MEDIATED_TRANSPORT_GOLGI_TO_ER	0.00757	0.0996	0.11537	N
GO_REGULATION_OF_ANDROGEN_RECEPTOR_SIGNALING_PATHWAY	0.00833	0.203	0.11545	N
GO_ACTIVATION_OF_GTPASE_ACTIVITY	0.00857	0.114	0.11551	N
GO_B_CELL_RECEPTOR_SIGNALING_PATHWAY	0.00831	0.161	0.11556	N
GO_NEGATIVE_REGULATION_OF_NUCLEAR_DIVISION	0.00844	0.144	0.11584	N
GO_REGULATION_OF_B_CELL_PROLIFERATION	0.00807	0.124	0.1159	N
GO_SPINDLE_ASSEMBLY	0.00676	0.096	0.11605	N
REACTOME_TRANSLATION	0.00771	0.075	0.11622	N
GO_VESICLE_MEDIATED_TRANSPORT_BETWEEN_ENDOSOMAL_COMPARTMENTS	0.00717	0.184	0.11647	N
GO_MRNA_3_UTR_BINDING	0.00723	0.121	0.11651	N
GO_POSITIVE_REGULATION_OF_OLIGODENDROCYTE_DIFFERENTIATION	0.00897	0.29	0.11683	N
GO_POSITIVE_REGULATION_OF_CELLULAR_AMIDE_METABOLIC_PROCESS	0.00682	0.0795	0.11699	N
GO_EMBRYONIC_ORGAN_DEVELOPMENT	0.00811	0.0469	0.11738	N
GO_DIGESTIVE_SYSTEM_PROCESS	0.00759	0.11	0.11748	N
GO_REGULATION_OF_BONE_DEVELOPMENT	0.00788	0.216	0.11856	N
GO_PRONUCLEUS	0.00799	0.241	0.11866	N
GO_OLFACTORY_BULB_INTERNEURON_DEVELOPMENT	0.00753	0.269	0.11867	N
GO_LUNG_CELL_DIFFERENTIATION	0.00815	0.188	0.11869	N
REACTOME_SYNTHESIS_OF_GLYCOSYLPHOSPHATIDYLINOSITOL_GPI	0.00742	0.21	0.11884	N
GO_METENCEPHALON_DEVELOPMENT	0.00793	0.0923	0.11917	N
REACTOME_SEROTONIN_RECEPTORS	0.00871	0.298	0.11922	N
GO_REGULATION_OF_PEPTIDYL_THREONINE_PHOSPHORYLATION	0.00763	0.153	0.11925	N
REACTOME_CA_DEPENDENT_EVENTS	0.00834	0.175	0.11926	N
GO_REGULATION_OF_STEM_CELL_POPULATION_MAINTENANCE	0.00769	0.218	0.11949	N
BIOCARTA_HIVNEF_PATHWAY	0.00746	0.115	0.11967	N
GO_PRP19_COMPLEX	0.00674	0.213	0.12	N
PID_SMAD2_3NUCLEAR_PATHWAY	0.00778	0.102	0.12036	N
REACTOME_ENDOGENOUS_STEROLS	0.00746	0.227	0.12075	N
GO_COPI_COATED_VESICLE_MEMBRANE	0.00739	0.211	0.12089	N
GO_GAMMA_TUBULIN_COMPLEX	0.00776	0.209	0.12109	N
GO_TRANS_GOLGI_NETWORK_MEMBRANE	0.00742	0.107	0.12135	N
GO_ETHANOL_METABOLIC_PROCESS	0.00873	0.267	0.12167	N
GO_HYDROGEN_ION_TRANSMEMBRANE_TRANSPORT	0.00729	0.0868	0.12172	N
REACTOME_AXON_GUIDANCE	0.00772	0.059	0.12197	N
KEGG_GLYCOSPHINGOLIPID_BIOSYNTHESIS_LACTO_AND_NEOLACTO_SERIES	0.00751	0.176	0.12205	N
REACTOME_MITOTIC_PROMETAPHASE	0.00738	0.0953	0.12205	N
REACTOME_ZINC_TRANSPORTERS	0.00688	0.211	0.12231	N
KEGG_ERBB_SIGNALING_PATHWAY	0.00767	0.0962	0.12235	N
GO_NEGATIVE_REGULATION_OF_AXON_EXTENSION	0.00701	0.136	0.12247	N
GO_POSITIVE_REGULATION_OF_PROTEIN_METABOLIC_PROCESS	0.0075	0.0243	0.12275	N
GO_INTEGRIN_MEDIATED_SIGNALING_PATHWAY	0.00737	0.0955	0.12279	N
GO_CYTOPLASMIC_TRANSLATION	0.00719	0.14	0.12296	N
GO_REGULATION_OF_VITAMIN_METABOLIC_PROCESS	0.00802	0.278	0.12298	N
GO_NEGATIVE_REGULATION_OF_GLIAL_CELL_DIFFERENTIATION	0.00749	0.172	0.12299	N
GO_MACROMOLECULAR_COMPLEX_ASSEMBLY	0.00734	0.0253	0.12318	N
GO_EXIT_FROM_MITOSIS	0.00686	0.238	0.1233	N
GO_REGULATION_OF_RESPONSE_TO_STRESS	0.00749	0.0246	0.12342	N
PID_NEPHRIN_NEPH1_PATHWAY	0.00781	0.162	0.12411	N
GO_NEGATIVE_REGULATION_OF_AXONOGENESIS	0.0073	0.111	0.12425	N
GO_NEGATIVE_REGULATION_OF_MRNA_METABOLIC_PROCESS	0.00746	0.155	0.1243	N
GO_POSITIVE_REGULATION_OF_CELLULAR_RESPONSE_TO_TRANSFORMING_GROWTH_FACTOR_BETA_STIMULUS	0.0067	0.169	0.12443	N
GO_REGULATION_OF_CELLULAR_RESPONSE_TO_STRESS	0.00728	0.034	0.12447	N
GO_CYTOPLASMIC_MICROTUBULE_ORGANIZATION	0.00711	0.132	0.12461	N
HALLMARK_ANGIOGENESIS	0.00823	0.164	0.12489	N
GO_ENDOCRINE_SYSTEM_DEVELOPMENT	0.00764	0.0812	0.12499	N
GO_NEGATIVE_REGULATION_OF_OSSIFICATION	0.00756	0.11	0.12509	N
GO_REGULATION_OF_CGMP_BIOSYNTHETIC_PROCESS	0.00688	0.17	0.12509	N
GO_COATED_MEMBRANE	0.00711	0.0931	0.12516	N
GO_COHESIN_COMPLEX	0.00752	0.276	0.12535	N
GO_HEPATOCYTE_APOPTOTIC_PROCESS	0.0078	0.252	0.12557	N
GO_CARDIOBLAST_DIFFERENTIATION	0.00801	0.259	0.12569	N
GO_SYNTAXIN_1_BINDING	0.00753	0.207	0.12573	N
GO_POSITIVE_REGULATION_OF_NIK_NF_KAPPAB_SIGNALING	0.00708	0.159	0.12583	N
GO_CAMP_BIOSYNTHETIC_PROCESS	0.00766	0.216	0.12584	N
GO_KERATAN_SULFATE_CATABOLIC_PROCESS	0.00809	0.272	0.12587	N
GO_REGULATION_OF_INTERLEUKIN_17_PRODUCTION	0.00673	0.171	0.12598	N
GO_ACTIN_NUCLEATION	0.00814	0.212	0.12598	N
GO_DENDRITE_DEVELOPMENT	0.00783	0.11	0.12614	N
BIOCARTA_STRESS_PATHWAY	0.00753	0.187	0.1262	N
ST_GRANULE_CELL_SURVIVAL_PATHWAY	0.00683	0.153	0.1262	N
KEGG_SPHINGOLIPID_METABOLISM	0.00767	0.147	0.12626	N
GO_EXCITATORY_POSTSYNAPTIC_POTENTIAL	0.00702	0.167	0.12652	N
GO_NEGATIVE_REGULATION_OF_DEVELOPMENTAL_PROCESS	0.00739	0.0329	0.12652	N
GO_FOREBRAIN_DEVELOPMENT	0.0078	0.0501	0.12658	N
PID_P38_ALPHA_BETA_DOWNSTREAM_PATHWAY	0.00767	0.15	0.12682	N
GO_POSITIVE_REGULATION_OF_INTRACELLULAR_SIGNAL_TRANSDUCTION	0.00737	0.0311	0.12691	N
GO_MITOTIC_SISTER_CHROMATID_COHESION	0.0081	0.286	0.12699	N
GO_REGULATION_OF_DEFENSE_RESPONSE_TO_VIRUS	0.00697	0.0636	0.12702	N
GO_CALCIUM_ION_TRANSMEMBRANE_TRANSPORTER_ACTIVITY	0.00797	0.0865	0.12707	N
GO_DSRNA_FRAGMENTATION	0.00835	0.231	0.12765	N
REACTOME_SEMA3A_PAK_DEPENDENT_AXON_REPULSION	0.00724	0.236	0.12769	N
GO_CELL_PROJECTION_PART	0.00747	0.0307	0.12776	N
GO_GOLGI_TO_VACUOLE_TRANSPORT	0.00733	0.172	0.12779	N
BIOCARTA_PS1_PATHWAY	0.00763	0.24	0.12783	N
BIOCARTA_CHEMICAL_PATHWAY	0.007	0.175	0.12793	N
GO_MANGANESE_ION_TRANSPORT	0.00749	0.244	0.12805	N
GO_NEGATIVE_REGULATION_OF_BMP_SIGNALING_PATHWAY	0.00766	0.144	0.12814	N
GO_POSITIVE_REGULATION_OF_PRI_MIRNA_TRANSCRIPTION_FROM_RNA_POLYMERASE_II_PROMOTER	0.00797	0.283	0.1286	N
GO_REGULATION_OF_SYNAPSE_ORGANIZATION	0.00772	0.0932	0.12876	N
GO_INTESTINAL_ABSORPTION	0.00777	0.18	0.12888	N
GO_CELLULAR_MACROMOLECULAR_COMPLEX_ASSEMBLY	0.00704	0.0353	0.12896	N
GO_FORMATION_OF_PRIMARY_GERM_LAYER	0.00744	0.0863	0.12898	N
GO_BONE_MINERALIZATION	0.00723	0.142	0.12925	N
GO_NEGATIVE_REGULATION_OF_KINASE_ACTIVITY	0.0072	0.0556	0.12926	N
REACTOME_SIGNALLING_TO_RAS	0.00756	0.172	0.12948	N
GO_SECONDARY_ACTIVE_TRANSMEMBRANE_TRANSPORTER_ACTIVITY	0.00756	0.0617	0.12972	N
GO_SCF_UBIQUITIN_LIGASE_COMPLEX	0.00683	0.139	0.12982	N
GO_POSITIVE_REGULATION_OF_HUMORAL_IMMUNE_RESPONSE	0.00869	0.297	0.12983	N
GO_NCRNA_PROCESSING	0.00705	0.0456	0.13025	N
GO_REGULATION_OF_DNA_TEMPLATED_TRANSCRIPTION_ELONGATION	0.00745	0.148	0.13027	N
REACTOME_SIGNALING_BY_SCF_KIT	0.0072	0.1	0.13039	N
KEGG_SPLICEOSOME	0.00712	0.0798	0.13046	N
GO_ER_TO_GOLGI_VESICLE_MEDIATED_TRANSPORT	0.00715	0.0689	0.13049	N
GO_NEGATIVE_REGULATION_OF_PROTEIN_AUTOPHOSPHORYLATION	0.00732	0.275	0.13051	N
BIOCARTA_KERATINOCYTE_PATHWAY	0.00772	0.138	0.13053	N
GO_CELL_DIFFERENTIATION_INVOLVED_IN_METANEPHROS_DEVELOPMENT	0.00756	0.271	0.13067	N
GO_KINASE_ACTIVITY	0.00726	0.0318	0.1308	N
GO_POSITIVE_REGULATION_OF_MUSCLE_TISSUE_DEVELOPMENT	0.00777	0.127	0.1309	N
GO_ZINC_II_ION_TRANSPORT	0.00665	0.158	0.13103	N
GO_MEMBRANE_LIPID_CATABOLIC_PROCESS	0.0073	0.185	0.13105	N
GO_POSITIVE_REGULATION_OF_ADHERENS_JUNCTION_ORGANIZATION	0.00755	0.196	0.13117	N
GO_MEMBRANE_PROTEIN_PROTEOLYSIS	0.00703	0.148	0.13137	N
GO_CELLULAR_RESPONSE_TO_ETHANOL	0.00578	0.199	0.13148	N
GO_ENDOSOME_ORGANIZATION	0.00687	0.107	0.13157	N
GO_POSITIVE_REGULATION_OF_CELLULAR_COMPONENT_BIOGENESIS	0.00716	0.0456	0.13208	N
GO_CHROMATIN_ASSEMBLY_OR_DISASSEMBLY	0.00694	0.0821	0.13235	N
GO_MECHANOSENSORY_BEHAVIOR	0.00632	0.218	0.13235	N
GO_SKIN_EPIDERMIS_DEVELOPMENT	0.00711	0.106	0.1325	N
GO_POSITIVE_REGULATION_OF_CARDIAC_MUSCLE_TISSUE_DEVELOPMENT	0.0076	0.173	0.133	N
GO_NEGATIVE_REGULATION_OF_HISTONE_METHYLATION	0.00765	0.255	0.13317	N
GO_NEGATIVE_REGULATION_OF_ANOIKIS	0.00713	0.208	0.13317	N
GO_MAP_KINASE_PHOSPHATASE_ACTIVITY	0.00644	0.223	0.13337	N
GO_REGULATION_OF_HORMONE_SECRETION	0.00728	0.0572	0.13349	N
REACTOME_OPSINS	0.00574	0.261	0.13383	N
REACTOME_SHC_MEDIATED_SIGNALLING	0.0071	0.221	0.13405	N
GO_REGULATION_OF_GLIAL_CELL_DIFFERENTIATION	0.00763	0.122	0.13406	N
PID_ANGIOPOIETIN_RECEPTOR_PATHWAY	0.00703	0.124	0.13433	N
KEGG_NOTCH_SIGNALING_PATHWAY	0.0066	0.119	0.13449	N
GO_POSITIVE_REGULATION_OF_NEURON_PROJECTION_DEVELOPMENT	0.00715	0.0595	0.13452	N
REACTOME_PIP3_ACTIVATES_AKT_SIGNALING	0.00729	0.173	0.13453	N
GO_POSITIVE_REGULATION_OF_RECEPTOR_ACTIVITY	0.00723	0.138	0.13462	N
PID_TOLL_ENDOGENOUS_PATHWAY	0.00709	0.183	0.13469	N
BIOCARTA_PDGF_PATHWAY	0.00783	0.173	0.13493	N
GO_TRANSCYTOSIS	0.00662	0.254	0.13531	N
GO_WHITE_FAT_CELL_DIFFERENTIATION	0.00767	0.258	0.13541	N
GO_BETA_CATENIN_DESTRUCTION_COMPLEX_DISASSEMBLY	0.0063	0.167	0.13553	N
REACTOME_NA_CL_DEPENDENT_NEUROTRANSMITTER_TRANSPORTERS	0.00784	0.238	0.13567	N
GO_CELLULAR_RESPONSE_TO_EXTRACELLULAR_STIMULUS	0.00665	0.0609	0.13575	N
GO_INO80_TYPE_COMPLEX	0.00797	0.211	0.13579	N
GO_REGULATION_OF_KIDNEY_DEVELOPMENT	0.00768	0.135	0.13581	N
GO_CYCLIC_NUCLEOTIDE_PHOSPHODIESTERASE_ACTIVITY	0.00755	0.184	0.13609	N
GO_RECOMBINATIONAL_REPAIR	0.00659	0.0961	0.13642	N
GO_POSITIVE_REGULATION_OF_DNA_TEMPLATED_TRANSCRIPTION_ELONGATION	0.00737	0.196	0.13656	N
GO_NEGATIVE_REGULATION_OF_EMBRYONIC_DEVELOPMENT	0.0074	0.184	0.13662	N
GO_REGULATION_OF_INTERLEUKIN_12_PRODUCTION	0.0076	0.137	0.13692	N
GO_REGULATION_OF_EXTENT_OF_CELL_GROWTH	0.00713	0.09	0.13697	N
REACTOME_SRP_DEPENDENT_COTRANSLATIONAL_PROTEIN_TARGETING_TO_MEMBRANE	0.00719	0.0885	0.13734	N
REACTOME_REGULATION_OF_GENE_EXPRESSION_IN_BETA_CELLS	0.00728	0.204	0.13745	N
GO_PIGMENTATION	0.00775	0.11	0.13766	N
GO_REGULATION_OF_TOLL_LIKE_RECEPTOR_SIGNALING_PATHWAY	0.00718	0.133	0.13767	N
GO_CELLULAR_RESPONSE_TO_EXOGENOUS_DSRNA	0.00707	0.261	0.13768	N
GO_CELLULAR_RESPONSE_TO_ORGANIC_SUBSTANCE	0.00717	0.0225	0.13771	N
GO_PROTEIN_DEPOLYMERIZATION	0.0071	0.177	0.13782	N
GO_RNA_CATABOLIC_PROCESS	0.00681	0.0583	0.13814	N
GO_RESPONSE_TO_ESTROGEN	0.00714	0.0615	0.1388	N
GO_ORGANIC_CYCLIC_COMPOUND_CATABOLIC_PROCESS	0.00683	0.0428	0.13881	N
GO_NEGATIVE_REGULATION_OF_HUMORAL_IMMUNE_RESPONSE	0.00779	0.289	0.13882	N
GO_POSITIVE_REGULATION_OF_LEUKOCYTE_APOPTOTIC_PROCESS	0.00665	0.155	0.13945	N
REACTOME_KERATAN_SULFATE_KERATIN_METABOLISM	0.00724	0.166	0.13948	N
GO_CHEMICAL_HOMEOSTASIS_WITHIN_A_TISSUE	0.0082	0.32	0.13948	N
GO_REGULATION_OF_INTRINSIC_APOPTOTIC_SIGNALING_PATHWAY_IN_RESPONSE_TO_DNA_DAMAGE	0.00666	0.148	0.1397	N
GO_REGULATION_OF_PROTEIN_PHOSPHATASE_TYPE_2A_ACTIVITY	0.00656	0.173	0.13975	N
GO_MICROTUBULE_DEPOLYMERIZATION	0.00643	0.229	0.13981	N
GO_TRACHEA_MORPHOGENESIS	0.008	0.285	0.13997	N
GO_NEGATIVE_REGULATION_OF_CHROMATIN_MODIFICATION	0.00751	0.155	0.13997	N
REACTOME_SIGNALING_BY_NOTCH1	0.00725	0.114	0.14094	N
GO_POSITIVE_REGULATION_OF_INTERFERON_BETA_PRODUCTION	0.00658	0.16	0.14101	N
GO_POSITIVE_REGULATION_OF_PEPTIDYL_SERINE_PHOSPHORYLATION	0.00698	0.0943	0.14119	N
GO_ACTIVE_TRANSMEMBRANE_TRANSPORTER_ACTIVITY	0.0071	0.0497	0.14144	N
REACTOME_SIGNALING_BY_FGFR_IN_DISEASE	0.00724	0.0828	0.14155	N
PID_ERB_GENOMIC_PATHWAY	0.00765	0.254	0.14163	N
GO_EMBRYONIC_HEMOPOIESIS	0.00824	0.242	0.14168	N
GO_POSITIVE_REGULATION_OF_INTERLEUKIN_17_PRODUCTION	0.00639	0.221	0.14178	N
GO_PEPTIDASE_ACTIVATOR_ACTIVITY	0.00634	0.13	0.14192	N
SIG_PIP3_SIGNALING_IN_CARDIAC_MYOCTES	0.00674	0.106	0.14195	N
GO_REGULATION_OF_ORGAN_FORMATION	0.0069	0.154	0.14201	N
PID_P75_NTR_PATHWAY	0.00642	0.103	0.1423	N
KEGG_ENDOMETRIAL_CANCER	0.00707	0.125	0.14232	N
BIOCARTA_TALL1_PATHWAY	0.0068	0.219	0.14243	N
GO_ARTERY_DEVELOPMENT	0.00694	0.101	0.14259	N
REACTOME_GAP_JUNCTION_DEGRADATION	0.00681	0.269	0.14266	N
GO_CELLULAR_RESPONSE_TO_NUTRIENT	0.0073	0.146	0.14286	N
GO_CELL_VOLUME_HOMEOSTASIS	0.00683	0.164	0.14286	N
GO_AUTOPHAGOSOME_ORGANIZATION	0.00649	0.134	0.14342	N
GO_POLY_PURINE_TRACT_BINDING	0.00691	0.217	0.14347	N
GO_POST_EMBRYONIC_MORPHOGENESIS	0.0076	0.302	0.14352	N
BIOCARTA_TOLL_PATHWAY	0.00657	0.144	0.14365	N
GO_NUCLEAR_SPECK	0.00667	0.0632	0.14365	N
GO_GASTRULATION	0.00691	0.0731	0.14379	N
GO_MITOTIC_SPINDLE_ORGANIZATION	0.00616	0.1	0.14382	N
REACTOME_TRAF6_MEDIATED_IRF7_ACTIVATION_IN_TLR7_8_OR_9_SIGNALING	0.00605	0.288	0.14409	N
GO_ALDEHYDE_DEHYDROGENASE_NAD_ACTIVITY	0.00672	0.194	0.14409	N
REACTOME_LIPOPROTEIN_METABOLISM	0.007	0.17	0.14425	N
GO_GOLGI_VESICLE_TRANSPORT	0.00678	0.0502	0.14461	N
GO_TRANSCRIPTION_COACTIVATOR_ACTIVITY	0.00679	0.0523	0.14461	N
GO_INORGANIC_CATION_TRANSMEMBRANE_TRANSPORTER_ACTIVITY	0.00711	0.0415	0.1447	N
GO_MAST_CELL_GRANULE	0.00786	0.216	0.14488	N
GO_RESPONSE_TO_ESTRADIOL	0.00694	0.0743	0.14513	N
REACTOME_SIGNALING_BY_ILS	0.00699	0.0889	0.14523	N
KEGG_ASTHMA	0.00591	0.199	0.14531	N
GO_POSITIVE_REGULATION_OF_TOLL_LIKE_RECEPTOR_SIGNALING_PATHWAY	0.00693	0.206	0.14531	N
GO_HIGH_VOLTAGE_GATED_CALCIUM_CHANNEL_ACTIVITY	0.00723	0.289	0.14537	N
PID_RETINOIC_ACID_PATHWAY	0.0075	0.176	0.14547	N
GO_SUBSTRATE_INDEPENDENT_TELENCEPHALIC_TANGENTIAL_MIGRATION	0.00749	0.273	0.14547	N
PID_IL12_STAT4_PATHWAY	0.00765	0.174	0.14561	N
BIOCARTA_HCMV_PATHWAY	0.00637	0.196	0.14624	N
GO_METANEPHROS_MORPHOGENESIS	0.00739	0.184	0.14634	N
GO_NUCLEASE_ACTIVITY	0.00647	0.0608	0.14707	N
BIOCARTA_KREB_PATHWAY	0.00759	0.342	0.14718	N
GO_MISFOLDED_PROTEIN_BINDING	0.00713	0.287	0.14728	N
KEGG_PANCREATIC_CANCER	0.00708	0.111	0.14731	N
GO_ANCHORED_COMPONENT_OF_EXTERNAL_SIDE_OF_PLASMA_MEMBRANE	0.00596	0.196	0.14732	N
GO_RESPONSE_TO_STARVATION	0.00628	0.0672	0.14749	N
GO_TOLL_LIKE_RECEPTOR_9_SIGNALING_PATHWAY	0.00631	0.243	0.14758	N
PID_WNT_CANONICAL_PATHWAY	0.00612	0.175	0.14766	N
GO_LEARNING	0.00675	0.0786	0.14776	N
REACTOME_EFFECTS_OF_PIP2_HYDROLYSIS	0.00681	0.19	0.14789	N
PID_RB_1PATHWAY	0.00682	0.113	0.14807	N
GO_REGULATION_OF_RECEPTOR_BINDING	0.00658	0.21	0.14824	N
GO_REGULATION_OF_ENDOCRINE_PROCESS	0.00712	0.136	0.14881	N
GO_PHAGOCYTIC_VESICLE_MEMBRANE	0.00628	0.124	0.14882	N
GO_TUMOR_NECROSIS_FACTOR_RECEPTOR_BINDING	0.00652	0.167	0.14891	N
GO_CYTOSKELETON	0.00688	0.022	0.14927	N
GO_NUCLEAR_CHROMOSOME	0.00657	0.0414	0.14937	N
BIOCARTA_INTEGRIN_PATHWAY	0.00627	0.131	0.14942	N
GO_ION_HOMEOSTASIS	0.00679	0.0387	0.14945	N
GO_CELL_CELL_SIGNALING	0.00682	0.0336	0.14948	N
PID_REG_GR_PATHWAY	0.00645	0.0923	0.14955	N
PID_PLK1_PATHWAY	0.00642	0.128	0.14982	N
GO_TOLERANCE_INDUCTION	0.00706	0.287	0.14983	N
GO_GAMMA_CATENIN_BINDING	0.00789	0.294	0.15022	N
GO_PEPTIDE_METABOLIC_PROCESS	0.00647	0.0376	0.15051	N
GO_REGULATION_OF_HEART_RATE_BY_CARDIAC_CONDUCTION	0.00753	0.181	0.15053	N
GO_PASSIVE_TRANSMEMBRANE_TRANSPORTER_ACTIVITY	0.00714	0.0453	0.1506	N
GO_METALLOENDOPEPTIDASE_ACTIVITY	0.00687	0.0865	0.15082	N
GO_ADENYLATE_CYCLASE_INHIBITING_G_PROTEIN_COUPLED_RECEPTOR_SIGNALING_PATHWAY	0.00674	0.11	0.15087	N
GO_ANION_CATION_SYMPORTER_ACTIVITY	0.00697	0.132	0.15095	N
GO_PROTEIN_DIMERIZATION_ACTIVITY	0.00667	0.0281	0.15099	N
REACTOME_COMPLEMENT_CASCADE	0.00744	0.197	0.15104	N
REACTOME_REGULATION_OF_INSULIN_SECRETION_BY_ACETYLCHOLINE	0.00698	0.286	0.15119	N
GO_AXON_EXTENSION	0.00721	0.165	0.15164	N
REACTOME_KERATAN_SULFATE_BIOSYNTHESIS	0.00664	0.172	0.15165	N
GO_KERATAN_SULFATE_METABOLIC_PROCESS	0.00665	0.153	0.15198	N
GO_HEPARAN_SULFATE_PROTEOGLYCAN_METABOLIC_PROCESS	0.00739	0.185	0.15242	N
GO_REGULATION_OF_MONOCYTE_DIFFERENTIATION	0.00845	0.318	0.15249	N
GO_HEAD_DEVELOPMENT	0.00688	0.0356	0.1525	N
GO_NEPHRON_TUBULE_FORMATION	0.00745	0.229	0.15251	N
GO_AXONEME_PART	0.00734	0.214	0.15273	N
PID_NETRIN_PATHWAY	0.00699	0.161	0.15289	N
GO_ACTIVATION_OF_INNATE_IMMUNE_RESPONSE	0.00664	0.0638	0.15302	N
GO_REGULATION_OF_SYNAPSE_MATURATION	0.00669	0.252	0.15308	N
GO_REGULATION_OF_ACTIN_NUCLEATION	0.00719	0.192	0.15309	N
REACTOME_INHIBITION_OF_VOLTAGE_GATED_CA2_CHANNELS_VIA_GBETA_GAMMA_SUBUNITS	0.00674	0.18	0.15314	N
GO_REGULATION_OF_TRANSFERASE_ACTIVITY	0.00653	0.0295	0.15339	N
GO_REGULATION_OF_ERAD_PATHWAY	0.00617	0.165	0.15398	N
GO_DNA_HELICASE_COMPLEX	0.00716	0.251	0.1545	N
GO_INTRINSIC_COMPONENT_OF_MITOCHONDRIAL_MEMBRANE	0.006	0.13	0.15463	N
GO_REGULATION_OF_SKELETAL_MUSCLE_CELL_DIFFERENTIATION	0.00734	0.249	0.15495	N
GO_RENAL_SYSTEM_PROCESS	0.0069	0.0933	0.15499	N
GO_3_UTR_MEDIATED_MRNA_STABILIZATION	0.005	0.198	0.15501	N
GO_RRNA_MODIFICATION	0.00622	0.171	0.15501	N
GO_NEGATIVE_REGULATION_OF_ACTIN_FILAMENT_DEPOLYMERIZATION	0.00639	0.144	0.15504	N
GO_MECHANORECEPTOR_DIFFERENTIATION	0.0068	0.127	0.15511	N
GO_RECEPTOR_METABOLIC_PROCESS	0.00686	0.104	0.15521	N
GO_REGULATION_OF_MULTICELLULAR_ORGANISM_GROWTH	0.00678	0.11	0.15546	N
REACTOME_GABA_B_RECEPTOR_ACTIVATION	0.00655	0.142	0.15547	N
GO_RESPONSE_TO_COCAINE	0.00694	0.138	0.15553	N
GO_NUCLEOSIDE_DIPHOSPHATE_KINASE_ACTIVITY	0.00762	0.268	0.15554	N
REACTOME_NEUROTRANSMITTER_RECEPTOR_BINDING_AND_DOWNSTREAM_TRANSMISSION_IN_THE_POSTSYNAPTIC_CELL	0.00686	0.0812	0.15583	N
GO_POSITIVE_REGULATION_OF_TUMOR_NECROSIS_FACTOR_SUPERFAMILY_CYTOKINE_PRODUCTION	0.00623	0.112	0.15587	N
REACTOME_N_GLYCAN_TRIMMING_IN_THE_ER_AND_CALNEXIN_CALRETICULIN_CYCLE	0.00583	0.214	0.15589	N
HALLMARK_CHOLESTEROL_HOMEOSTASIS	0.00622	0.0982	0.15591	N
GO_OLFACTORY_LOBE_DEVELOPMENT	0.00675	0.153	0.15602	N
GO_EMBRYONIC_ORGAN_MORPHOGENESIS	0.00695	0.056	0.15618	N
GO_REGULATION_OF_CARBOHYDRATE_BIOSYNTHETIC_PROCESS	0.00667	0.0993	0.15627	N
GO_DEOXYRIBONUCLEASE_ACTIVITY	0.00631	0.109	0.15643	N
GO_NEGATIVE_REGULATION_OF_PROTEIN_ACTIVATION_CASCADE	0.00707	0.296	0.15646	N
GO_HEART_TRABECULA_MORPHOGENESIS	0.00662	0.175	0.15659	N
BIOCARTA_RARRXR_PATHWAY	0.00727	0.249	0.15686	N
GO_CARDIAC_EPITHELIAL_TO_MESENCHYMAL_TRANSITION	0.00724	0.196	0.15694	N
GO_VOLTAGE_GATED_CATION_CHANNEL_ACTIVITY	0.00699	0.0829	0.15709	N
PID_ALK1_PATHWAY	0.00667	0.177	0.15725	N
REACTOME_CRMPS_IN_SEMA3A_SIGNALING	0.00668	0.246	0.1573	N
KEGG_BLADDER_CANCER	0.00672	0.143	0.15744	N
GO_POSITIVE_REGULATION_OF_SEQUENCE_SPECIFIC_DNA_BINDING_TRANSCRIPTION_FACTOR_ACTIVITY	0.00623	0.0588	0.15751	N
GO_REGULATION_OF_TRANSMEMBRANE_RECEPTOR_PROTEIN_SERINE_THREONINE_KINASE_SIGNALING_PATHWAY	0.00668	0.0642	0.15758	N
GO_REGULATION_OF_CELLULAR_RESPONSE_TO_HYPOXIA	0.00522	0.232	0.15792	N
GO_STEROL_CATABOLIC_PROCESS	0.00618	0.248	0.15795	N
REACTOME_TRANSLOCATION_OF_ZAP_70_TO_IMMUNOLOGICAL_SYNAPSE	0.00617	0.31	0.15802	N
BIOCARTA_RAC1_PATHWAY	0.00698	0.194	0.15811	N
GO_NEGATIVE_REGULATION_OF_MULTICELLULAR_ORGANISMAL_PROCESS	0.00647	0.0296	0.15819	N
KEGG_VIRAL_MYOCARDITIS	0.00715	0.138	0.15852	N
ST_FAS_SIGNALING_PATHWAY	0.00606	0.105	0.1587	N
GO_PRERIBOSOME	0.00598	0.109	0.15877	N
GO_REGULATION_OF_CELL_PROJECTION_ASSEMBLY	0.00668	0.0751	0.1588	N
GO_FRIZZLED_BINDING	0.00584	0.132	0.15913	N
GO_RETINOIC_ACID_METABOLIC_PROCESS	0.00647	0.194	0.1593	N
GO_INNER_EAR_RECEPTOR_CELL_DEVELOPMENT	0.00637	0.144	0.15933	N
REACTOME_MUSCLE_CONTRACTION	0.00636	0.129	0.15951	N
KEGG_TYPE_II_DIABETES_MELLITUS	0.00661	0.135	0.15979	N
GO_REGULATION_OF_MITOCHONDRIAL_MEMBRANE_PERMEABILITY_INVOLVED_IN_APOPTOTIC_PROCESS	0.00649	0.186	0.16003	N
GO_AXONAL_GROWTH_CONE	0.00686	0.211	0.16003	N
GO_ZINC_ION_HOMEOSTASIS	0.00559	0.168	0.16019	N
GO_NEGATIVE_REGULATION_OF_DEVELOPMENTAL_GROWTH	0.00645	0.0978	0.16046	N
GO_REGULATION_OF_HORMONE_LEVELS	0.00647	0.0421	0.16056	N
REACTOME_AQUAPORIN_MEDIATED_TRANSPORT	0.00663	0.129	0.16057	N
GO_REGULATION_OF_KINASE_ACTIVITY	0.00632	0.0324	0.16073	N
REACTOME_GABA_RECEPTOR_ACTIVATION	0.00667	0.128	0.16083	N
GO_SINGLE_ORGANISM_CELLULAR_LOCALIZATION	0.00645	0.031	0.16091	N
GO_TRANSPORT_VESICLE	0.00606	0.0486	0.16101	N
GO_REPRODUCTION	0.00643	0.0265	0.16103	N
GO_REGULATION_OF_MAPK_CASCADE	0.00651	0.0364	0.16119	N
BIOCARTA_DREAM_PATHWAY	0.00656	0.237	0.16133	N
GO_STEROID_CATABOLIC_PROCESS	0.00559	0.158	0.16137	N
GO_ATPASE_BINDING	0.00616	0.0969	0.16139	N
GO_SAGA_COMPLEX	0.00627	0.346	0.16153	N
GO_REGULATION_OF_DENDRITE_DEVELOPMENT	0.00671	0.0888	0.16164	N
SA_PTEN_PATHWAY	0.00603	0.198	0.16165	N
GO_REGULATION_OF_HEART_MORPHOGENESIS	0.00615	0.16	0.16173	N
GO_REGULATION_OF_OXIDATIVE_STRESS_INDUCED_INTRINSIC_APOPTOTIC_SIGNALING_PATHWAY	0.00589	0.159	0.16179	N
GO_COLUMNAR_CUBOIDAL_EPITHELIAL_CELL_DIFFERENTIATION	0.00686	0.0909	0.16199	N
GO_LYTIC_VACUOLE_ORGANIZATION	0.00588	0.118	0.16229	N
GO_NUCLEAR_CHROMATIN	0.00629	0.0567	0.16232	N
GO_MEMORY	0.00638	0.0914	0.16248	N
GO_REGULATION_OF_EXCRETION	0.00615	0.167	0.16262	N
REACTOME_METABOLISM_OF_VITAMINS_AND_COFACTORS	0.00599	0.116	0.16265	N
GO_LIPASE_INHIBITOR_ACTIVITY	0.00681	0.232	0.16314	N
GO_MAP_KINASE_ACTIVITY	0.00624	0.227	0.16318	N
GO_UBIQUITIN_LIKE_PROTEIN_SPECIFIC_PROTEASE_ACTIVITY	0.0066	0.0977	0.16338	N
GO_POSITIVE_REGULATION_OF_PHAGOCYTOSIS	0.00646	0.139	0.16347	N
GO_MUSCLE_ORGAN_DEVELOPMENT	0.00627	0.0541	0.16352	N
BIOCARTA_CD40_PATHWAY	0.00681	0.257	0.16354	N
GO_TRANSLATION_FACTOR_ACTIVITY_RNA_BINDING	0.00588	0.0915	0.16354	N
REACTOME_CREB_PHOSPHORYLATION_THROUGH_THE_ACTIVATION_OF_RAS	0.00671	0.187	0.16355	N
GO_PEPTIDYL_LYSINE_TRIMETHYLATION	0.00686	0.234	0.16371	N
REACTOME_SIGNALLING_TO_ERKS	0.00684	0.156	0.16373	N
GO_POLY_A_SPECIFIC_RIBONUCLEASE_ACTIVITY	0.00527	0.207	0.16377	N
ST_MYOCYTE_AD_PATHWAY	0.00604	0.165	0.16381	N
GO_BAF_TYPE_COMPLEX	0.00663	0.189	0.16381	N
GO_RECEPTOR_INTERNALIZATION	0.00665	0.133	0.16406	N
REACTOME_ABORTIVE_ELONGATION_OF_HIV1_TRANSCRIPT_IN_THE_ABSENCE_OF_TAT	0.00606	0.19	0.16414	N
REACTOME_THROMBIN_SIGNALLING_THROUGH_PROTEINASE_ACTIVATED_RECEPTORS_PARS	0.00624	0.153	0.16442	N
GO_INORGANIC_ION_TRANSMEMBRANE_TRANSPORT	0.00651	0.0392	0.16444	N
REACTOME_REGULATION_OF_INSULIN_SECRETION_BY_GLUCAGON_LIKE_PEPTIDE1	0.00651	0.141	0.1646	N
REACTOME_FORMATION_OF_THE_TERNARY_COMPLEX_AND_SUBSEQUENTLY_THE_43S_COMPLEX	0.00625	0.134	0.16475	N
GO_NEUROTRANSMITTER_RECEPTOR_ACTIVITY	0.00659	0.114	0.16479	N
GO_NUCLEAR_TRANSCRIBED_MRNA_POLY_A_TAIL_SHORTENING	0.00552	0.158	0.16502	N
GO_INTRACELLULAR_SIGNAL_TRANSDUCTION	0.00624	0.0235	0.16505	N
GO_SYSTEM_PROCESS	0.00693	0.0249	0.16511	N
GO_REGULATION_OF_EXOSOMAL_SECRETION	0.00575	0.191	0.16521	N
GO_DYNEIN_BINDING	0.00622	0.175	0.16563	N
GO_REGULATION_OF_PROTEIN_EXPORT_FROM_NUCLEUS	0.00624	0.152	0.16573	N
GO_PHOSPHATE_TRANSMEMBRANE_TRANSPORTER_ACTIVITY	0.00588	0.153	0.16575	N
GO_REGULATION_OF_PROTEIN_KINASE_A_SIGNALING	0.00644	0.222	0.16587	N
REACTOME_VITAMIN_B5_PANTOTHENATE_METABOLISM	0.00547	0.227	0.16612	N
GO_REGULATION_OF_OXIDATIVE_STRESS_INDUCED_CELL_DEATH	0.00584	0.127	0.16623	N
GO_EPOXYGENASE_P450_PATHWAY	0.00694	0.225	0.16627	N
GO_INORGANIC_ANION_TRANSPORT	0.00649	0.0843	0.16633	N
GO_PHOTORECEPTOR_ACTIVITY	0.00535	0.222	0.16653	N
BIOCARTA_COMP_PATHWAY	0.00648	0.258	0.16654	N
BIOCARTA_TPO_PATHWAY	0.00673	0.19	0.16655	N
GO_NEGATIVE_REGULATION_OF_PROTEIN_METABOLIC_PROCESS	0.0064	0.029	0.16658	N
GO_GASTRULATION_WITH_MOUTH_FORMING_SECOND	0.00648	0.179	0.16689	N
GO_INTESTINAL_EPITHELIAL_CELL_DIFFERENTIATION	0.00613	0.227	0.16724	N
GO_POSITIVE_REGULATION_OF_RESPONSE_TO_DNA_DAMAGE_STIMULUS	0.00608	0.109	0.16747	N
GO_REGULATION_OF_MEIOTIC_NUCLEAR_DIVISION	0.00672	0.173	0.16768	N
KEGG_NOD_LIKE_RECEPTOR_SIGNALING_PATHWAY	0.00661	0.122	0.16771	N
GO_STRUCTURAL_MOLECULE_ACTIVITY	0.0066	0.0361	0.16772	N
GO_REGULATION_OF_ISOTYPE_SWITCHING	0.00586	0.169	0.16782	N
GO_NEURON_PROJECTION_TERMINUS	0.00624	0.081	0.16812	N
GO_REGULATION_OF_MICROTUBULE_BASED_PROCESS	0.00581	0.0552	0.1682	N
GO_GOLGI_CISTERNA_MEMBRANE	0.0061	0.103	0.16825	N
GO_POSITIVE_REGULATION_OF_RESPONSE_TO_EXTRACELLULAR_STIMULUS	0.00582	0.117	0.16832	N
PID_ARF_3PATHWAY	0.00634	0.202	0.16837	N
GO_CONDENSED_NUCLEAR_CHROMOSOME	0.00589	0.0947	0.1685	N
GO_REGULATION_OF_G_PROTEIN_COUPLED_RECEPTOR_PROTEIN_SIGNALING_PATHWAY	0.00655	0.0848	0.16869	N
GO_REGULATION_OF_TRANSCRIPTION_FROM_RNA_POLYMERASE_I_PROMOTER	0.00591	0.18	0.16871	N
GO_MHC_CLASS_I_PROTEIN_COMPLEX	0.00487	0.392	0.16886	N
GO_NUCLEOTIDE_BINDING_DOMAIN_LEUCINE_RICH_REPEAT_CONTAINING_RECEPTOR_SIGNALING_PATHWAY	0.00628	0.179	0.16892	N
GO_SYNAPTIC_SIGNALING	0.00631	0.0446	0.16921	N
GO_SEMAPHORIN_PLEXIN_SIGNALING_PATHWAY	0.00613	0.151	0.16922	N
GO_TRANSITION_METAL_ION_TRANSPORT	0.00589	0.0833	0.16947	N
ST_B_CELL_ANTIGEN_RECEPTOR	0.00599	0.136	0.1696	N
GO_CHAPERONE_MEDIATED_PROTEIN_COMPLEX_ASSEMBLY	0.00518	0.209	0.16987	N
GO_MATURATION_OF_SSU_RRNA_FROM_TRICISTRONIC_RRNA_TRANSCRIPT_SSU_RRNA_5_8S_RRNA_LSU_RRNA_	0.00587	0.153	0.16995	N
GO_ENZYME_REGULATOR_ACTIVITY	0.00618	0.0301	0.17007	N
GO_DETECTION_OF_CALCIUM_ION	0.0069	0.258	0.1701	N
REACTOME_TRANSPORT_OF_GLUCOSE_AND_OTHER_SUGARS_BILE_SALTS_AND_ORGANIC_ACIDS_METAL_IONS_AND_AMINE_COMPOUNDS	0.00612	0.0937	0.17012	N
GO_PROTEIN_SELF_ASSOCIATION	0.00561	0.121	0.17012	N
GO_REGULATION_OF_RESPONSE_TO_OXIDATIVE_STRESS	0.0056	0.105	0.17038	N
GO_POSITIVE_REGULATION_OF_INTERLEUKIN_12_PRODUCTION	0.00649	0.169	0.17045	N
GO_REGULATION_OF_TRANSLATIONAL_INITIATION	0.00584	0.0947	0.1705	N
GO_REGULATION_OF_AXON_GUIDANCE	0.00602	0.137	0.17054	N
GO_PORE_COMPLEX_ASSEMBLY	0.00569	0.206	0.17057	N
GO_CELL_FATE_SPECIFICATION	0.00645	0.11	0.17062	N
GO_NEGATIVE_REGULATION_OF_STRESS_FIBER_ASSEMBLY	0.00634	0.238	0.17072	N
GO_REGULATION_OF_SODIUM_ION_TRANSMEMBRANE_TRANSPORT	0.0064	0.134	0.17075	N
GO_THIOESTER_BIOSYNTHETIC_PROCESS	0.00602	0.128	0.17088	N
GO_FLAVONOID_METABOLIC_PROCESS	0.00758	0.205	0.17103	N
GO_MITOCHONDRIAL_ATP_SYNTHESIS_COUPLED_PROTON_TRANSPORT	0.00553	0.195	0.17135	N
GO_PSEUDOURIDINE_SYNTHASE_ACTIVITY	0.00607	0.258	0.17165	N
GO_MEMBRANE_INVAGINATION	0.00581	0.161	0.17174	N
REACTOME_FORMATION_OF_ATP_BY_CHEMIOSMOTIC_COUPLING	0.00583	0.237	0.17178	N
GO_INTRINSIC_COMPONENT_OF_THE_CYTOPLASMIC_SIDE_OF_THE_PLASMA_MEMBRANE	0.00581	0.237	0.17179	N
GO_OLIGOSACCHARIDE_METABOLIC_PROCESS	0.00587	0.104	0.17182	N
GO_SYNAPTIC_TRANSMISSION_CHOLINERGIC	0.00624	0.147	0.17191	N
GO_ACTIVATION_OF_PROTEIN_KINASE_ACTIVITY	0.00605	0.0533	0.17205	N
GO_ACTIN_FILAMENT_BUNDLE_ORGANIZATION	0.00619	0.129	0.17232	N
REACTOME_CREB_PHOSPHORYLATION_THROUGH_THE_ACTIVATION_OF_CAMKII	0.00632	0.239	0.17249	N
GO_CYTOSOLIC_PART	0.00632	0.0644	0.17279	N
GO_EMBRYONIC_SKELETAL_SYSTEM_DEVELOPMENT	0.00667	0.0866	0.17318	N
GO_POSITIVE_REGULATION_OF_ALCOHOL_BIOSYNTHETIC_PROCESS	0.00567	0.176	0.17322	N
GO_CHANNEL_INHIBITOR_ACTIVITY	0.0057	0.135	0.17324	N
GO_RESPONSE_TO_LITHIUM_ION	0.00598	0.163	0.17327	N
GO_CELL_PART_MORPHOGENESIS	0.00633	0.0381	0.17331	N
GO_MITOGEN_ACTIVATED_PROTEIN_KINASE_BINDING	0.00533	0.155	0.17355	N
GO_MHC_CLASS_II_PROTEIN_COMPLEX_BINDING	0.00559	0.265	0.17365	N
GO_TRANSCRIPTION_FACTOR_ACTIVITY_PROTEIN_BINDING	0.00594	0.0374	0.17416	N
GO_REGULATION_OF_CARTILAGE_DEVELOPMENT	0.00659	0.119	0.17427	N
GO_REGULATION_OF_BLOOD_VOLUME_BY_RENIN_ANGIOTENSIN	0.00676	0.321	0.17457	N
GO_NEGATIVE_REGULATION_OF_SEQUENCE_SPECIFIC_DNA_BINDING_TRANSCRIPTION_FACTOR_ACTIVITY	0.00634	0.0824	0.17462	N
GO_REGULATION_OF_CELL_CYCLE_G2_M_PHASE_TRANSITION	0.00547	0.105	0.17464	N
GO_HISTONE_BINDING	0.006	0.075	0.17473	N
GO_NEGATIVE_REGULATION_OF_ALCOHOL_BIOSYNTHETIC_PROCESS	0.00595	0.206	0.17478	N
GO_CARTILAGE_DEVELOPMENT_INVOLVED_IN_ENDOCHONDRAL_BONE_MORPHOGENESIS	0.00669	0.219	0.17482	N
GO_STRUCTURAL_CONSTITUENT_OF_NUCLEAR_PORE	0.00588	0.243	0.17519	N
GO_PIGMENT_GRANULE	0.00597	0.0883	0.1753	N
GO_ERYTHROCYTE_HOMEOSTASIS	0.00613	0.111	0.17532	N
GO_REGULATION_OF_THYMOCYTE_APOPTOTIC_PROCESS	0.00523	0.216	0.1756	N
GO_TONGUE_DEVELOPMENT	0.00609	0.195	0.17565	N
GO_REGULATION_OF_ER_TO_GOLGI_VESICLE_MEDIATED_TRANSPORT	0.00631	0.273	0.17584	N
KEGG_REGULATION_OF_ACTIN_CYTOSKELETON	0.00625	0.0641	0.17591	N
GO_REGULATION_OF_POTASSIUM_ION_TRANSMEMBRANE_TRANSPORTER_ACTIVITY	0.00579	0.133	0.1766	N
KEGG_FC_GAMMA_R_MEDIATED_PHAGOCYTOSIS	0.00648	0.0974	0.17682	N
GO_REGULATION_OF_LEUKOCYTE_DIFFERENTIATION	0.00612	0.0613	0.17682	N
GO_PROTEIN_KINASE_A_REGULATORY_SUBUNIT_BINDING	0.00666	0.24	0.17688	N
GO_NEGATIVE_REGULATION_OF_PROTEIN_OLIGOMERIZATION	0.00508	0.231	0.17703	N
GO_REGULATION_OF_CHRONIC_INFLAMMATORY_RESPONSE	0.00611	0.311	0.17716	N
GO_ENDOCYTIC_VESICLE_MEMBRANE	0.00574	0.0758	0.17717	N
GO_NUCLEOSIDE_DIPHOSPHATE_METABOLIC_PROCESS	0.00602	0.104	0.17718	N
GO_NUCLEOSIDE_BISPHOSPHATE_METABOLIC_PROCESS	0.00573	0.138	0.17774	N
GO_EPHRIN_RECEPTOR_SIGNALING_PATHWAY	0.00631	0.103	0.17795	N
GO_RESPONSE_TO_ETHER	0.006	0.289	0.17802	N
GO_RESPONSE_TO_EXTERNAL_STIMULUS	0.00605	0.0228	0.17821	N
BIOCARTA_STATHMIN_PATHWAY	0.00657	0.219	0.17876	N
GO_NEGATIVE_REGULATION_OF_GENE_SILENCING	0.00583	0.226	0.17881	N
GO_PROTEIN_TRANSPORTER_ACTIVITY	0.00566	0.0849	0.17893	N
REACTOME_ETHANOL_OXIDATION	0.00736	0.338	0.17922	N
GO_LIGASE_ACTIVITY_FORMING_CARBON_OXYGEN_BONDS	0.00563	0.127	0.17932	N
REACTOME_THROMBOXANE_SIGNALLING_THROUGH_TP_RECEPTOR	0.00606	0.188	0.17936	N
GO_GABA_RECEPTOR_ACTIVITY	0.0072	0.247	0.17937	N
GO_RESPONSE_TO_VITAMIN_D	0.00634	0.161	0.17942	N
GO_ADP_BINDING	0.00633	0.175	0.17987	N
GO_REGULATION_OF_PROTEIN_SERINE_THREONINE_KINASE_ACTIVITY	0.0058	0.041	0.18006	N
GO_REGULATION_OF_RELEASE_OF_CYTOCHROME_C_FROM_MITOCHONDRIA	0.00605	0.138	0.18013	N
GO_COMPLEMENT_BINDING	0.00587	0.221	0.18022	N
GO_POTASSIUM_ION_TRANSPORT	0.00621	0.0751	0.1803	N
GO_MACROMOLECULAR_COMPLEX_BINDING	0.00593	0.0253	0.18038	N
GO_THYROID_GLAND_DEVELOPMENT	0.00595	0.174	0.18047	N
REACTOME_SIGNALING_BY_FGFR	0.00619	0.0885	0.18052	N
GO_GROOMING_BEHAVIOR	0.00566	0.239	0.18061	N
GO_RESPONSE_TO_VIRUS	0.00639	0.0622	0.18072	N
GO_MOLTING_CYCLE	0.00586	0.0972	0.18075	N
GO_IONOTROPIC_GLUTAMATE_RECEPTOR_COMPLEX	0.00626	0.14	0.18089	N
GO_NEGATIVE_REGULATION_OF_TRANSCRIPTION_FROM_RNA_POLYMERASE_II_PROMOTER	0.00586	0.0339	0.18099	N
GO_CYTOSKELETAL_PART	0.00609	0.0256	0.18125	N
GO_MEIOTIC_CELL_CYCLE_PROCESS	0.00568	0.0711	0.18126	N
GO_MONOSACCHARIDE_METABOLIC_PROCESS	0.00592	0.065	0.18131	N
GO_INTRINSIC_COMPONENT_OF_GOLGI_MEMBRANE	0.00617	0.127	0.18144	N
GO_REGULATION_OF_SYSTEM_PROCESS	0.00617	0.042	0.18183	N
PID_NFAT_3PATHWAY	0.00595	0.12	0.18187	N
GO_NUCLEAR_TRANSCRIBED_MRNA_CATABOLIC_PROCESS_EXONUCLEOLYTIC	0.00494	0.135	0.18203	N
GO_NEGATIVE_REGULATION_OF_SMOOTH_MUSCLE_CELL_PROLIFERATION	0.00629	0.159	0.1823	N
GO_DIVALENT_INORGANIC_CATION_TRANSPORT	0.00596	0.0565	0.18239	N
GO_POSITIVE_REGULATION_OF_LEUKOCYTE_DIFFERENTIATION	0.00602	0.0826	0.18244	N
GO_SODIUM_ION_TRANSPORT	0.00627	0.0822	0.18248	N
GO_GLUTAMATE_RECEPTOR_BINDING	0.00662	0.17	0.18256	N
GO_POSITIVE_REGULATION_OF_PHOSPHATASE_ACTIVITY	0.00642	0.186	0.18272	N
GO_DEMETHYLASE_ACTIVITY	0.00617	0.175	0.18289	N
GO_DICARBOXYLIC_ACID_TRANSMEMBRANE_TRANSPORTER_ACTIVITY	0.00587	0.151	0.18304	N
GO_DENTATE_GYRUS_DEVELOPMENT	0.00628	0.248	0.18308	N
SIG_INSULIN_RECEPTOR_PATHWAY_IN_CARDIAC_MYOCYTES	0.00566	0.122	0.18317	N
REACTOME_MRNA_SPLICING_MINOR_PATHWAY	0.0056	0.131	0.18339	N
REACTOME_CD28_DEPENDENT_PI3K_AKT_SIGNALING	0.00578	0.187	0.1838	N
GO_LONG_TERM_MEMORY	0.00583	0.17	0.18396	N
GO_REGULATION_OF_BIOMINERAL_TISSUE_DEVELOPMENT	0.00605	0.108	0.18404	N
GO_NEGATIVE_REGULATION_OF_WNT_SIGNALING_PATHWAY	0.00572	0.0626	0.1841	N
GO_REGULATION_OF_PROTEIN_SUMOYLATION	0.00625	0.225	0.18413	N
GO_POSITIVE_REGULATION_OF_CELL_CYCLE_G2_M_PHASE_TRANSITION	0.00501	0.175	0.18415	N
GO_COENZYME_BIOSYNTHETIC_PROCESS	0.00548	0.0772	0.18423	N
KEGG_ENDOCYTOSIS	0.00602	0.0699	0.18429	N
GO_PEPTIDASE_REGULATOR_ACTIVITY	0.00634	0.0679	0.18432	N
GO_REGULATION_OF_PROTEIN_KINASE_B_SIGNALING	0.00571	0.08	0.18435	N
REACTOME_DEADENYLATION_DEPENDENT_MRNA_DECAY	0.00508	0.118	0.18461	N
GO_REGULATION_OF_SKELETAL_MUSCLE_TISSUE_DEVELOPMENT	0.0058	0.13	0.18483	N
GO_RECEPTOR_REGULATOR_ACTIVITY	0.00587	0.135	0.18488	N
GO_POSITIVE_REGULATION_OF_INTRACELLULAR_STEROID_HORMONE_RECEPTOR_SIGNALING_PATHWAY	0.0072	0.323	0.18493	N
GO_HEXOSE_METABOLIC_PROCESS	0.00557	0.0709	0.18497	N
REACTOME_DSCAM_INTERACTIONS	0.00613	0.275	0.18503	N
GO_NEGATIVE_REGULATION_OF_CARTILAGE_DEVELOPMENT	0.00651	0.19	0.18531	N
KEGG_PYRUVATE_METABOLISM	0.00588	0.144	0.1854	N
GO_TUMOR_NECROSIS_FACTOR_RECEPTOR_SUPERFAMILY_BINDING	0.00519	0.123	0.18547	N
GO_POSITIVE_REGULATION_OF_CELL_COMMUNICATION	0.00585	0.0242	0.18556	N
GO_REGULATION_OF_RESPONSE_TO_EXTERNAL_STIMULUS	0.00574	0.0303	0.18571	N
GO_REGULATION_OF_VIRAL_RELEASE_FROM_HOST_CELL	0.00522	0.153	0.18583	N
GO_3_5_EXONUCLEASE_ACTIVITY	0.00512	0.116	0.18593	N
REACTOME_SIGNALING_BY_ERBB2	0.00592	0.091	0.18595	N
GO_ACTIVATION_OF_MAPK_ACTIVITY	0.00554	0.0738	0.18626	N
GO_POSITIVE_REGULATION_OF_EPITHELIAL_TO_MESENCHYMAL_TRANSITION	0.00616	0.163	0.18627	N
GO_MODIFIED_AMINO_ACID_TRANSMEMBRANE_TRANSPORTER_ACTIVITY	0.00585	0.243	0.1863	N
BIOCARTA_CACAM_PATHWAY	0.00564	0.234	0.18631	N
GO_CHROMATIN	0.00577	0.0468	0.18635	N
GO_MITOCHONDRIAL_CALCIUM_ION_TRANSPORT	0.00653	0.37	0.18637	N
GO_T_TUBULE	0.00622	0.139	0.18654	N
GO_TOLL_LIKE_RECEPTOR_SIGNALING_PATHWAY	0.00589	0.101	0.18668	N
PID_RAC1_PATHWAY	0.00601	0.126	0.18676	N
GO_TELENCEPHALON_REGIONALIZATION	0.00689	0.298	0.18683	N
GO_NEGATIVE_REGULATION_OF_AXON_GUIDANCE	0.00526	0.155	0.18689	N
GO_TRANSCRIPTION_INITIATION_FROM_RNA_POLYMERASE_II_PROMOTER	0.00593	0.0761	0.18705	N
GO_RETROGRADE_TRANSPORT_ENDOSOME_TO_GOLGI	0.00598	0.113	0.18716	N
GO_POSITIVE_REGULATION_OF_PROTEIN_ACETYLATION	0.00569	0.147	0.18737	N
REACTOME_REGULATION_OF_KIT_SIGNALING	0.00542	0.211	0.18749	N
KEGG_ALLOGRAFT_REJECTION	0.00582	0.226	0.18785	N
GO_LAMELLAR_BODY	0.0059	0.199	0.18796	N
GO_REGULATION_OF_LONG_TERM_SYNAPTIC_POTENTIATION	0.00569	0.203	0.18879	N
GO_BASAL_LAMINA	0.00588	0.204	0.18912	N
GO_EMBRYONIC_MORPHOGENESIS	0.00598	0.0405	0.18918	N
GO_PHOSPHATIDYLINOSITOL_BISPHOSPHATE_BINDING	0.00581	0.109	0.18932	N
KEGG_GLYCOSAMINOGLYCAN_BIOSYNTHESIS_HEPARAN_SULFATE	0.00602	0.183	0.18937	N
GO_SYMPORTER_ACTIVITY	0.00601	0.0796	0.18939	N
GO_G_PROTEIN_COUPLED_RECEPTOR_SIGNALING_PATHWAY_COUPLED_TO_CYCLIC_NUCLEOTIDE_SECOND_MESSENGER	0.00596	0.0715	0.18942	N
GO_EXTRACELLULAR_GLUTAMATE_GATED_ION_CHANNEL_ACTIVITY	0.00601	0.215	0.1895	N
GO_NEGATIVE_REGULATION_OF_ANTIGEN_RECEPTOR_MEDIATED_SIGNALING_PATHWAY	0.00566	0.197	0.18959	N
GO_SNORNA_BINDING	0.00529	0.161	0.18962	N
GO_TISSUE_DEVELOPMENT	0.00578	0.0244	0.18966	N
GO_CHROMOSOME_SEGREGATION	0.00567	0.0554	0.18974	N
GO_POSITIVE_REGULATION_OF_EPITHELIAL_CELL_DIFFERENTIATION	0.00547	0.112	0.18992	N
GO_ENTRAINMENT_OF_CIRCADIAN_CLOCK_BY_PHOTOPERIOD	0.00494	0.172	0.18995	N
GO_VIRAL_GENOME_REPLICATION	0.00566	0.198	0.18999	N
GO_PURINE_NUCLEOTIDE_TRANSPORT	0.00485	0.246	0.19005	N
GO_REPRODUCTIVE_BEHAVIOR	0.0058	0.176	0.19007	N
GO_CHROMOSOMAL_REGION	0.00558	0.0511	0.19013	N
GO_SUMO_TRANSFERASE_ACTIVITY	0.00517	0.21	0.19014	N
GO_REGULATION_OF_PEPTIDYL_SERINE_PHOSPHORYLATION	0.00572	0.0833	0.19035	N
BIOCARTA_BCELLSURVIVAL_PATHWAY	0.00566	0.223	0.19049	N
GO_RENAL_SYSTEM_VASCULATURE_DEVELOPMENT	0.00614	0.215	0.19057	N
KEGG_LYSOSOME	0.00539	0.0787	0.19083	N
GO_PROTEIN_SERINE_THREONINE_TYROSINE_KINASE_ACTIVITY	0.00524	0.13	0.19087	N
REACTOME_NEPHRIN_INTERACTIONS	0.00654	0.229	0.19092	N
GO_POSITIVE_REGULATION_OF_CARTILAGE_DEVELOPMENT	0.00607	0.175	0.19113	N
GO_REGULATION_OF_PROTEIN_LOCALIZATION	0.00556	0.0297	0.19117	N
GO_NEUROPEPTIDE_SIGNALING_PATHWAY	0.00592	0.0975	0.19178	N
BIOCARTA_GH_PATHWAY	0.00543	0.163	0.19186	N
GO_REGULATION_OF_PROTEIN_LOCALIZATION_TO_NUCLEUS	0.00557	0.0605	0.19191	N
GO_CEREBELLAR_PURKINJE_CELL_LAYER_DEVELOPMENT	0.00523	0.167	0.19198	N
GO_ATP_BIOSYNTHETIC_PROCESS	0.00517	0.145	0.19204	N
GO_SPINAL_CORD_MOTOR_NEURON_DIFFERENTIATION	0.00592	0.161	0.19213	N
GO_NUCLEAR_EUCHROMATIN	0.00511	0.18	0.19221	N
GO_SISTER_CHROMATID_SEGREGATION	0.00554	0.0671	0.19229	N
KEGG_GLYCOSAMINOGLYCAN_BIOSYNTHESIS_CHONDROITIN_SULFATE	0.00547	0.183	0.19231	N
GO_PROTEIN_SERINE_THREONINE_KINASE_INHIBITOR_ACTIVITY	0.00561	0.157	0.19232	N
GO_MEIOSIS_I	0.00541	0.0942	0.19236	N
REACTOME_INTRINSIC_PATHWAY_FOR_APOPTOSIS	0.00552	0.163	0.1924	N
REACTOME_CTNNB1_PHOSPHORYLATION_CASCADE	0.0057	0.226	0.19241	N
GO_POSITIVE_REGULATION_OF_ENDOPLASMIC_RETICULUM_UNFOLDED_PROTEIN_RESPONSE	0.00686	0.318	0.19251	N
GO_REGULATION_OF_METANEPHROS_DEVELOPMENT	0.00646	0.222	0.19252	N
GO_N_GLYCAN_PROCESSING	0.00494	0.17	0.19255	N
GO_OUTFLOW_TRACT_SEPTUM_MORPHOGENESIS	0.00637	0.262	0.19257	N
GO_POSITIVE_REGULATION_OF_EXTRINSIC_APOPTOTIC_SIGNALING_PATHWAY_IN_ABSENCE_OF_LIGAND	0.00626	0.267	0.1926	N
GO_NEUROTRANSMITTER_TRANSPORTER_ACTIVITY	0.006	0.197	0.19295	N
GO_REGULATION_OF_CYCLIN_DEPENDENT_PROTEIN_KINASE_ACTIVITY	0.00533	0.0872	0.19307	N
BIOCARTA_MET_PATHWAY	0.00597	0.153	0.19311	N
BIOCARTA_MITOCHONDRIA_PATHWAY	0.00571	0.208	0.19315	N
PID_TRAIL_PATHWAY	0.00599	0.178	0.19331	N
GO_CELLULAR_MONOVALENT_INORGANIC_CATION_HOMEOSTASIS	0.00552	0.091	0.19345	N
GO_REGULATION_OF_COLLATERAL_SPROUTING	0.00548	0.212	0.19368	N
GO_POSITIVE_REGULATION_OF_MEMBRANE_INVAGINATION	0.00573	0.28	0.19383	N
GO_CUL3_RING_UBIQUITIN_LIGASE_COMPLEX	0.0059	0.121	0.19395	N
GO_MANGANESE_ION_BINDING	0.00581	0.133	0.19408	N
GO_REGULATION_OF_INTERLEUKIN_5_PRODUCTION	0.00561	0.211	0.19429	N
GO_VASCULAR_PROCESS_IN_CIRCULATORY_SYSTEM	0.00583	0.0736	0.19438	N
GO_HYDROGEN_TRANSPORT	0.00542	0.0768	0.19443	N
GO_TRACHEA_DEVELOPMENT	0.006	0.213	0.19481	N
GO_MYD88_DEPENDENT_TOLL_LIKE_RECEPTOR_SIGNALING_PATHWAY	0.00542	0.162	0.19489	N
GO_LYSOSOME_LOCALIZATION	0.00626	0.207	0.19495	N
GO_POSITIVE_REGULATION_OF_PROTEIN_LOCALIZATION_TO_CELL_PERIPHERY	0.00549	0.144	0.19503	N
GO_HINDBRAIN_MORPHOGENESIS	0.00579	0.144	0.19515	N
GO_VOLTAGE_GATED_ION_CHANNEL_ACTIVITY	0.00594	0.0703	0.1952	N
GO_CELLULAR_RESPONSE_TO_PH	0.00515	0.2	0.19545	N
BIOCARTA_NKCELLS_PATHWAY	0.00554	0.203	0.19553	N
GO_REFLEX	0.00555	0.193	0.19553	N
REACTOME_COLLAGEN_FORMATION	0.00614	0.134	0.19558	N
GO_IRE1_MEDIATED_UNFOLDED_PROTEIN_RESPONSE	0.00499	0.107	0.19559	N
GO_SYNAPSIS	0.00552	0.155	0.19568	N
GO_REGULATION_OF_ESTABLISHMENT_OF_PLANAR_POLARITY_INVOLVED_IN_NEURAL_TUBE_CLOSURE	0.00513	0.214	0.19607	N
REACTOME_PRE_NOTCH_TRANSCRIPTION_AND_TRANSLATION	0.00537	0.183	0.19618	N
GO_MHC_PROTEIN_BINDING	0.00534	0.178	0.19631	N
BIOCARTA_PYK2_PATHWAY	0.00568	0.168	0.19671	N
GO_NEGATIVE_REGULATION_OF_CYTOPLASMIC_TRANSPORT	0.0055	0.0839	0.19674	N
GO_REGULATION_OF_EARLY_ENDOSOME_TO_LATE_ENDOSOME_TRANSPORT	0.00568	0.238	0.19676	N
BIOCARTA_NO1_PATHWAY	0.00599	0.171	0.19679	N
GO_DIENCEPHALON_DEVELOPMENT	0.00564	0.103	0.19723	N
GO_REGULATION_OF_HISTONE_H3_K9_METHYLATION	0.00564	0.221	0.19727	N
GO_POSITIVE_REGULATION_OF_SMOOTH_MUSCLE_CELL_MIGRATION	0.00602	0.179	0.19777	N
GO_NEGATIVE_REGULATION_OF_INTRACELLULAR_SIGNAL_TRANSDUCTION	0.00542	0.0433	0.19822	N
GO_NUCLEOSOME_BINDING	0.00567	0.138	0.19834	N
GO_SERTOLI_CELL_DEVELOPMENT	0.00584	0.246	0.19838	N
GO_NODE_OF_RANVIER	0.00624	0.254	0.1984	N
GO_NEUROTROPHIN_RECEPTOR_BINDING	0.00651	0.285	0.19858	N
KEGG_GNRH_SIGNALING_PATHWAY	0.0054	0.0868	0.19878	N
GO_REGULATION_OF_CELL_PROJECTION_SIZE	0.0061	0.29	0.199	N
REACTOME_SIGNALING_BY_ERBB4	0.00553	0.0944	0.19908	N
GO_NPBAF_COMPLEX	0.00566	0.258	0.19916	N
GO_FAT_SOLUBLE_VITAMIN_METABOLIC_PROCESS	0.00548	0.156	0.19937	N
GO_REGULATION_OF_GOLGI_ORGANIZATION	0.00615	0.293	0.19944	N
BIOCARTA_TCR_PATHWAY	0.00569	0.137	0.19955	N
GO_PROTEIN_DEPHOSPHORYLATION	0.0056	0.067	0.19962	N
GO_REGULATION_OF_CATION_TRANSMEMBRANE_TRANSPORT	0.00558	0.0641	0.19974	N
GO_ECTODERM_DEVELOPMENT	0.00554	0.213	0.19975	N
GO_JNK_CASCADE	0.0049	0.0924	0.19978	N
GO_AU_RICH_ELEMENT_BINDING	0.00497	0.172	0.1998	N
GO_GUANOSINE_CONTAINING_COMPOUND_BIOSYNTHETIC_PROCESS	0.00525	0.241	0.19994	N
GO_REGULATION_OF_PLATELET_AGGREGATION	0.00617	0.245	0.20001	N
NABA_COLLAGENS	0.00601	0.149	0.20007	N
GO_MYELOID_CELL_HOMEOSTASIS	0.00556	0.102	0.20017	N
REACTOME_METABOLISM_OF_STEROID_HORMONES_AND_VITAMINS_A_AND_D	0.00488	0.135	0.20018	N
GO_NIK_NF_KAPPAB_SIGNALING	0.00534	0.0956	0.20025	N
GO_REGULATION_OF_INTERFERON_BETA_PRODUCTION	0.00514	0.133	0.20044	N
GO_DNA_REPLICATION_FACTOR_A_COMPLEX	0.00428	0.182	0.20045	N
GO_NEGATIVE_REGULATION_OF_MULTICELLULAR_ORGANISM_GROWTH	0.00629	0.302	0.20088	N
GO_CELLULAR_RESPONSE_TO_HORMONE_STIMULUS	0.00551	0.0394	0.20095	N
GO_POSITIVE_REGULATION_OF_REPRODUCTIVE_PROCESS	0.00533	0.121	0.20109	N
KEGG_PURINE_METABOLISM	0.00541	0.0721	0.2012	N
GO_DOPAMINERGIC_NEURON_DIFFERENTIATION	0.00567	0.174	0.20121	N
GO_G_PROTEIN_COUPLED_CHEMOATTRACTANT_RECEPTOR_ACTIVITY	0.00618	0.215	0.20132	N
GO_MOTILE_CILIUM	0.00533	0.0865	0.2014	N
GO_SPLICEOSOMAL_TRI_SNRNP_COMPLEX	0.00571	0.182	0.20142	N
GO_WALKING_BEHAVIOR	0.00527	0.154	0.20152	N
GO_POSITIVE_REGULATION_OF_HEMOPOIESIS	0.00556	0.0741	0.20169	N
GO_NEGATIVE_REGULATION_OF_VIRAL_ENTRY_INTO_HOST_CELL	0.00549	0.226	0.20169	N
GO_CARBOHYDRATE_TRANSPORTER_ACTIVITY	0.00558	0.143	0.20186	N
GO_CATION_TRANSMEMBRANE_TRANSPORTER_ACTIVITY	0.00561	0.0382	0.20189	N
GO_DNA_TEMPLATED_TRANSCRIPTIONAL_PREINITIATION_COMPLEX_ASSEMBLY	0.00551	0.333	0.20195	N
GO_REGULATION_OF_MULTI_ORGANISM_PROCESS	0.00523	0.0416	0.20209	N
GO_NUCLEAR_CHROMOSOME_SEGREGATION	0.00531	0.0595	0.20217	N
GO_HISTONE_ACETYLTRANSFERASE_BINDING	0.00556	0.175	0.20218	N
GO_SKELETAL_MUSCLE_CONTRACTION	0.00553	0.165	0.20252	N
HALLMARK_TGF_BETA_SIGNALING	0.00588	0.131	0.20254	N
GO_GUANOSINE_CONTAINING_COMPOUND_METABOLIC_PROCESS	0.00524	0.135	0.20256	N
GO_ACTOMYOSIN	0.00563	0.118	0.20264	N
GO_REGULATION_OF_STEM_CELL_PROLIFERATION	0.0055	0.0965	0.20272	N
GO_CILIUM_ORGANIZATION	0.00555	0.0697	0.20298	N
GO_SMAD_PROTEIN_SIGNAL_TRANSDUCTION	0.00531	0.12	0.20312	N
GO_S_ADENOSYLHOMOCYSTEINE_METABOLIC_PROCESS	0.00518	0.231	0.20328	N
GO_MYELIN_MAINTENANCE	0.00616	0.299	0.2033	N
GO_REGULATION_OF_RESPONSE_TO_BIOTIC_STIMULUS	0.00508	0.0571	0.20331	N
GO_TRANSLATION_ELONGATION_FACTOR_ACTIVITY	0.00497	0.184	0.20346	N
GO_MESODERM_DEVELOPMENT	0.0054	0.0859	0.2035	N
GO_NEGATIVE_REGULATION_OF_CANONICAL_WNT_SIGNALING_PATHWAY	0.00525	0.0683	0.20376	N
GO_POSITIVE_REGULATION_OF_TRANSCRIPTION_ELONGATION_FROM_RNA_POLYMERASE_II_PROMOTER	0.00551	0.247	0.2044	N
GO_VOLTAGE_GATED_SODIUM_CHANNEL_ACTIVITY	0.00594	0.215	0.20441	N
GO_PHOTOPERIODISM	0.00481	0.159	0.20447	N
GO_CELLULAR_AMIDE_METABOLIC_PROCESS	0.0052	0.0334	0.20447	N
GO_SEX_DETERMINATION	0.00551	0.205	0.20457	N
GO_REGULATION_OF_CELL_COMMUNICATION_BY_ELECTRICAL_COUPLING	0.00582	0.261	0.20476	N
GO_MICROTUBULE_NUCLEATION	0.00537	0.205	0.20486	N
REACTOME_GASTRIN_CREB_SIGNALLING_PATHWAY_VIA_PKC_AND_MAPK	0.00548	0.0653	0.20497	N
GO_ATTACHMENT_OF_SPINDLE_MICROTUBULES_TO_KINETOCHORE	0.005	0.217	0.20531	N
GO_CALCIUM_CHANNEL_COMPLEX	0.00575	0.124	0.20532	N
REACTOME_STRIATED_MUSCLE_CONTRACTION	0.0052	0.169	0.20548	N
GO_POSITIVE_REGULATION_OF_ERYTHROCYTE_DIFFERENTIATION	0.00575	0.204	0.20565	N
GO_G_PROTEIN_COUPLED_PHOTORECEPTOR_ACTIVITY	0.00432	0.248	0.20572	N
GO_NCRNA_METABOLIC_PROCESS	0.00516	0.0389	0.2058	N
GO_REGULATION_OF_TRANSPORTER_ACTIVITY	0.00538	0.0653	0.20627	N
GO_TRANSCRIPTION_FACTOR_ACTIVITY_RNA_POLYMERASE_II_TRANSCRIPTION_FACTOR_BINDING	0.00502	0.074	0.20653	N
BIOCARTA_TNFR1_PATHWAY	0.00508	0.157	0.20669	N
GO_CYCLIC_NUCLEOTIDE_METABOLIC_PROCESS	0.00543	0.12	0.20673	N
GO_DEVELOPMENTAL_CELL_GROWTH	0.00583	0.116	0.2068	N
GO_RESPONSE_TO_GRAVITY	0.00456	0.236	0.20688	N
GO_POSITIVE_REGULATION_OF_URINE_VOLUME	0.00516	0.225	0.20691	N
BIOCARTA_INSULIN_PATHWAY	0.00538	0.197	0.20709	N
GO_CELL_SEPARATION_AFTER_CYTOKINESIS	0.00546	0.217	0.20718	N
GO_LENS_MORPHOGENESIS_IN_CAMERA_TYPE_EYE	0.00597	0.237	0.20726	N
GO_REGULATION_OF_INOSITOL_PHOSPHATE_BIOSYNTHETIC_PROCESS	0.00484	0.22	0.20741	N
GO_MYOSIN_FILAMENT	0.00575	0.201	0.20753	N
GO_INTRINSIC_COMPONENT_OF_EXTERNAL_SIDE_OF_PLASMA_MEMBRANE	0.0047	0.172	0.20778	N
GO_HIPPOCAMPUS_DEVELOPMENT	0.00533	0.105	0.20796	N
GO_REGULATION_OF_CERAMIDE_BIOSYNTHETIC_PROCESS	0.00499	0.259	0.20798	N
GO_EXONUCLEASE_ACTIVITY_ACTIVE_WITH_EITHER_RIBO_OR_DEOXYRIBONUCLEIC_ACIDS_AND_PRODUCING_5_PHOSPHOMONOESTERS	0.00469	0.122	0.20806	N
GO_IMP_BIOSYNTHETIC_PROCESS	0.00497	0.258	0.20834	N
GO_NUCLEUS_LOCALIZATION	0.0051	0.187	0.20841	N
GO_U4_U6_X_U5_TRI_SNRNP_COMPLEX	0.00542	0.199	0.20841	N
KEGG_AMINOACYL_TRNA_BIOSYNTHESIS	0.00498	0.131	0.20844	N
GO_POSITIVE_REGULATION_OF_IMMUNOGLOBULIN_SECRETION	0.00571	0.297	0.20845	N
GO_PIGMENT_GRANULE_LOCALIZATION	0.00576	0.207	0.20853	N
GO_DETECTION_OF_BIOTIC_STIMULUS	0.00518	0.191	0.20868	N
PID_FOXM1_PATHWAY	0.00527	0.139	0.20881	N
GO_SYMPATHETIC_NERVOUS_SYSTEM_DEVELOPMENT	0.00566	0.204	0.20889	N
GO_DIPEPTIDYL_PEPTIDASE_ACTIVITY	0.00533	0.265	0.20902	N
GO_RENAL_VESICLE_DEVELOPMENT	0.00589	0.26	0.20944	N
GO_INTRACELLULAR_PROTEIN_TRANSPORT	0.00521	0.0329	0.2095	N
GO_NEGATIVE_REGULATION_OF_TRANSCRIPTION_FACTOR_IMPORT_INTO_NUCLEUS	0.0053	0.148	0.20952	N
GO_NEUROLOGICAL_SYSTEM_PROCESS	0.00588	0.0304	0.2096	N
GO_ESTABLISHMENT_OF_NUCLEUS_LOCALIZATION	0.00503	0.222	0.20975	N
GO_CELLULAR_RESPONSE_TO_VITAMIN	0.00585	0.19	0.21001	N
GO_LIPID_PHOSPHORYLATION	0.00507	0.0872	0.21004	N
GO_MYELOID_CELL_DIFFERENTIATION	0.00528	0.068	0.21038	N
GO_CYCLIC_NUCLEOTIDE_BIOSYNTHETIC_PROCESS	0.00525	0.154	0.21088	N
GO_NADPH_BINDING	0.00475	0.219	0.21099	N
GO_INORGANIC_ANION_TRANSMEMBRANE_TRANSPORTER_ACTIVITY	0.00537	0.0832	0.21122	N
REACTOME_FORMATION_OF_TRANSCRIPTION_COUPLED_NER_TC_NER_REPAIR_COMPLEX	0.00506	0.165	0.21129	N
GO_RESPONSE_TO_COLD	0.00558	0.151	0.2114	N
GO_LARGE_RIBOSOMAL_SUBUNIT	0.00493	0.0883	0.21163	N
PID_NFKAPPAB_CANONICAL_PATHWAY	0.00525	0.191	0.21166	N
GO_REGULATION_OF_OLIGODENDROCYTE_DIFFERENTIATION	0.00588	0.186	0.212	N
REACTOME_INWARDLY_RECTIFYING_K_CHANNELS	0.00513	0.157	0.21231	N
GO_METANEPHRIC_EPITHELIUM_DEVELOPMENT	0.0053	0.203	0.21234	N
GO_CHEMOSENSORY_BEHAVIOR	0.00527	0.236	0.21255	N
KEGG_DORSO_VENTRAL_AXIS_FORMATION	0.00522	0.182	0.21263	N
GO_PEROXISOME_ORGANIZATION	0.00482	0.145	0.21274	N
PID_RXR_VDR_PATHWAY	0.00535	0.183	0.213	N
GO_SHORT_CHAIN_FATTY_ACID_METABOLIC_PROCESS	0.00502	0.225	0.213	N
GO_MICROTUBULE_POLYMERIZATION_OR_DEPOLYMERIZATION	0.00488	0.133	0.21314	N
GO_PRESYNAPSE	0.00507	0.053	0.21327	N
GO_POSITIVE_REGULATION_OF_SKELETAL_MUSCLE_TISSUE_DEVELOPMENT	0.00524	0.18	0.21356	N
GO_PHOSPHATIDYLINOSITOL_3_4_BISPHOSPHATE_BINDING	0.00514	0.204	0.21356	N
PID_HES_HEY_PATHWAY	0.00557	0.138	0.21398	N
GO_DORSAL_VENTRAL_AXIS_SPECIFICATION	0.00504	0.19	0.21405	N
GO_ENZYME_INHIBITOR_ACTIVITY	0.0053	0.0488	0.21414	N
GO_LIPOPOLYSACCHARIDE_MEDIATED_SIGNALING_PATHWAY	0.00473	0.148	0.21418	N
GO_ACETYLCHOLINE_BINDING	0.00559	0.192	0.21424	N
REACTOME_SHC_RELATED_EVENTS	0.00512	0.216	0.21441	N
GO_SODIUM_AMINO_ACID_SYMPORTER_ACTIVITY	0.0056	0.273	0.21478	N
GO_PROTEIN_COMPLEX_BINDING	0.00515	0.0306	0.21503	N
GO_REGULATION_OF_ENDOTHELIAL_CELL_APOPTOTIC_PROCESS	0.00528	0.147	0.21504	N
GO_POSITIVE_REGULATION_OF_B_CELL_DIFFERENTIATION	0.00473	0.241	0.21528	N
GO_OXIDOREDUCTASE_ACTIVITY_OXIDIZING_METAL_IONS	0.00545	0.224	0.21544	N
GO_POSITIVE_REGULATION_OF_CELL_MATRIX_ADHESION	0.00533	0.143	0.2155	N
GO_RESPONSE_TO_LEAD_ION	0.00569	0.221	0.21554	N
GO_MHC_PROTEIN_COMPLEX	0.00415	0.352	0.21557	N
GO_CYTOPLASMIC_TRANSLATIONAL_INITIATION	0.0046	0.226	0.21572	N
REACTOME_IMMUNOREGULATORY_INTERACTIONS_BETWEEN_A_LYMPHOID_AND_A_NON_LYMPHOID_CELL	0.00494	0.114	0.21585	N
GO_NEGATIVE_REGULATION_OF_HISTONE_MODIFICATION	0.00539	0.164	0.21596	N
GO_VITAMIN_TRANSPORT	0.00538	0.167	0.21599	N
GO_HOMOLOGOUS_CHROMOSOME_SEGREGATION	0.00522	0.141	0.21629	N
BIOCARTA_AMI_PATHWAY	0.00522	0.21	0.21692	N
GO_UTERUS_DEVELOPMENT	0.00577	0.232	0.21698	N
REACTOME_RECRUITMENT_OF_NUMA_TO_MITOTIC_CENTROSOMES	0.00535	0.289	0.21699	N
GO_LUNG_EPITHELIUM_DEVELOPMENT	0.00541	0.163	0.21719	N
GO_NEGATIVE_REGULATION_OF_STEROID_METABOLIC_PROCESS	0.00484	0.176	0.21724	N
GO_POSITIVE_REGULATION_OF_MUSCLE_CELL_DIFFERENTIATION	0.00517	0.0991	0.21747	N
GO_ONE_CARBON_COMPOUND_TRANSPORT	0.00503	0.248	0.21767	N
GO_RETINOIC_ACID_RECEPTOR_BINDING	0.00611	0.185	0.21767	N
GO_MITOCHONDRION_LOCALIZATION	0.00456	0.143	0.21791	N
GO_NEGATIVE_REGULATION_OF_SIGNAL_TRANSDUCTION_IN_ABSENCE_OF_LIGAND	0.00494	0.163	0.21816	N
REACTOME_AKT_PHOSPHORYLATES_TARGETS_IN_THE_CYTOSOL	0.00508	0.252	0.21823	N
GO_NEGATIVE_REGULATION_OF_CYCLIN_DEPENDENT_PROTEIN_KINASE_ACTIVITY	0.0051	0.155	0.21835	N
GO_RECEPTOR_ACTIVATOR_ACTIVITY	0.00521	0.163	0.21849	N
GO_PRODUCTION_OF_MOLECULAR_MEDIATOR_OF_IMMUNE_RESPONSE	0.00474	0.112	0.21856	N
GO_ORGANELLE_FISSION	0.00484	0.0397	0.2186	N
REACTOME_CALNEXIN_CALRETICULIN_CYCLE	0.00461	0.239	0.21861	N
GO_EMBRYONIC_CAMERA_TYPE_EYE_MORPHOGENESIS	0.00518	0.19	0.21871	N
GO_POSITIVE_REGULATION_OF_CYTOSKELETON_ORGANIZATION	0.00506	0.068	0.21885	N
GO_DEFINITIVE_HEMOPOIESIS	0.00517	0.23	0.21891	N
GO_POSITIVE_REGULATION_OF_EMBRYONIC_DEVELOPMENT	0.00498	0.157	0.21905	N
GO_LAMELLIPODIUM_ORGANIZATION	0.00593	0.181	0.21914	N
GO_TRANSCRIPTIONAL_REPRESSOR_ACTIVITY_RNA_POLYMERASE_II_CORE_PROMOTER_PROXIMAL_REGION_SEQUENCE_SPECIFIC_BINDING	0.00524	0.0901	0.21933	N
GO_PROTEIN_LOCALIZATION_TO_MEMBRANE	0.00496	0.0467	0.21959	N
GO_PEPTIDYL_PROLINE_HYDROXYLATION	0.00556	0.303	0.21975	N
GO_PROTEIN_AUTOPHOSPHORYLATION	0.00501	0.0652	0.21981	N
GO_HEART_MORPHOGENESIS	0.00525	0.0636	0.21982	N
GO_CELLULAR_COMPONENT_MORPHOGENESIS	0.00514	0.0317	0.21999	N
GO_PYRIMIDINE_RIBONUCLEOSIDE_CATABOLIC_PROCESS	0.00655	0.378	0.22001	N
GO_AXON_PART	0.00513	0.0637	0.22001	N
GO_GLIAL_CELL_DEVELOPMENT	0.00521	0.107	0.22008	N
GO_REGULATION_OF_NIK_NF_KAPPAB_SIGNALING	0.00486	0.138	0.22008	N
GO_HYDROLASE_ACTIVITY_ACTING_ON_ETHER_BONDS	0.00503	0.262	0.2201	N
REACTOME_ENOS_ACTIVATION_AND_REGULATION	0.00446	0.177	0.22013	N
GO_HETEROTRIMERIC_G_PROTEIN_COMPLEX	0.00524	0.163	0.22016	N
GO_CELLULAR_PIGMENTATION	0.00555	0.15	0.22029	N
PID_PDGFRA_PATHWAY	0.00486	0.184	0.2204	N
REACTOME_MRNA_SPLICING	0.00498	0.0874	0.22041	N
GO_ANTERIOR_POSTERIOR_PATTERN_SPECIFICATION	0.00533	0.069	0.22048	N
GO_POST_EMBRYONIC_DEVELOPMENT	0.00503	0.0953	0.22061	N
REACTOME_KERATAN_SULFATE_DEGRADATION	0.00643	0.336	0.22074	N
GO_FATTY_ACID_ELONGATION	0.00453	0.278	0.22074	N
GO_CUL4_RING_E3_UBIQUITIN_LIGASE_COMPLEX	0.00461	0.163	0.22095	N
GO_CELLULAR_RESPONSE_TO_STEROID_HORMONE_STIMULUS	0.00522	0.0642	0.22103	N
BIOCARTA_ACE2_PATHWAY	0.00556	0.322	0.22112	N
REACTOME_MICRORNA_MIRNA_BIOGENESIS	0.00475	0.195	0.22118	N
GO_AXONAL_FASCICULATION	0.0057	0.222	0.22134	N
GO_PROTEIN_DEALKYLATION	0.0052	0.193	0.22138	N
GO_RIBOSOMAL_LARGE_SUBUNIT_BIOGENESIS	0.00497	0.126	0.22145	N
GO_NCRNA_CATABOLIC_PROCESS	0.00416	0.154	0.22165	N
GO_FACE_DEVELOPMENT	0.00503	0.127	0.2217	N
REACTOME_RNA_POL_III_TRANSCRIPTION_INITIATION_FROM_TYPE_3_PROMOTER	0.00554	0.189	0.22179	N
GO_RRNA_METHYLTRANSFERASE_ACTIVITY	0.00438	0.22	0.22181	N
GO_SMALL_NUCLEAR_RIBONUCLEOPROTEIN_COMPLEX	0.00492	0.117	0.22183	N
GO_REGULATION_OF_IRE1_MEDIATED_UNFOLDED_PROTEIN_RESPONSE	0.0048	0.252	0.22184	N
GO_POSITIVE_REGULATION_OF_GLIAL_CELL_DIFFERENTIATION	0.00565	0.177	0.22193	N
GO_REGULATION_OF_PLASMA_MEMBRANE_ORGANIZATION	0.00468	0.0983	0.22196	N
GO_ESTROGEN_RECEPTOR_BINDING	0.00587	0.169	0.22248	N
GO_POTASSIUM_TRANSPORTING_ATPASE_ACTIVITY	0.00536	0.283	0.22259	N
PID_CDC42_PATHWAY	0.00522	0.111	0.22265	N
GO_SENSORY_PERCEPTION_OF_PAIN	0.00508	0.106	0.22286	N
GO_SODIUM_ION_TRANSMEMBRANE_TRANSPORTER_ACTIVITY	0.00533	0.0858	0.22291	N
BIOCARTA_CCR5_PATHWAY	0.00518	0.221	0.22331	N
GO_PROTEASOMAL_PROTEIN_CATABOLIC_PROCESS	0.0047	0.0519	0.22378	N
GO_REGULATION_OF_PH	0.00475	0.0944	0.22434	N
GO_INSULIN_SECRETION	0.00465	0.135	0.22455	N
GO_ENDOSOME	0.0048	0.0329	0.22459	N
GO_SIGNAL_PEPTIDE_PROCESSING	0.00455	0.171	0.22461	N
REACTOME_MRNA_DECAY_BY_5_TO_3_EXORIBONUCLEASE	0.00507	0.248	0.22478	N
GO_LABYRINTHINE_LAYER_BLOOD_VESSEL_DEVELOPMENT	0.00497	0.22	0.22497	N
GO_REGULATION_OF_ORGANELLE_ASSEMBLY	0.00499	0.0754	0.22511	N
PID_AVB3_INTEGRIN_PATHWAY	0.0047	0.0989	0.22529	N
GO_GABA_RECEPTOR_BINDING	0.00514	0.235	0.22538	N
GO_REGULATION_OF_INTERLEUKIN_13_PRODUCTION	0.00473	0.209	0.22547	N
REACTOME_REGULATORY_RNA_PATHWAYS	0.00475	0.184	0.22583	N
GO_IMMUNE_RESPONSE_REGULATING_CELL_SURFACE_RECEPTOR_SIGNALING_PATHWAY	0.00501	0.0562	0.22591	N
GO_CELLULAR_SENESCENCE	0.00441	0.143	0.22612	N
GO_REGULATION_OF_PROTEIN_CATABOLIC_PROCESS	0.00491	0.0469	0.22648	N
GO_POSITIVE_REGULATION_OF_ERBB_SIGNALING_PATHWAY	0.0047	0.144	0.22649	N
GO_REGULATION_OF_PROTEIN_STABILITY	0.00466	0.0597	0.22671	N
GO_RNA_LOCALIZATION	0.00469	0.0659	0.22674	N
GO_POSITIVE_REGULATION_OF_MESENCHYMAL_CELL_PROLIFERATION	0.0053	0.186	0.22706	N
PID_CASPASE_PATHWAY	0.00514	0.131	0.2272	N
GO_MRNA_TRANSCRIPTION	0.00458	0.188	0.22721	N
GO_HYDROLASE_ACTIVITY_ACTING_ON_CARBON_NITROGEN_BUT_NOT_PEPTIDE_BONDS_IN_CYCLIC_AMIDINES	0.00567	0.179	0.22736	N
GO_ENDOCYTIC_RECYCLING	0.00475	0.177	0.22773	N
GO_NEGATIVE_REGULATION_OF_STRESS_ACTIVATED_PROTEIN_KINASE_SIGNALING_CASCADE	0.00457	0.13	0.22806	N
GO_UBIQUITIN_LIKE_PROTEIN_TRANSFERASE_ACTIVITY	0.00476	0.0438	0.22828	N
GO_CHROMOSOME_LOCALIZATION	0.00472	0.11	0.22839	N
REACTOME_STEROID_HORMONES	0.00456	0.155	0.22857	N
GO_CELL_CORTEX	0.00505	0.0616	0.22883	N
GO_VESICLE_MEMBRANE	0.0047	0.0403	0.22888	N
GO_SYNAPTIC_MEMBRANE	0.00506	0.0604	0.22892	N
GO_AMIDE_BINDING	0.00475	0.0573	0.22904	N
GO_NUCLEAR_HETEROCHROMATIN	0.00417	0.15	0.22906	N
REACTOME_MHC_CLASS_II_ANTIGEN_PRESENTATION	0.00443	0.0917	0.22911	N
GO_POSITIVE_REGULATION_OF_STEM_CELL_DIFFERENTIATION	0.00494	0.13	0.22932	N
GO_SERTOLI_CELL_DIFFERENTIATION	0.00521	0.235	0.22938	N
GO_POSITIVE_REGULATION_OF_DEPHOSPHORYLATION	0.00451	0.126	0.22967	N
BIOCARTA_41BB_PATHWAY	0.00493	0.216	0.22975	N
GO_REGULATION_OF_STEM_CELL_DIFFERENTIATION	0.00477	0.0831	0.23009	N
HALLMARK_HEDGEHOG_SIGNALING	0.00506	0.162	0.23019	N
GO_CELL_DEATH_IN_RESPONSE_TO_OXIDATIVE_STRESS	0.00522	0.222	0.2303	N
GO_POSITIVE_REGULATION_OF_SUBSTRATE_ADHESION_DEPENDENT_CELL_SPREADING	0.00453	0.167	0.23034	N
GO_PURINE_CONTAINING_COMPOUND_METABOLIC_PROCESS	0.00464	0.0449	0.2304	N
GO_TRANSCRIPTION_FACTOR_COMPLEX	0.00479	0.0526	0.23054	N
GO_IONOTROPIC_GLUTAMATE_RECEPTOR_SIGNALING_PATHWAY	0.00505	0.195	0.23084	N
GO_CELLULAR_RESPONSE_TO_VASCULAR_ENDOTHELIAL_GROWTH_FACTOR_STIMULUS	0.00513	0.173	0.23092	N
GO_POSITIVE_REGULATION_OF_LYMPHOCYTE_APOPTOTIC_PROCESS	0.00433	0.176	0.23093	N
GO_LEFT_RIGHT_PATTERN_FORMATION	0.00569	0.225	0.23098	N
GO_BICARBONATE_TRANSMEMBRANE_TRANSPORTER_ACTIVITY	0.00454	0.189	0.23114	N
GO_TRANSMEMBRANE_TRANSPORTER_ACTIVITY	0.00489	0.0303	0.23122	N
KEGG_CALCIUM_SIGNALING_PATHWAY	0.00495	0.0706	0.23128	N
GO_COMPLEX_OF_COLLAGEN_TRIMERS	0.00532	0.222	0.2314	N
GO_RECEPTOR_SIGNALING_PROTEIN_ACTIVITY	0.00475	0.0685	0.23159	N
KEGG_GLYCOSAMINOGLYCAN_BIOSYNTHESIS_KERATAN_SULFATE	0.00443	0.215	0.23164	N
GO_REGULATION_OF_RETROGRADE_PROTEIN_TRANSPORT_ER_TO_CYTOSOL	0.00421	0.221	0.23166	N
REACTOME_SIGNALING_BY_HIPPO	0.00454	0.19	0.23184	N
GO_NEGATIVE_REGULATION_OF_MYOTUBE_DIFFERENTIATION	0.00492	0.218	0.23226	N
GO_RESPONSE_TO_ALCOHOL	0.00474	0.0472	0.23254	N
GO_UTP_METABOLIC_PROCESS	0.0056	0.341	0.23279	N
GO_GTP_DEPENDENT_PROTEIN_BINDING	0.0047	0.209	0.23306	N
BIOCARTA_CLASSIC_PATHWAY	0.00564	0.345	0.23332	N
GO_RIBOSOME_BINDING	0.00446	0.126	0.23336	N
GO_REGULATION_OF_DNA_METHYLATION	0.00418	0.198	0.23353	N
GO_POSTSYNAPTIC_MEMBRANE	0.00499	0.0685	0.23375	N
BIOCARTA_BIOPEPTIDES_PATHWAY	0.00495	0.142	0.23379	N
GO_L_AMINO_ACID_IMPORT	0.00465	0.247	0.23386	N
GO_SEX_DIFFERENTIATION	0.00484	0.0584	0.23421	N
GO_TRANSLATION_INITIATION_FACTOR_ACTIVITY	0.00437	0.122	0.23441	N
GO_PHOSPHOLIPID_SCRAMBLING	0.00474	0.243	0.23465	N
BIOCARTA_LECTIN_PATHWAY	0.00439	0.27	0.23475	N
GO_IONOTROPIC_GLUTAMATE_RECEPTOR_BINDING	0.00502	0.207	0.23492	N
GO_REGULATION_OF_PROTEIN_MODIFICATION_PROCESS	0.00469	0.023	0.23496	N
GO_PARENTAL_BEHAVIOR	0.00493	0.288	0.23499	N
GO_MYELOID_LEUKOCYTE_ACTIVATION	0.0049	0.0962	0.23501	N
GO_GLIAL_CELL_MIGRATION	0.0048	0.157	0.23505	N
GO_REGULATION_OF_FIBROBLAST_MIGRATION	0.00437	0.162	0.23506	N
GO_TOR_COMPLEX	0.0049	0.252	0.23561	N
GO_SEX_CHROMOSOME	0.00452	0.171	0.23578	N
GO_POSITIVE_REGULATION_OF_GLIOGENESIS	0.0053	0.147	0.23586	N
GO_ORGANIC_HYDROXY_COMPOUND_CATABOLIC_PROCESS	0.00448	0.102	0.23595	N
GO_MODIFIED_AMINO_ACID_TRANSPORT	0.00488	0.193	0.23603	N
GO_NEGATIVE_REGULATION_OF_CELL_GROWTH	0.00434	0.0649	0.23609	N
GO_REGULATION_OF_MESENCHYMAL_CELL_PROLIFERATION	0.00515	0.167	0.23612	N
GO_REGULATION_OF_CELLULAR_LOCALIZATION	0.0046	0.0259	0.23617	N
GO_MAST_CELL_MEDIATED_IMMUNITY	0.0055	0.241	0.23618	N
GO_NEGATIVE_REGULATION_OF_GLUCOSE_TRANSPORT	0.00446	0.222	0.2366	N
GO_ORGANELLE_INHERITANCE	0.00544	0.321	0.23698	N
GO_REGULATION_OF_RESPIRATORY_GASEOUS_EXCHANGE_BY_NEUROLOGICAL_SYSTEM_PROCESS	0.004	0.225	0.2371	N
GO_CELL_TRAILING_EDGE	0.00439	0.273	0.23714	N
GO_ATRIOVENTRICULAR_VALVE_MORPHOGENESIS	0.00545	0.254	0.23716	N
GO_CHROMOSOME_ORGANIZATION_INVOLVED_IN_MEIOTIC_CELL_CYCLE	0.00457	0.129	0.23717	N
GO_KERATAN_SULFATE_BIOSYNTHETIC_PROCESS	0.00466	0.168	0.23757	N
GO_ESTABLISHMENT_OF_MITOCHONDRION_LOCALIZATION	0.00474	0.229	0.23764	N
REACTOME_SIGNALING_BY_FGFR1_MUTANTS	0.0049	0.17	0.23767	N
GO_MEIOTIC_CELL_CYCLE	0.00448	0.0648	0.23808	N
REACTOME_INFLAMMASOMES	0.00488	0.229	0.23834	N
GO_OPTIC_NERVE_DEVELOPMENT	0.00518	0.293	0.23834	N
BIOCARTA_RAS_PATHWAY	0.00452	0.185	0.23836	N
REACTOME_ACTIVATION_OF_THE_MRNA_UPON_BINDING_OF_THE_CAP_BINDING_COMPLEX_AND_EIFS_AND_SUBSEQUENT_BINDING_TO_43S	0.00444	0.119	0.23854	N
GO_FEAR_RESPONSE	0.00461	0.167	0.23866	N
GO_MONOSACCHARIDE_CATABOLIC_PROCESS	0.00425	0.113	0.23876	N
KEGG_GLYCEROLIPID_METABOLISM	0.00476	0.137	0.23891	N
GO_EPITHELIAL_CELL_APOPTOTIC_PROCESS	0.00488	0.184	0.239	N
GO_POSITIVE_REGULATION_OF_LONG_TERM_SYNAPTIC_POTENTIATION	0.00437	0.22	0.23903	N
GO_CELL_GROWTH	0.00466	0.0797	0.23904	N
REACTOME_INHIBITION_OF_INSULIN_SECRETION_BY_ADRENALINE_NORADRENALINE	0.00453	0.174	0.23907	N
GO_REGULATION_OF_GLIAL_CELL_PROLIFERATION	0.00458	0.193	0.23925	N
GO_INOSITOL_PHOSPHATE_CATABOLIC_PROCESS	0.00379	0.226	0.23953	N
GO_REGULATION_OF_THYMOCYTE_AGGREGATION	0.00433	0.167	0.23955	N
REACTOME_IRAK2_MEDIATED_ACTIVATION_OF_TAK1_COMPLEX_UPON_TLR7_8_OR_9_STIMULATION	0.00419	0.298	0.23962	N
GO_PHOSPHATE_CONTAINING_COMPOUND_METABOLIC_PROCESS	0.00454	0.0212	0.23962	N
REACTOME_NUCLEAR_RECEPTOR_TRANSCRIPTION_PATHWAY	0.00467	0.133	0.23975	N
GO_VOLTAGE_GATED_CALCIUM_CHANNEL_COMPLEX	0.00502	0.154	0.23988	N
PID_IGF1_PATHWAY	0.00476	0.164	0.24001	N
REACTOME_POST_CHAPERONIN_TUBULIN_FOLDING_PATHWAY	0.00412	0.195	0.24007	N
GO_HEXOSE_CATABOLIC_PROCESS	0.00432	0.128	0.24027	N
GO_EUKARYOTIC_TRANSLATION_INITIATION_FACTOR_3_COMPLEX	0.00427	0.216	0.24035	N
GO_CELLULAR_RESPONSE_TO_PEPTIDE	0.00452	0.0541	0.24042	N
GO_RESPONSE_TO_FOLLICLE_STIMULATING_HORMONE	0.00454	0.26	0.24078	N
GO_S_ADENOSYLMETHIONINE_METABOLIC_PROCESS	0.00435	0.195	0.24086	N
REACTOME_PD1_SIGNALING	0.00408	0.245	0.24087	N
GO_GROWTH_PLATE_CARTILAGE_DEVELOPMENT	0.00535	0.293	0.24097	N
GO_POSITIVE_REGULATION_OF_CELL_SUBSTRATE_ADHESION	0.00483	0.0959	0.241	N
BIOCARTA_TCRA_PATHWAY	0.00452	0.286	0.24108	N
GO_POSITIVE_REGULATION_OF_DNA_REPLICATION	0.00437	0.0918	0.24116	N
GO_POSITIVE_REGULATION_OF_POTASSIUM_ION_TRANSPORT	0.00456	0.149	0.24134	N
GO_STRUCTURAL_CONSTITUENT_OF_CYTOSKELETON	0.00467	0.0923	0.24147	N
GO_POSITIVE_REGULATION_OF_INTERLEUKIN_6_PRODUCTION	0.00456	0.109	0.24158	N
GO_RESPONSE_TO_EXOGENOUS_DSRNA	0.00516	0.148	0.24163	N
GO_METAPHASE_PLATE_CONGRESSION	0.00433	0.131	0.24164	N
REACTOME_SIGNALING_BY_EGFR_IN_CANCER	0.00456	0.0864	0.24214	N
GO_REGULATION_OF_NUCLEAR_DIVISION	0.00458	0.0706	0.24221	N
GO_RIBONUCLEASE_P_ACTIVITY	0.00426	0.257	0.24232	N
PID_LYMPH_ANGIOGENESIS_PATHWAY	0.00453	0.177	0.24242	N
GO_BETA_CATENIN_TCF_COMPLEX_ASSEMBLY	0.00483	0.172	0.24263	N
GO_REGULATION_OF_RENAL_SODIUM_EXCRETION	0.0044	0.188	0.24273	N
GO_POSITIVE_REGULATION_OF_ACTIN_FILAMENT_POLYMERIZATION	0.00443	0.107	0.2431	N
GO_CYTOPLASMIC_PATTERN_RECOGNITION_RECEPTOR_SIGNALING_PATHWAY	0.00457	0.163	0.24325	N
GO_REGULATION_OF_MITOCHONDRION_ORGANIZATION	0.00424	0.0588	0.24327	N
GO_POSITIVE_REGULATION_OF_TRANSMEMBRANE_RECEPTOR_PROTEIN_SERINE_THREONINE_KINASE_SIGNALING_PATHWAY	0.00445	0.0904	0.24342	N
HALLMARK_KRAS_SIGNALING_UP	0.00454	0.0651	0.24354	N
GO_NEGATIVE_REGULATION_OF_CHROMOSOME_ORGANIZATION	0.00484	0.102	0.24369	N
GO_REGULATION_OF_NEUROBLAST_PROLIFERATION	0.00467	0.17	0.24404	N
GO_ANTIGEN_RECEPTOR_MEDIATED_SIGNALING_PATHWAY	0.00461	0.0731	0.24421	N
GO_MICROTUBULE_SEVERING_ATPASE_ACTIVITY	0.00483	0.281	0.24448	N
GO_REGULATION_OF_DNA_TEMPLATED_TRANSCRIPTION_INITIATION	0.00411	0.145	0.24463	N
GO_CYTOSKELETAL_PROTEIN_BINDING	0.00452	0.0326	0.2447	N
GO_FORMATION_OF_TRANSLATION_PREINITIATION_COMPLEX	0.00419	0.197	0.24475	N
GO_RESPONSE_TO_PROGESTERONE	0.00408	0.114	0.24485	N
GO_NEGATIVE_REGULATION_OF_ESTABLISHMENT_OF_PROTEIN_LOCALIZATION	0.00438	0.0623	0.2449	N
GO_REGULATION_OF_PROTEIN_HOMOOLIGOMERIZATION	0.00418	0.216	0.24492	N
GO_REGULATION_OF_INTERLEUKIN_6_BIOSYNTHETIC_PROCESS	0.00428	0.214	0.24512	N
GO_INTRACELLULAR_VESICLE	0.00442	0.0263	0.24515	N
BIOCARTA_EGF_PATHWAY	0.00489	0.173	0.24523	N
GO_PEPTIDYL_LYSINE_DIMETHYLATION	0.0052	0.336	0.2453	N
GO_NEURAL_CREST_CELL_DIFFERENTIATION	0.00468	0.107	0.24544	N
GO_MUSCLE_CONTRACTION	0.0046	0.0599	0.24545	N
REACTOME_DARPP_32_EVENTS	0.00475	0.188	0.24565	N
GO_REGULATION_OF_CELL_FATE_SPECIFICATION	0.00384	0.215	0.24566	N
GO_POSITIVE_REGULATION_OF_TYROSINE_PHOSPHORYLATION_OF_STAT5_PROTEIN	0.00409	0.199	0.24585	N
GO_SECRETORY_VESICLE	0.0044	0.0419	0.2462	N
GO_REGULATION_OF_CELL_DEATH	0.00435	0.0241	0.2467	N
BIOCARTA_TCAPOPTOSIS_PATHWAY	0.00481	0.313	0.24688	N
GO_REGULATION_OF_N_METHYL_D_ASPARTATE_SELECTIVE_GLUTAMATE_RECEPTOR_ACTIVITY	0.00468	0.244	0.24704	N
GO_SPINDLE_CHECKPOINT	0.00478	0.191	0.24722	N
GO_JAK_STAT_CASCADE_INVOLVED_IN_GROWTH_HORMONE_SIGNALING_PATHWAY	0.00456	0.23	0.24755	N
GO_REGULATION_OF_PROTEIN_GLYCOSYLATION	0.00457	0.258	0.24761	N
GO_POSITIVE_REGULATION_OF_PROTEIN_KINASE_B_SIGNALING	0.00439	0.0982	0.24794	N
GO_REGULATION_OF_INTRACELLULAR_SIGNAL_TRANSDUCTION	0.0044	0.0232	0.24813	N
[truncated: 5,298 more rows]

## Sheet: Supplementary Table 11c
Supplementary Table 11c- Gene-set association analysis of ASD using 7296 data-driven gene-sets
FULL_NAME	BETA_STD	SE	P	Bonferroni_significant
GO_EMBRYONIC_EYE_MORPHOGENESIS	0.0257	0.158	5.9553e-05	N
GO_T_TUBULE	0.0253	0.14	0.00014098	N
GO_AUDITORY_RECEPTOR_CELL_DIFFERENTIATION	0.0237	0.169	0.00015055	N
GO_ION_GATED_CHANNEL_ACTIVITY	0.0243	0.141	0.00015912	N
GO_POSTSYNAPSE	0.0232	0.048	0.00020876	N
GO_DORSAL_VENTRAL_AXIS_SPECIFICATION	0.0225	0.193	0.00023423	N
GO_CEREBELLAR_PURKINJE_CELL_LAYER_FORMATION	0.0217	0.267	0.00027647	N
GO_SYNAPSE	0.0219	0.0339	0.00041037	N
GO_EXCITATORY_SYNAPSE	0.0215	0.0659	0.00046764	N
GO_CALCIUM_ACTIVATED_CATION_CHANNEL_ACTIVITY	0.0216	0.166	0.00050562	N
GO_DEMETHYLASE_ACTIVITY	0.0202	0.162	0.00061635	N
GO_MEMBRANE_DEPOLARIZATION_DURING_CARDIAC_MUSCLE_CELL_ACTION_POTENTIAL	0.0226	0.252	0.00063863	N
GO_SYNAPTIC_SIGNALING	0.0205	0.0435	0.00069797	N
GO_CALCIUM_ACTIVATED_POTASSIUM_CHANNEL_ACTIVITY	0.0221	0.226	0.00073715	N
GO_NUCLEOTIDE_EXCISION_REPAIR	0.0178	0.0737	0.00086676	N
GO_NEUROGENESIS	0.0199	0.0246	0.00088802	N
PID_NCADHERIN_PATHWAY	0.0198	0.148	0.00090603	N
GO_NEURON_FATE_COMMITMENT	0.02	0.107	0.0010429	N
GO_NEURON_PROJECTION	0.0193	0.0299	0.0012536	N
GO_LONG_TERM_MEMORY	0.018	0.154	0.0012708	N
GO_DORSAL_VENTRAL_PATTERN_FORMATION	0.0194	0.0914	0.0013406	N
GO_NEURON_DIFFERENTIATION	0.0195	0.0313	0.0013443	N
GO_CELL_DIFFERENTIATION_IN_HINDBRAIN	0.0207	0.208	0.0014562	N
GO_CELL_BODY	0.0187	0.0399	0.0014998	N
HALLMARK_WNT_BETA_CATENIN_SIGNALING	0.0183	0.129	0.0015399	N
GO_SYNAPSE_PART	0.0191	0.0371	0.0015784	N
GO_HISTONE_DEMETHYLASE_ACTIVITY	0.0179	0.187	0.0016289	N
GO_MYELOID_CELL_DEVELOPMENT	0.0189	0.141	0.0017181	N
GO_ROUGH_ENDOPLASMIC_RETICULUM	0.0176	0.1	0.0019022	N
GO_CENTRAL_NERVOUS_SYSTEM_NEURON_DIFFERENTIATION	0.0196	0.0729	0.0019058	N
GO_NEURON_PART	0.0184	0.026	0.0019917	N
GO_EMBRYONIC_CAMERA_TYPE_EYE_MORPHOGENESIS	0.0193	0.188	0.0020638	N
GO_AUDITORY_RECEPTOR_CELL_DEVELOPMENT	0.0187	0.208	0.0022234	N
GO_PROTEIN_DEPHOSPHORYLATION	0.0181	0.0646	0.0022681	N
KEGG_LONG_TERM_POTENTIATION	0.0179	0.106	0.0023468	N
GO_HAIR_CELL_DIFFERENTIATION	0.018	0.146	0.0023593	N
GO_EYE_MORPHOGENESIS	0.0184	0.0775	0.0024956	N
GO_POSITIVE_REGULATION_OF_NEURON_APOPTOTIC_PROCESS	0.0164	0.119	0.0026502	N
GO_CATALYTIC_STEP_2_SPLICEOSOME	0.0162	0.0878	0.0029629	N
GO_GLOBAL_GENOME_NUCLEOTIDE_EXCISION_REPAIR	0.0138	0.126	0.0030983	N
GO_DEACETYLASE_ACTIVITY	0.0167	0.117	0.0031455	N
GO_PROTEIN_DEACETYLASE_ACTIVITY	0.0161	0.129	0.0032055	N
GO_DEPHOSPHORYLATION	0.0169	0.0518	0.0032313	N
GO_LIGASE_REGULATOR_ACTIVITY	0.018	0.247	0.0033171	N
GO_HYDROGEN_PEROXIDE_METABOLIC_PROCESS	0.0172	0.164	0.0033673	N
GO_ROUGH_ENDOPLASMIC_RETICULUM_MEMBRANE	0.0151	0.182	0.0033745	N
GO_CEREBELLAR_PURKINJE_CELL_LAYER_MORPHOGENESIS	0.0169	0.232	0.0034522	N
GO_PHOSPHATIDYLINOSITOL_PHOSPHATE_BINDING	0.0179	0.0877	0.0037489	N
GO_BONE_TRABECULA_MORPHOGENESIS	0.0175	0.266	0.0038822	N
GO_POSITIVE_REGULATION_OF_CELL_GROWTH	0.0165	0.0721	0.0039566	N
GO_VENTRAL_SPINAL_CORD_DEVELOPMENT	0.0182	0.139	0.0040611	N
GO_SOMATODENDRITIC_COMPARTMENT	0.0168	0.0355	0.004207	N
GO_REGULATION_OF_CELL_GROWTH	0.0162	0.044	0.0042606	N
GO_CEREBELLAR_CORTEX_FORMATION	0.0184	0.205	0.004412	N
GO_IONOTROPIC_GLUTAMATE_RECEPTOR_COMPLEX	0.0171	0.133	0.0046347	N
GO_EYE_DEVELOPMENT	0.0168	0.0492	0.004669	N
GO_HEAD_DEVELOPMENT	0.0167	0.0342	0.004781	N
GO_TRANSITION_METAL_ION_BINDING	0.0164	0.0248	0.0048877	N
GO_PROTEOGLYCAN_BINDING	0.0168	0.172	0.0050388	N
WNT_SIGNALING	0.0167	0.0933	0.0050618	N
GO_INO80_TYPE_COMPLEX	0.0185	0.211	0.0051335	N
GO_POSITIVE_REGULATION_OF_AXONOGENESIS	0.0179	0.116	0.0052929	N
GO_NOTCH_BINDING	0.0167	0.208	0.0053695	N
GO_REGULATION_OF_LAMELLIPODIUM_ORGANIZATION	0.0166	0.154	0.0054782	N
KEGG_WNT_SIGNALING_PATHWAY	0.0162	0.0716	0.0054937	N
GO_GATED_CHANNEL_ACTIVITY	0.0168	0.0519	0.0056504	N
GO_PHOSPHORIC_ESTER_HYDROLASE_ACTIVITY	0.0158	0.0461	0.0057815	N
GO_OXIDOREDUCTASE_ACTIVITY_OXIDIZING_METAL_IONS	0.0169	0.219	0.0060538	N
GO_OXYGEN_TRANSPORT	0.0215	0.298	0.0063456	N
GO_DIPEPTIDASE_ACTIVITY	0.0151	0.217	0.006368	N
GO_DENDRITE_MORPHOGENESIS	0.0163	0.141	0.0064467	N
GO_LOCOMOTORY_BEHAVIOR	0.0158	0.0649	0.006488	N
GO_SWI_SNF_SUPERFAMILY_TYPE_COMPLEX	0.0161	0.106	0.0065448	N
GO_OXIDOREDUCTASE_ACTIVITY_ACTING_ON_PEROXIDE_AS_ACCEPTOR	0.0152	0.136	0.006825	N
SA_REG_CASCADE_OF_CYCLIN_EXPR	0.0154	0.232	0.0069021	N
GO_SPINAL_CORD_MOTOR_NEURON_CELL_FATE_SPECIFICATION	0.0154	0.234	0.0069673	N
GO_HYDROGEN_PEROXIDE_CATABOLIC_PROCESS	0.0144	0.176	0.0070879	N
GO_DENDRITE	0.0156	0.0425	0.0070991	N
GO_AMINOPEPTIDASE_ACTIVITY	0.0152	0.138	0.0071125	N
GO_PHOSPHATIDYLINOSITOL_BISPHOSPHATE_BINDING	0.0156	0.106	0.0071353	N
GO_REGULATION_OF_LAMELLIPODIUM_ASSEMBLY	0.015	0.169	0.0073625	N
GO_RNA_POLYMERASE_II_TRANSCRIPTION_COREPRESSOR_ACTIVITY	0.0154	0.177	0.0073973	N
GO_POSITIVE_REGULATION_OF_NEURON_DEATH	0.0141	0.099	0.0075352	N
GO_GLIAL_CELL_FATE_COMMITMENT	0.0173	0.266	0.0077563	N
KEGG_REGULATION_OF_ACTIN_CYTOSKELETON	0.0157	0.0621	0.0078447	N
GO_CELL_DIFFERENTIATION_IN_SPINAL_CORD	0.0162	0.127	0.0080698	N
GO_SMOOTH_ENDOPLASMIC_RETICULUM	0.0132	0.131	0.0083571	N
GO_REGULATION_OF_NOTCH_SIGNALING_PATHWAY	0.0156	0.11	0.0083781	N
GO_RNA_POLYMERASE_II_TRANSCRIPTION_FACTOR_BINDING	0.0152	0.0858	0.0083914	N
SIG_REGULATION_OF_THE_ACTIN_CYTOSKELETON_BY_RHO_GTPASES	0.0132	0.133	0.0084676	N
GO_SCF_DEPENDENT_PROTEASOMAL_UBIQUITIN_DEPENDENT_PROTEIN_CATABOLIC_PROCESS	0.0136	0.16	0.008597	N
GO_EMBRYONIC_ORGAN_DEVELOPMENT	0.0157	0.0456	0.0087868	N
GO_DSRNA_FRAGMENTATION	0.0154	0.205	0.0088125	N
GO_POSITIVE_REGULATION_OF_CARBOHYDRATE_METABOLIC_PROCESS	0.0151	0.104	0.0089324	N
GO_GAMMA_AMINOBUTYRIC_ACID_SIGNALING_PATHWAY	0.0163	0.206	0.0089759	N
GO_VENTRAL_SPINAL_CORD_INTERNEURON_DIFFERENTIATION	0.0172	0.238	0.0091214	N
GO_METAL_ION_TRANSPORT	0.015	0.0375	0.0091799	N
GO_AMPA_GLUTAMATE_RECEPTOR_COMPLEX	0.0151	0.176	0.0095221	N
GO_DNA_HELICASE_COMPLEX	0.0164	0.252	0.0096873	N
REACTOME_NITRIC_OXIDE_STIMULATES_GUANYLATE_CYCLASE	0.0167	0.192	0.0096995	N
GO_COGNITION	0.0148	0.0561	0.0098088	N
GO_REGIONALIZATION	0.0158	0.0533	0.0098705	N
GO_CYSTEINE_TYPE_PEPTIDASE_ACTIVITY	0.0141	0.0673	0.009961	N
GO_MHC_PROTEIN_BINDING	0.0144	0.178	0.010062	N
GO_FOREBRAIN_NEURON_FATE_COMMITMENT	0.0159	0.265	0.010092	N
GO_CENTRAL_NERVOUS_SYSTEM_PROJECTION_NEURON_AXONOGENESIS	0.0158	0.2	0.01018	N
PID_CDC42_PATHWAY	0.0155	0.109	0.01028	N
GO_MECHANORECEPTOR_DIFFERENTIATION	0.0149	0.122	0.010376	N
GO_SPINAL_CORD_MOTOR_NEURON_DIFFERENTIATION	0.0154	0.158	0.010618	N
GO_GLIAL_CELL_DIFFERENTIATION	0.0146	0.0752	0.010703	N
GO_POSITIVE_REGULATION_OF_EPIDERMAL_GROWTH_FACTOR_ACTIVATED_RECEPTOR_ACTIVITY	0.0126	0.232	0.010726	N
PID_EPHA_FWDPATHWAY	0.0158	0.16	0.010775	N
GO_HIGH_VOLTAGE_GATED_CALCIUM_CHANNEL_ACTIVITY	0.016	0.296	0.011021	N
GO_ZINC_ION_BINDING	0.0144	0.0269	0.011043	N
GO_INSULIN_LIKE_GROWTH_FACTOR_BINDING	0.0152	0.179	0.011233	N
REACTOME_HS_GAG_BIOSYNTHESIS	0.0159	0.18	0.011421	N
PID_GLYPICAN_1PATHWAY	0.015	0.171	0.011748	N
PID_SMAD2_3PATHWAY	0.0139	0.199	0.011752	N
GO_SENSORY_ORGAN_MORPHOGENESIS	0.0148	0.058	0.011767	N
GO_CEREBELLAR_PURKINJE_CELL_LAYER_DEVELOPMENT	0.0134	0.166	0.011809	N
GO_PROTEIN_TYROSINE_PHOSPHATASE_ACTIVITY	0.0152	0.0941	0.011931	N
REACTOME_UNBLOCKING_OF_NMDA_RECEPTOR_GLUTAMATE_BINDING_AND_ACTIVATION	0.0157	0.249	0.012021	N
GO_BETA_CATENIN_DESTRUCTION_COMPLEX	0.0141	0.225	0.012204	N
GO_AORTA_MORPHOGENESIS	0.0147	0.188	0.012636	N
GO_TRANSITION_METAL_ION_TRANSPORT	0.0138	0.0832	0.012704	N
GO_RECEPTOR_COMPLEX	0.0144	0.0499	0.01296	N
GO_PHOSPHATIDYLINOSITOL_3_4_5_TRISPHOSPHATE_BINDING	0.0142	0.157	0.013049	N
GO_REGULATION_OF_ACTION_POTENTIAL	0.015	0.147	0.013137	N
GO_ANION_CATION_SYMPORTER_ACTIVITY	0.013	0.115	0.01342	N
GO_ORGAN_MORPHOGENESIS	0.0147	0.0321	0.013583	N
GO_NEGATIVE_REGULATION_OF_NERVOUS_SYSTEM_DEVELOPMENT	0.0138	0.0537	0.013589	N
GO_NUCLEOTIDE_EXCISION_REPAIR_PREINCISION_COMPLEX_STABILIZATION	0.0116	0.161	0.013699	N
REACTOME_CGMP_EFFECTS	0.0154	0.215	0.01401	N
GO_CAMERA_TYPE_EYE_MORPHOGENESIS	0.0143	0.0903	0.014211	N
GO_BONE_CELL_DEVELOPMENT	0.0162	0.222	0.014353	N
GO_HEPARAN_SULFATE_PROTEOGLYCAN_BINDING	0.014	0.222	0.014376	N
GO_REGULATION_OF_CELL_SIZE	0.0137	0.0672	0.014675	N
GO_BLOC_COMPLEX	0.0147	0.227	0.014738	N
GO_REGULATION_OF_DEVELOPMENT_HETEROCHRONIC	0.0156	0.278	0.014747	N
GO_ACTIVATING_TRANSCRIPTION_FACTOR_BINDING	0.0139	0.115	0.014792	N
REACTOME_SIGNALING_BY_NOTCH1	0.0135	0.105	0.014796	N
GO_SCF_UBIQUITIN_LIGASE_COMPLEX	0.0128	0.136	0.014906	N
GO_ASSOCIATIVE_LEARNING	0.0142	0.107	0.014929	N
PID_WNT_CANONICAL_PATHWAY	0.0132	0.183	0.014952	N
GO_REGULATION_OF_NFAT_PROTEIN_IMPORT_INTO_NUCLEUS	0.0145	0.224	0.015092	N
GO_NEUROPEPTIDE_BINDING	0.0148	0.205	0.015123	N
GO_SKELETAL_SYSTEM_DEVELOPMENT	0.0143	0.0431	0.015333	N
GO_PHAGOCYTIC_CUP	0.012	0.186	0.015438	N
GO_ERYTHROCYTE_DEVELOPMENT	0.0124	0.173	0.015633	N
GO_CENTRAL_NERVOUS_SYSTEM_NEURON_AXONOGENESIS	0.0145	0.178	0.0159	N
KEGG_PANCREATIC_CANCER	0.0134	0.104	0.016139	N
GO_REGULATION_OF_COLLATERAL_SPROUTING	0.0137	0.209	0.016273	N
GO_COLUMNAR_CUBOIDAL_EPITHELIAL_CELL_DEVELOPMENT	0.0141	0.133	0.01711	N
GO_TOXIN_METABOLIC_PROCESS	0.0132	0.242	0.017124	N
GO_REGULATION_OF_NERVOUS_SYSTEM_DEVELOPMENT	0.0136	0.0336	0.01776	N
GO_REGULATION_OF_NEURON_DEATH	0.0124	0.0525	0.017858	N
GO_EXOPEPTIDASE_ACTIVITY	0.0136	0.0904	0.017892	N
GO_COA_HYDROLASE_ACTIVITY	0.0127	0.186	0.01803	N
GO_PATTERN_SPECIFICATION_PROCESS	0.0141	0.0462	0.018116	N
GO_UBIQUITIN_LIKE_PROTEIN_SPECIFIC_PROTEASE_ACTIVITY	0.0127	0.0883	0.018281	N
GO_NUCLEOTIDE_EXCISION_REPAIR_DNA_DUPLEX_UNWINDING	0.0108	0.158	0.018292	N
KEGG_CELL_CYCLE	0.0127	0.0745	0.018297	N
GO_REGULATION_OF_MACROPHAGE_CYTOKINE_PRODUCTION	0.0124	0.23	0.018305	N
REACTOME_MTORC1_MEDIATED_SIGNALLING	0.0144	0.28	0.018587	N
GO_NEGATIVE_REGULATION_OF_TELOMERE_MAINTENANCE_VIA_TELOMERASE	0.0145	0.282	0.018834	N
GO_REGULATION_OF_NEURON_APOPTOTIC_PROCESS	0.0125	0.061	0.018891	N
GO_NEURON_SPINE	0.0133	0.0825	0.019233	N
PID_BETA_CATENIN_DEG_PATHWAY	0.0129	0.197	0.019241	N
GO_L_ASCORBIC_ACID_METABOLIC_PROCESS	0.0121	0.261	0.019256	N
GO_CELL_MORPHOGENESIS_INVOLVED_IN_NEURON_DIFFERENTIATION	0.0134	0.0476	0.019357	N
PID_MYC_PATHWAY	0.013	0.169	0.019434	N
GO_POSITIVE_REGULATION_OF_NEURAL_PRECURSOR_CELL_PROLIFERATION	0.0143	0.146	0.019984	N
KEGG_LONG_TERM_DEPRESSION	0.0132	0.106	0.020064	N
GO_NEGATIVE_REGULATION_OF_TELOMERE_MAINTENANCE_VIA_TELOMERE_LENGTHENING	0.0141	0.23	0.020075	N
GO_NEURON_FATE_SPECIFICATION	0.0136	0.16	0.02021	N
GO_EMBRYONIC_CAMERA_TYPE_EYE_DEVELOPMENT	0.0135	0.152	0.020256	N
GO_REGULATION_OF_CELL_PROJECTION_ASSEMBLY	0.0133	0.0732	0.020434	N
BIOCARTA_VITCB_PATHWAY	0.0124	0.289	0.020472	N
GO_GABA_RECEPTOR_COMPLEX	0.0156	0.265	0.020475	N
BIOCARTA_NOS1_PATHWAY	0.0132	0.189	0.020673	N
GO_NEGATIVE_REGULATION_OF_INTERLEUKIN_1_PRODUCTION	0.0137	0.213	0.020673	N
GO_HEMOGLOBIN_COMPLEX	0.0171	0.326	0.020829	N
REACTOME_NEURONAL_SYSTEM	0.0135	0.0551	0.020836	N
GO_NAD_BINDING	0.0126	0.117	0.020952	N
GO_SINGLE_ORGANISM_BEHAVIOR	0.013	0.0456	0.021192	N
GO_TRANSCRIPTION_COUPLED_NUCLEOTIDE_EXCISION_REPAIR	0.0117	0.0924	0.021381	N
GO_REGULATION_OF_MUSCLE_HYPERTROPHY	0.0146	0.161	0.021507	N
KEGG_MAPK_SIGNALING_PATHWAY	0.0128	0.0539	0.021604	N
GO_GABA_RECEPTOR_ACTIVITY	0.0154	0.241	0.021661	N
GO_GLIOGENESIS	0.0129	0.067	0.021667	N
GO_AXO_DENDRITIC_TRANSPORT	0.012	0.142	0.022139	N
GO_MYOBLAST_DIFFERENTIATION	0.0127	0.139	0.022309	N
GO_VESICLE_LOCALIZATION	0.0123	0.0577	0.022443	N
GO_REGULATION_OF_NEUROTRANSMITTER_SECRETION	0.0118	0.117	0.022465	N
GO_CELL_PROJECTION_PART	0.0127	0.0297	0.022878	N
GO_NEGATIVE_REGULATION_OF_AMINE_TRANSPORT	0.0125	0.175	0.023003	N
GO_ACETYLCHOLINE_RECEPTOR_ACTIVITY	0.0141	0.174	0.023137	N
GO_ENDOPLASMIC_RETICULUM_TUBULAR_NETWORK	0.0136	0.264	0.023348	N
GO_NUCLEOTIDE_EXCISION_REPAIR_DNA_INCISION	0.0106	0.117	0.023511	N
GO_PROTEIN_SERINE_THREONINE_PHOSPHATASE_ACTIVITY	0.0121	0.104	0.023513	N
GO_NEUROTRANSMITTER_RECEPTOR_ACTIVITY	0.013	0.11	0.023527	N
GO_NEGATIVE_REGULATION_OF_INTERLEUKIN_10_PRODUCTION	0.0134	0.243	0.023533	N
GO_AXON_PART	0.0125	0.0601	0.023783	N
REACTOME_ACTIVATION_OF_NMDA_RECEPTOR_UPON_GLUTAMATE_BINDING_AND_POSTSYNAPTIC_EVENTS	0.0135	0.157	0.023831	N
REACTOME_ION_CHANNEL_TRANSPORT	0.0136	0.133	0.023996	N
GO_ALDEHYDE_DEHYDROGENASE_NAD_ACTIVITY	0.0126	0.196	0.024194	N
KEGG_DILATED_CARDIOMYOPATHY	0.0128	0.0944	0.02439	N
GO_ANION_TRANSPORT	0.0123	0.0396	0.024427	N
GO_PEPTIDYL_PROLINE_MODIFICATION	0.0122	0.124	0.024434	N
GO_CEREBRAL_CORTEX_NEURON_DIFFERENTIATION	0.0146	0.223	0.024564	N
GO_OXIDOREDUCTASE_ACTIVITY_ACTING_ON_A_SULFUR_GROUP_OF_DONORS_DISULFIDE_AS_ACCEPTOR	0.0125	0.246	0.024591	N
GO_PROTEIN_DEALKYLATION	0.0115	0.168	0.024655	N
GO_REGULATION_OF_ER_TO_GOLGI_VESICLE_MEDIATED_TRANSPORT	0.0126	0.261	0.024846	N
GO_REGULATION_OF_NEUROTRANSMITTER_TRANSPORT	0.012	0.108	0.02488	N
BIOCARTA_GABA_PATHWAY	0.0124	0.284	0.024955	N
GO_REGULATION_OF_OLIGODENDROCYTE_DIFFERENTIATION	0.014	0.182	0.025046	N
GO_CARTILAGE_DEVELOPMENT	0.0124	0.0716	0.025107	N
GO_NUCLEOTIDE_EXCISION_REPAIR_PREINCISION_COMPLEX_ASSEMBLY	0.0104	0.139	0.025191	N
GO_SMALL_RIBOSOMAL_SUBUNIT	0.0113	0.102	0.025222	N
GO_POSTSYNAPTIC_MEMBRANE	0.0131	0.0672	0.025446	N
BIOCARTA_PS1_PATHWAY	0.0131	0.242	0.025633	N
GO_POSITIVE_REGULATION_OF_MUSCLE_HYPERTROPHY	0.0136	0.205	0.025646	N
GO_VOLTAGE_GATED_CATION_CHANNEL_ACTIVITY	0.0129	0.079	0.025735	N
GO_MYELIN_ASSEMBLY	0.0123	0.22	0.025812	N
GO_RNA_SURVEILLANCE	0.0125	0.24	0.025898	N
GO_VOLTAGE_GATED_CALCIUM_CHANNEL_ACTIVITY	0.0124	0.135	0.026159	N
GO_REGULATION_OF_NUCLEOTIDE_CATABOLIC_PROCESS	0.0119	0.142	0.026213	N
GO_POSITIVE_REGULATION_OF_GLYCOGEN_METABOLIC_PROCESS	0.012	0.201	0.02643	N
GO_STORE_OPERATED_CALCIUM_CHANNEL_ACTIVITY	0.0114	0.249	0.026717	N
GO_POSITIVE_REGULATION_OF_ACTIN_FILAMENT_DEPOLYMERIZATION	0.0142	0.298	0.026846	N
GO_LAMELLIPODIUM_MEMBRANE	0.0126	0.2	0.026882	N
GO_EMBRYONIC_ORGAN_MORPHOGENESIS	0.0129	0.0547	0.026972	N
GO_NEUROEPITHELIAL_CELL_DIFFERENTIATION	0.0131	0.118	0.027009	N
REACTOME_NEUROTRANSMITTER_RECEPTOR_BINDING_AND_DOWNSTREAM_TRANSMISSION_IN_THE_POSTSYNAPTIC_CELL	0.0127	0.0783	0.027018	N
GO_PHOSPHATIDYLINOSITOL_BINDING	0.0127	0.0654	0.027126	N
GO_POSITIVE_REGULATION_OF_RECEPTOR_ACTIVITY	0.0118	0.128	0.027189	N
GO_TRABECULA_MORPHOGENESIS	0.0128	0.145	0.027246	N
GO_RIBOSOMAL_SUBUNIT	0.0117	0.0683	0.027339	N
GO_THIOLESTER_HYDROLASE_ACTIVITY	0.0116	0.147	0.027424	N
GO_PROTEIN_HYDROXYLATION	0.0116	0.209	0.027505	N
GO_SH3_DOMAIN_BINDING	0.0122	0.0837	0.027561	N
GO_TRANSPORTER_COMPLEX	0.0126	0.0515	0.027586	N
GO_REGULATION_OF_EXTENT_OF_CELL_GROWTH	0.0125	0.09	0.027733	N
GO_KINASE_BINDING	0.0119	0.0352	0.027757	N
GO_GASTRULATION	0.0117	0.0692	0.028155	N
GO_CEREBELLAR_CORTEX_MORPHOGENESIS	0.0128	0.167	0.028234	N
GO_REGULATION_OF_BICELLULAR_TIGHT_JUNCTION_ASSEMBLY	0.0122	0.247	0.028279	N
GO_RESPONSE_TO_DSRNA	0.0133	0.114	0.028331	N
GO_INTRASPECIES_INTERACTION_BETWEEN_ORGANISMS	0.0123	0.136	0.028562	N
REACTOME_NOTCH1_INTRACELLULAR_DOMAIN_REGULATES_TRANSCRIPTION	0.0119	0.133	0.029033	N
GO_DETOXIFICATION	0.0113	0.0988	0.029063	N
GO_REGULATION_OF_GLYCOGEN_METABOLIC_PROCESS	0.0119	0.149	0.029092	N
GO_ORGANELLE_INHERITANCE	0.0132	0.295	0.029113	N
GO_ALKALI_METAL_ION_BINDING	0.0125	0.204	0.029147	N
GO_LENS_MORPHOGENESIS_IN_CAMERA_TYPE_EYE	0.0129	0.223	0.029363	N
GO_CELL_PROJECTION	0.012	0.0222	0.029677	N
KEGG_RIBOFLAVIN_METABOLISM	0.0133	0.245	0.029916	N
GO_CIS_TRANS_ISOMERASE_ACTIVITY	0.0117	0.137	0.030154	N
GO_NEURON_DEVELOPMENT	0.0121	0.035	0.030372	N
GO_HINDBRAIN_DEVELOPMENT	0.0124	0.0774	0.030434	N
GO_VENTRAL_SPINAL_CORD_INTERNEURON_SPECIFICATION	0.0137	0.295	0.030532	N
GO_CYSTEINE_TYPE_ENDOPEPTIDASE_ACTIVITY	0.0113	0.0922	0.030598	N
GO_REGULATION_OF_POLYSACCHARIDE_METABOLIC_PROCESS	0.0114	0.13	0.03062	N
GO_SUBSTRATE_ADHESION_DEPENDENT_CELL_SPREADING	0.0119	0.14	0.030633	N
GO_PRE_MRNA_BINDING	0.00998	0.156	0.030714	N
GO_RESPONSE_TO_INACTIVITY	0.0116	0.24	0.030807	N
GO_REGULATION_OF_NEUROTRANSMITTER_LEVELS	0.0119	0.0651	0.030932	N
GO_PHOTOPERIODISM	0.0101	0.148	0.03097	N
GO_POTASSIUM_ION_TRANSPORT	0.0123	0.0736	0.031288	N
GO_SARCOLEMMA	0.0126	0.0832	0.031338	N
GO_CELLULAR_RESPONSE_TO_LEPTIN_STIMULUS	0.0119	0.215	0.031415	N
GO_NCRNA_CATABOLIC_PROCESS	0.0105	0.162	0.031695	N
GO_ICOSANOID_RECEPTOR_ACTIVITY	0.0127	0.254	0.031805	N
REACTOME_ELEVATION_OF_CYTOSOLIC_CA2_LEVELS	0.0116	0.317	0.03199	N
GO_REGULATION_OF_DNA_METHYLATION	0.0112	0.209	0.032088	N
REACTOME_DIGESTION_OF_DIETARY_CARBOHYDRATE	0.0119	0.306	0.032098	N
GO_INOSITOL_METABOLIC_PROCESS	0.0102	0.234	0.032135	N
REACTOME_GLYCOPROTEIN_HORMONES	0.0126	0.264	0.032139	N
GO_EXTRACELLULAR_LIGAND_GATED_ION_CHANNEL_ACTIVITY	0.0122	0.106	0.032163	N
GO_CHLORIDE_TRANSPORT	0.0118	0.0911	0.03226	N
GO_AUDITORY_RECEPTOR_CELL_MORPHOGENESIS	0.012	0.242	0.032328	N
GO_POSITIVE_REGULATION_OF_LAMELLIPODIUM_ORGANIZATION	0.0117	0.181	0.032396	N
GO_CARDIOBLAST_DIFFERENTIATION	0.0124	0.25	0.032429	N
GO_DETECTION_OF_MECHANICAL_STIMULUS_INVOLVED_IN_SENSORY_PERCEPTION_OF_SOUND	0.0137	0.287	0.032522	N
KEGG_HYPERTROPHIC_CARDIOMYOPATHY_HCM	0.0116	0.0955	0.032525	N
GO_NEGATIVE_REGULATION_OF_PROTEIN_OLIGOMERIZATION	0.0101	0.22	0.032557	N
GO_LEARNING	0.0118	0.0775	0.032657	N
GO_RIBONUCLEOPROTEIN_COMPLEX	0.0109	0.0317	0.032713	N
GO_REGULATION_OF_ENDOTHELIAL_CELL_CHEMOTAXIS	0.0122	0.223	0.033088	N
GO_NUCLEAR_PERIPHERY	0.0114	0.0801	0.033277	N
GO_ACTIVATION_OF_ANAPHASE_PROMOTING_COMPLEX_ACTIVITY	0.0106	0.207	0.033438	N
GO_PHOSPHATIDYLINOSITOL_MONOPHOSPHATE_PHOSPHATASE_ACTIVITY	0.0108	0.237	0.033441	N
GO_LENS_FIBER_CELL_DEVELOPMENT	0.0131	0.277	0.033624	N
GO_GAS_TRANSPORT	0.0149	0.25	0.033674	N
GO_ACTIN_FILAMENT	0.0123	0.115	0.034054	N
GO_CEREBRAL_CORTEX_CELL_MIGRATION	0.012	0.146	0.034149	N
GO_HYDROLASE_ACTIVITY_ACTING_ON_ESTER_BONDS	0.0114	0.0331	0.03426	N
GO_WALKING_BEHAVIOR	0.0109	0.147	0.034294	N
GO_BICELLULAR_TIGHT_JUNCTION_ASSEMBLY	0.0113	0.15	0.0343	N
BIOCARTA_P27_PATHWAY	0.0112	0.23	0.034679	N
GO_MHC_CLASS_I_PROTEIN_BINDING	0.0107	0.211	0.034826	N
GO_WNT_ACTIVATED_RECEPTOR_ACTIVITY	0.0126	0.198	0.03492	N
GO_TRANSLATION_FACTOR_ACTIVITY_RNA_BINDING	0.0106	0.0892	0.035026	N
GO_MITOTIC_SPINDLE	0.0115	0.121	0.035115	N
GO_CELL_DIFFERENTIATION_INVOLVED_IN_EMBRYONIC_PLACENTA_DEVELOPMENT	0.0123	0.183	0.035351	N
GO_REGULATION_OF_INOSITOL_PHOSPHATE_BIOSYNTHETIC_PROCESS	0.01	0.206	0.035416	N
GO_POSITIVE_REGULATION_OF_ENDOTHELIAL_CELL_CHEMOTAXIS	0.0117	0.275	0.035469	N
GO_QUATERNARY_AMMONIUM_GROUP_BINDING	0.0117	0.125	0.035595	N
GO_REGULATION_OF_CILIUM_ASSEMBLY	0.0124	0.132	0.03582	N
GO_PEPTIDYL_PROLINE_HYDROXYLATION	0.0113	0.266	0.035967	N
GO_POSITIVE_REGULATION_OF_ACTION_POTENTIAL	0.0129	0.29	0.036008	N
GO_WOUND_HEALING_SPREADING_OF_EPIDERMAL_CELLS	0.0111	0.277	0.036203	N
KEGG_PATHWAYS_IN_CANCER	0.0115	0.0489	0.036243	N
GO_METALLOEXOPEPTIDASE_ACTIVITY	0.0118	0.126	0.036293	N
GO_REGULATION_OF_SHORT_TERM_NEURONAL_SYNAPTIC_PLASTICITY	0.0103	0.223	0.03633	N
GO_POSITIVE_REGULATION_OF_FATTY_ACID_BIOSYNTHETIC_PROCESS	0.0135	0.261	0.036418	N
GO_NEGATIVE_REGULATION_OF_INTERLEUKIN_1_BETA_PRODUCTION	0.0121	0.243	0.03652	N
GO_PROTEIN_PHOSPHATASE_TYPE_2A_COMPLEX	0.0113	0.195	0.036562	N
GO_REGULATION_OF_MEMBRANE_LIPID_DISTRIBUTION	0.0118	0.147	0.036722	N
BIOCARTA_CDMAC_PATHWAY	0.0117	0.226	0.036765	N
GO_COPPER_ION_TRANSPORT	0.0104	0.184	0.03678	N
REACTOME_LIGAND_GATED_ION_CHANNEL_TRANSPORT	0.0117	0.207	0.036823	N
REACTOME_PEPTIDE_HORMONE_BIOSYNTHESIS	0.0123	0.247	0.037074	N
GO_PROTEIN_TYROSINE_KINASE_ACTIVATOR_ACTIVITY	0.0117	0.235	0.037254	N
GO_PHOSPHOLIPASE_INHIBITOR_ACTIVITY	0.0118	0.268	0.037388	N
GO_NEGATIVE_CHEMOTAXIS	0.0115	0.143	0.037406	N
GO_NEGATIVE_REGULATION_OF_NUCLEOTIDE_CATABOLIC_PROCESS	0.011	0.23	0.037754	N
GO_POSITIVE_REGULATION_OF_POTASSIUM_ION_TRANSMEMBRANE_TRANSPORTER_ACTIVITY	0.0112	0.218	0.03795	N
GO_REGULATION_OF_INTERLEUKIN_6_BIOSYNTHETIC_PROCESS	0.0102	0.199	0.038053	N
GO_NEGATIVE_REGULATION_OF_EXOCYTOSIS	0.0109	0.168	0.038094	N
GO_TRANSCRIPTION_FACTOR_ACTIVITY_RNA_POLYMERASE_II_CORE_PROMOTER_SEQUENCE_SPECIFIC	0.0113	0.237	0.038284	N
GO_PHOSPHATIDYLINOSITOL_4_5_BISPHOSPHATE_BINDING	0.0114	0.129	0.038307	N
GO_NEGATIVE_REGULATION_OF_GLIAL_CELL_DIFFERENTIATION	0.0122	0.184	0.038406	N
GO_PROTEIN_DOMAIN_SPECIFIC_BINDING	0.0111	0.0361	0.038408	N
PID_AJDISS_2PATHWAY	0.0123	0.139	0.038899	N
GO_DIOXYGENASE_ACTIVITY	0.0115	0.103	0.038952	N
GO_PROTEOLYSIS	0.0111	0.0267	0.039087	N
GO_GLIAL_CELL_DEVELOPMENT	0.0111	0.1	0.039437	N
GO_PHOSPHATASE_COMPLEX	0.0109	0.13	0.039532	N
GO_PRE_MIRNA_PROCESSING	0.0101	0.257	0.039534	N
GO_NEURON_PROJECTION_MORPHOGENESIS	0.0115	0.046	0.039587	N
GO_DENDRITIC_SHAFT	0.0111	0.156	0.040138	N
BIOCARTA_CELL2CELL_PATHWAY	0.011	0.225	0.040204	N
GO_VESICLE_CYTOSKELETAL_TRAFFICKING	0.0104	0.136	0.040285	N
GO_NEURON_PROJECTION_DEVELOPMENT	0.0114	0.0397	0.040326	N
GO_NEGATIVE_REGULATION_OF_HISTONE_MODIFICATION	0.0109	0.148	0.040529	N
GO_INTRACELLULAR_CALCIUM_ACTIVATED_CHLORIDE_CHANNEL_ACTIVITY	0.0127	0.243	0.040629	N
GO_CARBONATE_DEHYDRATASE_ACTIVITY	0.00992	0.212	0.040983	N
GO_REGULATION_OF_CGMP_METABOLIC_PROCESS	0.0107	0.154	0.041149	N
GO_NUCLEOBASE_METABOLIC_PROCESS	0.0109	0.142	0.041204	N
GO_LYSINE_METABOLIC_PROCESS	0.0103	0.239	0.041549	N
BIOCARTA_VIP_PATHWAY	0.0123	0.187	0.041719	N
PID_NOTCH_PATHWAY	0.0104	0.108	0.041746	N
GO_GASTRULATION_WITH_MOUTH_FORMING_SECOND	0.00989	0.154	0.041921	N
GO_NEGATIVE_REGULATION_OF_NEURON_DIFFERENTIATION	0.0108	0.0626	0.042229	N
GO_REGULATION_OF_CELL_PROJECTION_ORGANIZATION	0.0112	0.0387	0.042352	N
GO_ENDOPLASMIC_RETICULUM_SUBCOMPARTMENT	0.0118	0.231	0.042383	N
GO_CYTOSOLIC_TRANSPORT	0.0108	0.0607	0.042517	N
REACTOME_RECYCLING_OF_BILE_ACIDS_AND_SALTS	0.00975	0.229	0.042707	N
GO_BEHAVIOR	0.011	0.0397	0.042835	N
GO_REGULATION_OF_CELLULAR_COMPONENT_SIZE	0.0107	0.0478	0.042884	N
GO_ATPASE_ACTIVITY_COUPLED_TO_TRANSMEMBRANE_MOVEMENT_OF_IONS_PHOSPHORYLATIVE_MECHANISM	0.012	0.169	0.042949	N
REACTOME_HS_GAG_DEGRADATION	0.0108	0.205	0.043194	N
GO_REGULATION_OF_CIRCADIAN_SLEEP_WAKE_CYCLE_NON_REM_SLEEP	0.00974	0.22	0.043229	N
GO_POSITIVE_REGULATION_OF_GLYCOPROTEIN_METABOLIC_PROCESS	0.0104	0.197	0.043601	N
GO_NEURONAL_POSTSYNAPTIC_DENSITY	0.0108	0.123	0.043633	N
GO_HISTONE_H4_K16_ACETYLATION	0.00976	0.255	0.043728	N
GO_REGULATION_OF_AXONOGENESIS	0.0114	0.072	0.043755	N
GO_NEGATIVE_REGULATION_OF_NOTCH_SIGNALING_PATHWAY	0.012	0.189	0.04386	N
GO_SENSORY_ORGAN_DEVELOPMENT	0.0111	0.0406	0.044045	N
REACTOME_INWARDLY_RECTIFYING_K_CHANNELS	0.0105	0.15	0.044169	N
GO_REGULATION_OF_EPIDERMAL_GROWTH_FACTOR_ACTIVATED_RECEPTOR_ACTIVITY	0.0104	0.175	0.044227	N
GO_REACTIVE_OXYGEN_SPECIES_BIOSYNTHETIC_PROCESS	0.00844	0.149	0.04424	N
BIOCARTA_G1_PATHWAY	0.0107	0.159	0.04425	N
BIOCARTA_INTEGRIN_PATHWAY	0.01	0.129	0.044484	N
GO_REGULATION_OF_CELLULAR_COMPONENT_BIOGENESIS	0.0106	0.0324	0.044612	N
GO_FEMALE_MEIOTIC_DIVISION	0.0102	0.165	0.045005	N
GO_SNARE_BINDING	0.0106	0.0775	0.045033	N
GO_PARTURITION	0.0107	0.195	0.045119	N
GO_PHOSPHOLIPID_BINDING	0.011	0.0488	0.045126	N
GO_FORMATION_OF_PRIMARY_GERM_LAYER	0.0106	0.0824	0.045132	N
GO_REGULATION_OF_AXON_GUIDANCE	0.0106	0.136	0.045403	N
REACTOME_TGF_BETA_RECEPTOR_SIGNALING_IN_EMT_EPITHELIAL_TO_MESENCHYMAL_TRANSITION	0.0104	0.222	0.045656	N
GO_POSITIVE_REGULATION_OF_NUCLEOTIDE_CATABOLIC_PROCESS	0.0105	0.203	0.045756	N
GO_CYTOPLASMIC_SIDE_OF_MEMBRANE	0.0106	0.0666	0.045868	N
GO_ESTRADIOL_17_BETA_DEHYDROGENASE_ACTIVITY	0.00992	0.263	0.0459	N
GO_RETROGRADE_TRANSPORT_ENDOSOME_TO_GOLGI	0.0104	0.104	0.045951	N
GO_PERIKARYON	0.0108	0.0884	0.046375	N
GO_RESPONSE_TO_ELECTRICAL_STIMULUS	0.0107	0.137	0.046592	N
GO_ESTABLISHMENT_OF_ENDOTHELIAL_INTESTINAL_BARRIER	0.0105	0.265	0.046609	N
GO_REGULATION_OF_CARBOHYDRATE_BIOSYNTHETIC_PROCESS	0.0106	0.0948	0.046683	N
GO_EPITHELIAL_TUBE_BRANCHING_INVOLVED_IN_LUNG_MORPHOGENESIS	0.012	0.191	0.046736	N
GO_MITOCHONDRIAL_ELECTRON_TRANSPORT_CYTOCHROME_C_TO_OXYGEN	0.00996	0.206	0.04688	N
KEGG_TRYPTOPHAN_METABOLISM	0.00944	0.126	0.046923	N
GO_PHOSPHOLIPID_SCRAMBLING	0.011	0.246	0.047748	N
REACTOME_RAP1_SIGNALLING	0.0104	0.21	0.048162	N
GO_CELLULAR_RESPONSE_TO_ELECTRICAL_STIMULUS	0.0104	0.243	0.048826	N
GO_NEGATIVE_REGULATION_OF_LYASE_ACTIVITY	0.0096	0.153	0.04915	N
GO_POSITIVE_REGULATION_OF_RECEPTOR_BIOSYNTHETIC_PROCESS	0.0112	0.287	0.049158	N
GO_TELOMERE_MAINTENANCE_VIA_TELOMERASE	0.00868	0.176	0.049163	N
NABA_ECM_GLYCOPROTEINS	0.0108	0.0645	0.049229	N
KEGG_NEUROACTIVE_LIGAND_RECEPTOR_INTERACTION	0.0111	0.0574	0.049362	N
GO_UBIQUITIN_UBIQUITIN_LIGASE_ACTIVITY	0.00877	0.198	0.049655	N
GO_CELL_CELL_SIGNALING	0.0105	0.0327	0.049768	N
GO_HSP90_PROTEIN_BINDING	0.0098	0.16	0.049923	N
GO_AXON_CYTOPLASM	0.00956	0.148	0.050111	N
GO_PROTEIN_LOCALIZATION_TO_NUCLEUS	0.0102	0.0684	0.050222	N
GO_ADULT_LOCOMOTORY_BEHAVIOR	0.01	0.0929	0.05027	N
GO_RNA_DEPENDENT_DNA_BIOSYNTHETIC_PROCESS	0.00879	0.161	0.050344	N
GO_POSITIVE_REGULATION_OF_NEUROBLAST_PROLIFERATION	0.0116	0.206	0.0504	N
GO_GABAERGIC_NEURON_DIFFERENTIATION	0.012	0.261	0.050422	N
GO_POSITIVE_REGULATION_OF_ERBB_SIGNALING_PATHWAY	0.01	0.141	0.050492	N
GO_CELL_MORPHOGENESIS_INVOLVED_IN_DIFFERENTIATION	0.0106	0.0403	0.050882	N
GO_CHEMOSENSORY_BEHAVIOR	0.0105	0.222	0.051289	N
BIOCARTA_SRCRPTP_PATHWAY	0.00875	0.217	0.051292	N
GO_ENSHEATHMENT_OF_NEURONS	0.0101	0.0904	0.051541	N
GO_NUCLEOTIDE_EXCISION_REPAIR_DNA_DAMAGE_RECOGNITION	0.00939	0.169	0.0518	N
GO_POLYOL_CATABOLIC_PROCESS	0.00884	0.188	0.051985	N
KEGG_TGF_BETA_SIGNALING_PATHWAY	0.0106	0.0959	0.052026	N
GO_DENDRITE_DEVELOPMENT	0.0107	0.107	0.052076	N
GO_NEGATIVE_REGULATION_OF_PROTEIN_ACETYLATION	0.0113	0.227	0.052515	N
GO_CALCIUM_DEPENDENT_CYSTEINE_TYPE_ENDOPEPTIDASE_ACTIVITY	0.00921	0.18	0.05291	N
GO_REGULATION_OF_MUSCLE_ADAPTATION	0.0108	0.115	0.052941	N
GO_PSEUDOURIDINE_SYNTHASE_ACTIVITY	0.00903	0.216	0.053072	N
[truncated: 6,872 more rows]

## Sheet: Supplementary Table 11d
Supplementary Table 11d- Gene-set association analysis of MDD using 7296 data-driven gene-sets
[truncated: 7,297 more rows]

[truncated: 11 more sheets: Supplementary Table 11e, Supplementary Table 11f, Supplementary Table 11g, Supplementary Table 12, Supplementary Table 13a, Supplementary Table 13b, Supplementary Table 13c, Supplementary Table 13d, Supplementary Table 13e, Supplementary Table 13f, Supplementary Table 13g]
